# Supplementary material for: Single-cell evaluation reveals shifts in the tumor-immune niches that shape and maintain aggressive lesions in the breast
Source: Nat Commun. 2021 Aug 18;12:5024. doi: 10.1038/s41467-021-25240-z (PMC8373912; doi:10.1038/s41467-021-25240-z)
Supplement: Supplementary file 3 — Supplementary Data 1 [file 41467_2021_25240_MOESM3_ESM.xlsx]

## Sheet: Readme
Tabs	Description	Data	GEO
BulkRNAseqDE	differentially expressed genes for comparison ‘Aggressive vs Indolent’.	bulk RNAseq	GSE162005
scRNAseq-GFP-DE	differentially expressed genes for each cluster for comparison ‘Aggressive vs Indolent’.	scRNAseq	GSE161983
scRNAseq-CD45-DE	differentially expressed genes for each cluster for comparison ‘Aggressive vs Indolent’.	scRNAseq	GSE161983
scRNAseq-GFP-markers	top markers for each cluster.	scRNAseq	GSE161983
scRNAseq-CD45-markers	top markers for each cluster.	scRNAseq	GSE161983
Column	Description	Data
mean.AL (Aggressive)	mean of normalized counts for 'Aggressive' samples	bulk RNAseq
mean.EL (Indolent)	mean of normalized counts for 'Indolent samples	bulk RNAseq
baseMean	mean of normalized counts for all samples	bulk RNAseq
log2FoldChange	log2 fold change	bulk RNAseq
lfcSE	standard error	bulk RNAseq
stat	Wald statistic	bulk RNAseq
pvalue	Wald test p-value	bulk RNAseq
padj	Benjamini-Hochberg adjusted p-values	bulk RNAseq
FDR	Benjamini-Hochberg adjusted p-values	bulk RNAseq
p_val	original p-value	scRNAseq
avg_logFC	average log fold changes of the comparison	scRNAseq
pct.1	percentage of cells in this cluster expressing this gene	scRNAseq
pct.2	percentage of cells in all other clusters (for scRNAseq-*-markers) or in the compared cluster (for scRNAseq-*-DE) expressing this gene.	scRNAseq
P_val_adj	p-value adjusted for multiple comparisons	scRNAseq

## Sheet: BulkRNAseqDE
gene_id	gene_name	mean.AL (Aggressive)	mean.EL (Indolent)	baseMean	log2FoldChange	lfcSE	stat	pvalue	padj	FDR
ENSMUSG00000021903.11	Galnt15	77.4567	655.612	347.263	-3.08723	0.187798	-16.4391	1.00389e-60	1.46628e-56	1.46628e-56
ENSMUSG00000035890.9	Rnf126	4376.95	1632.58	3096.25	1.4226	0.0949882	14.9766	1.04456e-50	7.62842e-47	7.62842e-47
ENSMUSG00000026576.12	Atp1b1	804.145	4312.61	2441.43	-2.4227	0.168255	-14.399	5.25201e-47	2.55703e-43	2.55703e-43
ENSMUSG00000024867.14	Pip5k1b	95.7656	528.014	297.482	-2.46454	0.172946	-14.2503	4.46306e-46	1.62968e-42	1.62968e-42
ENSMUSG00000017978.18	Cadps2	220.585	1261.16	706.186	-2.51511	0.177662	-14.1567	1.69822e-45	4.96084e-42	4.96084e-42
ENSMUSG00000017707.9	Serinc3	9689.77	42263.1	24890.7	-2.12486	0.153015	-13.8866	7.63528e-44	1.85868e-40	1.85868e-40
ENSMUSG00000006800.14	Sulf2	2137.13	7983.22	4865.31	-1.9012	0.139058	-13.672	1.49274e-42	2.76788e-39	2.76788e-39
ENSMUSG00000073988.13	Ttpa	109.127	1162.6	600.747	-3.41304	0.2497	-13.6686	1.56406e-42	2.76788e-39	2.76788e-39
ENSMUSG00000034792.8	Gna15	812.914	230.814	541.267	1.81587	0.132911	13.6623	1.70552e-42	2.76788e-39	2.76788e-39
ENSMUSG00000040855.15	Reps2	141.937	1123.53	600.013	-2.98262	0.218827	-13.63	2.6551e-42	3.87804e-39	3.87804e-39
ENSMUSG00000026393.10	Nek7	2660.45	7957.97	5132.63	-1.58082	0.117503	-13.4534	2.93926e-41	3.479e-38	3.479e-38
ENSMUSG00000038375.15	Trp53inp2	1884.07	4570.85	3137.9	-1.27841	0.0950521	-13.4496	3.09647e-41	3.479e-38	3.479e-38
ENSMUSG00000035678.8	Tnfsf9	362.02	62.3655	222.181	2.54058	0.188777	13.4581	2.75986e-41	3.479e-38	3.479e-38
ENSMUSG00000031337.16	Mtm1	206.531	548.833	366.272	-1.40769	0.104729	-13.4412	3.46715e-41	3.61723e-38	3.61723e-38
ENSMUSG00000042116.3	Vwa1	3170.61	736.663	2034.77	2.10616	0.159939	13.1686	1.33109e-39	1.29613e-36	1.29613e-36
ENSMUSG00000020176.17	Grb10	73.739	408.164	229.804	-2.46583	0.188534	-13.0789	4.34403e-39	3.96556e-36	3.96556e-36
ENSMUSG00000023960.13	Enpp5	154.112	1130.26	609.649	-2.87414	0.220042	-13.0618	5.44549e-39	4.67864e-36	4.67864e-36
ENSMUSG00000028019.9	Pdgfc	161.92	862.901	489.044	-2.41117	0.186461	-12.9313	2.99899e-38	2.43351e-35	2.43351e-35
ENSMUSG00000005410.6	Mcm5	3855.65	1215.08	2623.38	1.66583	0.129244	12.889	5.1926e-38	3.99175e-35	3.99175e-35
ENSMUSG00000011752.6	Pgam1	10742.7	3706.28	7459.06	1.53528	0.120297	12.7625	2.65581e-37	1.93954e-34	1.93954e-34
ENSMUSG00000020844.6	Nxn	3718.44	858.997	2384.03	2.11377	0.167225	12.6403	1.26536e-36	8.80089e-34	8.80089e-34
ENSMUSG00000022900.14	Ildr1	358.957	1875.6	1066.72	-2.38501	0.189984	-12.5537	3.79215e-36	2.51764e-33	2.51764e-33
ENSMUSG00000028262.13	Clca3a2	2593.08	13749.6	7799.45	-2.40667	0.19358	-12.4325	1.74178e-35	1.06002e-32	1.06002e-32
ENSMUSG00000005672.12	Kit	621.763	9401.57	4719.01	-3.91815	0.31507	-12.4358	1.67039e-35	1.06002e-32	1.06002e-32
ENSMUSG00000056268.15	Dennd1b	249.773	982.01	591.484	-1.97356	0.158974	-12.4143	2.18527e-35	1.27672e-32	1.27672e-32
ENSMUSG00000026303.6	Mlph	725.585	4644.03	2554.19	-2.6781	0.217196	-12.3303	6.22037e-35	3.49441e-32	3.49441e-32
ENSMUSG00000026342.10	Slc35f5	1059.68	2231.13	1606.36	-1.07446	0.087317	-12.3053	8.47918e-35	4.52642e-32	4.52642e-32
ENSMUSG00000026687.14	Aldh9a1	2558.74	1216.95	1932.57	1.07163	0.0871001	12.3035	8.67725e-35	4.52642e-32	4.52642e-32
ENSMUSG00000051043.16	Gprc5c	589.977	2832.01	1636.26	-2.26265	0.184161	-12.2862	1.07418e-34	5.41014e-32	5.41014e-32
ENSMUSG00000059895.13	Ptp4a3	2011.51	354.435	1238.21	2.50398	0.204192	12.2628	1.43368e-34	6.9801e-32	6.9801e-32
ENSMUSG00000036427.5	Gpi1	22747.3	9636.72	16629	1.23905	0.101138	12.2511	1.65828e-34	7.81318e-32	7.81318e-32
ENSMUSG00000019768.16	Esr1	211.582	821.192	496.066	-1.95397	0.159563	-12.2458	1.77016e-34	8.07966e-32	8.07966e-32
ENSMUSG00000068747.14	Sort1	509.089	3062.01	1700.45	-2.58797	0.211969	-12.2092	2.77707e-34	1.22915e-31	1.22915e-31
ENSMUSG00000028555.15	Ttc39a	287.11	1509.66	857.634	-2.39497	0.196726	-12.1741	4.27081e-34	1.81215e-31	1.81215e-31
ENSMUSG00000031879.14	Fam96b	2170.25	895.578	1575.4	1.27665	0.104878	12.1727	4.34241e-34	1.81215e-31	1.81215e-31
ENSMUSG00000040852.5	Plekhh2	165.663	890.234	503.796	-2.42366	0.199741	-12.134	6.9755e-34	2.83012e-31	2.83012e-31
ENSMUSG00000031273.16	Col4a6	255.828	1477.54	825.962	-2.52877	0.209272	-12.0836	1.28871e-33	5.08726e-31	5.08726e-31
ENSMUSG00000050808.13	Muc15	273.577	3530.04	1793.26	-3.68915	0.305518	-12.0751	1.43028e-33	5.49754e-31	5.49754e-31
ENSMUSG00000052911.9	Lamb2	1573.27	5416.35	3366.71	-1.78374	0.148081	-12.0458	2.04183e-33	7.64691e-31	7.64691e-31
ENSMUSG00000055717.13	Slain1	42.1061	235.804	132.498	-2.47956	0.207392	-11.9559	6.04854e-33	2.20862e-30	2.20862e-30
ENSMUSG00000034403.16	Pja1	4928.39	2098	3607.54	1.23193	0.103106	11.9482	6.63319e-33	2.36303e-30	2.36303e-30
ENSMUSG00000026158.11	Ogfrl1	1016.68	4792.9	2778.91	-2.23694	0.187711	-11.9169	9.6606e-33	3.35959e-30	3.35959e-30
ENSMUSG00000019966.18	Kitl	976.091	4608.08	2671.02	-2.23883	0.187969	-11.9106	1.04192e-32	3.53915e-30	3.53915e-30
ENSMUSG00000056486.18	Chn1	18.3263	126.902	68.9952	-2.78368	0.234113	-11.8903	1.3293e-32	4.24924e-30	4.24924e-30
ENSMUSG00000028434.12	Epb41l4b	738.45	3324.16	1945.12	-2.17037	0.182542	-11.8897	1.33825e-32	4.24924e-30	4.24924e-30
ENSMUSG00000032718.4	Mansc1	317.148	2138.84	1167.27	-2.75302	0.231507	-11.8917	1.30687e-32	4.24924e-30	4.24924e-30
ENSMUSG00000033436.13	Armcx2	670.853	4387.56	2405.31	-2.7092	0.227925	-11.8864	1.39316e-32	4.32946e-30	4.32946e-30
ENSMUSG00000002688.8	Prkd1	118.016	406.15	252.479	-1.78291	0.150936	-11.8124	3.3688e-32	1.0251e-29	1.0251e-29
ENSMUSG00000032289.15	Thsd4	189.218	1316.54	715.301	-2.79784	0.237302	-11.7902	4.38426e-32	1.30687e-29	1.30687e-29
ENSMUSG00000036078.16	Sigmar1	2226.55	734.723	1530.36	1.59923	0.135771	11.7789	5.01571e-32	1.46519e-29	1.46519e-29
ENSMUSG00000028150.14	Rorc	183.922	1296.71	703.222	-2.81754	0.239588	-11.7599	6.28067e-32	1.79873e-29	1.79873e-29
ENSMUSG00000006398.15	Cdc20	2986.06	941.745	2032.04	1.66456	0.141605	11.7549	6.66074e-32	1.8709e-29	1.8709e-29
ENSMUSG00000026672.11	Optn	353.292	955.508	634.326	-1.43487	0.122513	-11.7119	1.10709e-31	3.05097e-29	3.05097e-29
ENSMUSG00000028289.12	Epha7	36.1943	220.19	122.059	-2.59713	0.2218	-11.7093	1.14177e-31	3.08829e-29	3.08829e-29
ENSMUSG00000029703.10	Lrwd1	1725.2	587.571	1194.31	1.55327	0.134017	11.59	4.6295e-31	1.22943e-28	1.22943e-28
ENSMUSG00000024782.7	Ak3	328.364	2230.61	1216.08	-2.76439	0.239034	-11.5648	6.21071e-31	1.61989e-28	1.61989e-28
ENSMUSG00000030701.17	Plekhb1	616.961	3880.03	2139.73	-2.653	0.229528	-11.5585	6.68845e-31	1.71388e-28	1.71388e-28
ENSMUSG00000002808.7	Epdr1	22.6217	112.231	64.4392	-2.30099	0.199613	-11.5273	9.61629e-31	2.42165e-28	2.42165e-28
ENSMUSG00000020681.14	Ace	494.476	4426.34	2329.34	-3.1623	0.274614	-11.5154	1.10306e-30	2.73073e-28	2.73073e-28
ENSMUSG00000026893.4	Gca	110.817	500.654	292.741	-2.17141	0.188911	-11.4943	1.40837e-30	3.42845e-28	3.42845e-28
ENSMUSG00000075254.12	Heg1	678.242	4363.58	2398.07	-2.68533	0.233757	-11.4877	1.52117e-30	3.64233e-28	3.64233e-28
ENSMUSG00000024143.14	Rhoq	1318.43	4513.4	2809.42	-1.77525	0.154647	-11.4794	1.67526e-30	3.94658e-28	3.94658e-28
ENSMUSG00000030170.14	Wnt5b	124.094	644.101	366.764	-2.37523	0.207068	-11.4708	1.84944e-30	4.28777e-28	4.28777e-28
ENSMUSG00000023915.5	Tnfrsf21	1649.3	7983.72	4605.36	-2.27494	0.198765	-11.4454	2.47994e-30	5.6597e-28	5.6597e-28
ENSMUSG00000042524.14	Sun2	2366.56	8224.92	5100.46	-1.79715	0.157131	-11.4373	2.72167e-30	6.11581e-28	6.11581e-28
ENSMUSG00000020173.17	Cobl	341.184	1645.38	949.808	-2.27026	0.199653	-11.371	5.82873e-30	1.28992e-27	1.28992e-27
ENSMUSG00000003418.11	St8sia6	98.5763	555.673	311.888	-2.49301	0.219417	-11.362	6.46842e-30	1.41011e-27	1.41011e-27
ENSMUSG00000028128.13	F3	3839.66	19148.8	10983.9	-2.3181	0.204333	-11.3447	7.88079e-30	1.69275e-27	1.69275e-27
ENSMUSG00000051076.8	Vtcn1	143.39	868.948	481.983	-2.59972	0.229337	-11.3358	8.72055e-30	1.84598e-27	1.84598e-27
ENSMUSG00000040998.18	Npnt	761.953	7123.22	3730.55	-3.22459	0.284565	-11.3316	9.14663e-30	1.90851e-27	1.90851e-27
ENSMUSG00000032006.15	Pdgfd	27.1809	206.915	111.057	-2.93226	0.260815	-11.2427	2.51531e-29	5.17445e-27	5.17445e-27
ENSMUSG00000028127.10	Abcd3	1072.05	2486.74	1732.24	-1.21353	0.108009	-11.2355	2.72972e-29	5.53754e-27	5.53754e-27
ENSMUSG00000036678.8	Aaas	1750.94	675.897	1249.26	1.37282	0.122432	11.2129	3.52364e-29	7.05018e-27	7.05018e-27
ENSMUSG00000035919.16	Bbs9	161.86	485.367	312.83	-1.58515	0.141449	-11.2065	3.78718e-29	7.47507e-27	7.47507e-27
ENSMUSG00000030494.13	Rhpn2	730.009	3891.6	2205.42	-2.41425	0.215881	-11.1832	4.92647e-29	9.57046e-27	9.57046e-27
ENSMUSG00000067889.4	Sptbn2	608.885	2385.47	1437.96	-1.97009	0.17618	-11.1823	4.97984e-29	9.57046e-27	9.57046e-27
ENSMUSG00000027966.20	Col11a1	419.769	3735.73	1967.22	-3.15315	0.282251	-11.1714	5.62709e-29	1.06739e-26	1.06739e-26
ENSMUSG00000003617.16	Cp	3070.08	19794.9	10875	-2.68881	0.240852	-11.1637	6.13492e-29	1.1488e-26	1.1488e-26
ENSMUSG00000043822.18	Adamtsl5	494.273	71.5219	296.989	2.7878	0.249831	11.1587	6.4899e-29	1.19989e-26	1.19989e-26
ENSMUSG00000062248.5	Cks2	1336.54	499.858	946.088	1.41906	0.127364	11.1418	7.85399e-29	1.43394e-26	1.43394e-26
ENSMUSG00000056671.6	Prelid2	474.453	101.653	300.479	2.22282	0.199993	11.1145	1.06627e-28	1.92271e-26	1.92271e-26
ENSMUSG00000023345.17	Poc1a	468.272	147.68	318.662	1.66417	0.149884	11.103	1.21257e-28	2.15985e-26	2.15985e-26
ENSMUSG00000032372.14	Plscr2	58.2943	356.343	197.384	-2.61296	0.235539	-11.0935	1.3486e-28	2.37321e-26	2.37321e-26
ENSMUSG00000017861.11	Mybl2	1348.56	403.813	907.68	1.7394	0.157218	11.0636	1.88284e-28	3.2739e-26	3.2739e-26
ENSMUSG00000026430.16	Rassf5	1001.12	458.883	748.079	1.12572	0.101793	11.0589	1.98424e-28	3.40963e-26	3.40963e-26
ENSMUSG00000031626.17	Sorbs2	502.911	4023.52	2145.86	-2.99939	0.271401	-11.0515	2.15578e-28	3.66131e-26	3.66131e-26
ENSMUSG00000037989.15	Wnk2	339.633	3088.73	1622.54	-3.18456	0.288509	-11.038	2.50491e-28	4.20538e-26	4.20538e-26
ENSMUSG00000002944.15	Cd36	279.436	2536.59	1332.77	-3.18121	0.28868	-11.0198	3.06686e-28	5.09028e-26	5.09028e-26
ENSMUSG00000025780.7	Itih5	106.711	657.037	363.53	-2.61962	0.238201	-10.9975	3.92824e-28	6.44672e-26	6.44672e-26
ENSMUSG00000028037.13	Ifi44	143.586	703.977	405.102	-2.29083	0.208896	-10.9664	5.54372e-28	8.99684e-26	8.99684e-26
ENSMUSG00000074272.10	Ceacam1	4144.61	35519.8	18786.4	-3.09927	0.283258	-10.9415	7.29643e-28	1.17112e-25	1.17112e-25
ENSMUSG00000029650.10	Slc46a3	97.1739	525.72	297.162	-2.43312	0.222596	-10.9307	8.2254e-28	1.30587e-25	1.30587e-25
ENSMUSG00000022132.15	Cldn10	122.493	918.77	494.089	-2.90711	0.26606	-10.9265	8.60669e-28	1.35171e-25	1.35171e-25
ENSMUSG00000030867.7	Plk1	868.8	263.656	586.4	1.7202	0.157593	10.9154	9.72495e-28	1.51109e-25	1.51109e-25
ENSMUSG00000019368.13	Sec14l4	49.9042	215.297	127.087	-2.10629	0.193004	-10.9132	9.96723e-28	1.53244e-25	1.53244e-25
ENSMUSG00000030189.15	Ybx3	16075.6	7592.92	12117	1.08208	0.099286	10.8986	1.17008e-27	1.78023e-25	1.78023e-25
ENSMUSG00000031214.13	Ophn1	153.854	448.701	291.449	-1.54095	0.141583	-10.8837	1.37788e-27	2.07477e-25	2.07477e-25
ENSMUSG00000039865.8	Slc44a3	111.584	673.519	373.82	-2.59209	0.238322	-10.8764	1.49274e-27	2.22479e-25	2.22479e-25
ENSMUSG00000037313.16	Tacc3	2668.16	946.777	1864.85	1.49453	0.137521	10.8676	1.64382e-27	2.42521e-25	2.42521e-25
ENSMUSG00000060227.15	Casc4	99.5262	416.785	247.58	-2.06235	0.189805	-10.8657	1.68015e-27	2.45402e-25	2.45402e-25
ENSMUSG00000031274.16	Col4a5	335.462	1970.11	1098.3	-2.5527	0.23514	-10.8561	1.86581e-27	2.69821e-25	2.69821e-25
ENSMUSG00000021240.6	Abcd4	1232.05	468.584	875.767	1.39341	0.128364	10.8552	1.88493e-27	2.69915e-25	2.69915e-25
ENSMUSG00000032511.17	Scn5a	96.1523	403.064	239.378	-2.06271	0.190429	-10.8319	2.43131e-27	3.44774e-25	3.44774e-25
ENSMUSG00000070473.4	Cldn3	4739.97	23363.7	13431	-2.30129	0.212515	-10.8288	2.51355e-27	3.53008e-25	3.53008e-25
ENSMUSG00000031924.4	Cyb5b	4144.53	1540.09	2929.12	1.42801	0.132317	10.7924	3.74041e-27	5.154e-25	5.154e-25
ENSMUSG00000021048.7	Mthfd1	2630.72	882.66	1814.96	1.57528	0.145952	10.7931	3.70876e-27	5.154e-25	5.154e-25
ENSMUSG00000031827.13	Cotl1	31630.6	13369.8	23108.9	1.24232	0.11513	10.7905	3.81561e-27	5.20848e-25	5.20848e-25
ENSMUSG00000020902.12	Ntn1	991.172	3874.02	2336.5	-1.96655	0.182346	-10.7847	4.0645e-27	5.49687e-25	5.49687e-25
ENSMUSG00000024998.17	Plce1	31.3303	286.099	150.222	-3.18985	0.295974	-10.7775	4.39823e-27	5.89363e-25	5.89363e-25
ENSMUSG00000003099.11	Ppp5c	3448.38	1550.55	2562.72	1.15287	0.107202	10.7542	5.66313e-27	7.5196e-25	7.5196e-25
ENSMUSG00000031169.13	Porcn	2420.91	509.567	1528.95	2.24784	0.209205	10.7447	6.27694e-27	8.25954e-25	8.25954e-25
ENSMUSG00000025082.8	Vwa2	768.305	70.9961	442.894	3.43712	0.320266	10.7321	7.19354e-27	9.38114e-25	9.38114e-25
ENSMUSG00000022708.16	Zbtb20	256.216	1100.36	650.151	-2.10213	0.195934	-10.7288	7.45846e-27	9.64056e-25	9.64056e-25
ENSMUSG00000040729.7	Cep126	61.7651	203.069	127.707	-1.71585	0.160443	-10.6944	1.0808e-26	1.38475e-24	1.38475e-24
ENSMUSG00000035198.9	Tubg1	1526.54	596.949	1092.73	1.35378	0.126622	10.6915	1.11589e-26	1.41728e-24	1.41728e-24
ENSMUSG00000021187.14	Tc2n	118.99	1207.44	626.931	-3.34276	0.312854	-10.6847	1.19993e-26	1.51088e-24	1.51088e-24
ENSMUSG00000040969.14	Arhgef38	42.0577	293.533	159.413	-2.79518	0.261821	-10.6759	1.3194e-26	1.6471e-24	1.6471e-24
ENSMUSG00000062157.6	Ifnlr1	292.318	1907.22	1045.94	-2.70466	0.253635	-10.6636	1.50715e-26	1.86554e-24	1.86554e-24
ENSMUSG00000002870.8	Mcm2	2753.74	872.184	1875.68	1.65862	0.155628	10.6576	1.6064e-26	1.97169e-24	1.97169e-24
ENSMUSG00000024479.3	Mal2	484.51	1732.45	1066.88	-1.83868	0.172559	-10.6554	1.64607e-26	2.00354e-24	2.00354e-24
ENSMUSG00000033022.7	Cdo1	203.488	1196.15	666.732	-2.55471	0.239798	-10.6536	1.67736e-26	2.02476e-24	2.02476e-24
ENSMUSG00000022032.14	Scara5	196.468	1562.07	833.747	-2.99247	0.281637	-10.6253	2.27343e-26	2.72178e-24	2.72178e-24
ENSMUSG00000029993.16	Nfu1	1169.09	579.976	894.168	1.01072	0.0953481	10.6003	2.96988e-26	3.52667e-24	3.52667e-24
ENSMUSG00000003868.14	Ruvbl2	3497.89	1563.47	2595.16	1.16152	0.10966	10.592	3.24623e-26	3.82375e-24	3.82375e-24
ENSMUSG00000000708.14	Kat2b	627.488	1476.63	1023.75	-1.23408	0.116568	-10.5867	3.43319e-26	4.01161e-24	4.01161e-24
ENSMUSG00000071537.6	Klrg2	1160.47	478.886	842.396	1.27758	0.120904	10.5669	4.2449e-26	4.92071e-24	4.92071e-24
ENSMUSG00000034586.14	Hid1	649.228	4477.78	2435.89	-2.78574	0.26405	-10.55	5.07744e-26	5.83946e-24	5.83946e-24
ENSMUSG00000038065.13	Mturn	80.7114	357.939	210.084	-2.14723	0.203567	-10.548	5.18747e-26	5.8735e-24	5.8735e-24
ENSMUSG00000053799.6	Exoc6	176.49	416.708	288.592	-1.23638	0.117213	-10.5482	5.18011e-26	5.8735e-24	5.8735e-24
ENSMUSG00000020689.4	Itgb3	809.947	3449.54	2041.76	-2.09065	0.198475	-10.5335	6.05155e-26	6.79915e-24	6.79915e-24
ENSMUSG00000031442.20	Mcf2l	139.591	577.176	343.797	-2.0464	0.194561	-10.5181	7.13245e-26	7.95241e-24	7.95241e-24
ENSMUSG00000001672.14	Marveld3	379.643	1788.25	1036.99	-2.23522	0.21258	-10.5147	7.38787e-26	8.17253e-24	8.17253e-24
ENSMUSG00000041064.13	Pif1	214.782	44.2547	135.203	2.27704	0.216571	10.5141	7.44178e-26	8.17253e-24	8.17253e-24
ENSMUSG00000041859.10	Mcm3	2474.17	821.339	1702.85	1.59084	0.15138	10.5089	7.85885e-26	8.56615e-24	8.56615e-24
ENSMUSG00000020788.15	Atp2a3	73.0773	316.799	186.814	-2.11353	0.201299	-10.4994	8.69079e-26	9.40279e-24	9.40279e-24
ENSMUSG00000025574.13	Tk1	1300.08	546.028	948.188	1.25135	0.119407	10.4797	1.07056e-25	1.14975e-23	1.14975e-23
ENSMUSG00000026399.12	Cd55	249.026	875.013	541.153	-1.8131	0.173177	-10.4696	1.19103e-25	1.2698e-23	1.2698e-23
ENSMUSG00000015222.17	Map2	137.112	765.335	430.283	-2.47855	0.236812	-10.4663	1.23351e-25	1.30556e-23	1.30556e-23
ENSMUSG00000057666.18	Gapdh	74925.7	31313.9	54573.5	1.25866	0.12037	10.4566	1.36709e-25	1.43652e-23	1.43652e-23
ENSMUSG00000024597.10	Slc12a2	5343.96	20696.3	12508.4	-1.95339	0.186899	-10.4516	1.44136e-25	1.50375e-23	1.50375e-23
ENSMUSG00000031072.14	Oraov1	1145.4	575.091	879.254	0.993629	0.0950787	10.4506	1.45604e-25	1.50829e-23	1.50829e-23
ENSMUSG00000070803.6	Cited4	315.508	3626.74	1860.75	-3.52244	0.337115	-10.4488	1.48428e-25	1.52672e-23	1.52672e-23
ENSMUSG00000024697.3	Gna14	46.6163	274.075	152.764	-2.55121	0.244624	-10.4291	1.82642e-25	1.8655e-23	1.8655e-23
ENSMUSG00000047379.6	B4gat1	1374.54	479.82	957.006	1.5177	0.145713	10.4157	2.10251e-25	2.13259e-23	2.13259e-23
ENSMUSG00000040412.16	5330417C22Rik	173.441	1610.36	844.002	-3.21319	0.30867	-10.4098	2.23726e-25	2.25362e-23	2.25362e-23
ENSMUSG00000034926.3	Dhcr24	9997.93	2478.36	6488.79	2.01215	0.193509	10.3982	2.52543e-25	2.52647e-23	2.52647e-23
ENSMUSG00000024712.9	Rfk	1290.99	4353.82	2720.31	-1.75368	0.16875	-10.3922	2.69078e-25	2.67357e-23	2.67357e-23
ENSMUSG00000050138.7	Kcnk12	229.434	22.7453	132.979	3.32881	0.320352	10.3911	2.72185e-25	2.68617e-23	2.68617e-23
ENSMUSG00000017724.14	Etv4	2796.84	1089.26	1999.97	1.35994	0.130888	10.3901	2.75112e-25	2.69683e-23	2.69683e-23
ENSMUSG00000023456.15	Tpi1	27695.9	12440.4	20576.6	1.15462	0.111353	10.369	3.43232e-25	3.34216e-23	3.34216e-23
ENSMUSG00000010830.8	Kdelr3	1018.71	340.666	702.291	1.58021	0.152447	10.3656	3.55404e-25	3.43777e-23	3.43777e-23
ENSMUSG00000028873.16	Cdca8	1358.41	506.463	960.836	1.42296	0.137369	10.3587	3.8202e-25	3.67092e-23	3.67092e-23
ENSMUSG00000034435.6	Tmem30b	795.206	1929.02	1324.32	-1.27837	0.123551	-10.3469	4.32402e-25	4.12789e-23	4.12789e-23
ENSMUSG00000029910.14	Mad2l1	927.491	329.281	648.327	1.49434	0.144669	10.3293	5.19245e-25	4.92473e-23	4.92473e-23
ENSMUSG00000039853.18	Trim14	88.9332	527.063	293.394	-2.56532	0.248398	-10.3274	5.29586e-25	4.99041e-23	4.99041e-23
ENSMUSG00000053461.9	Hhipl2	403.47	3375.39	1790.37	-3.06463	0.296925	-10.3212	5.65033e-25	5.2903e-23	5.2903e-23
ENSMUSG00000102758.3	Naaladl2	43.079	474.896	244.593	-3.45809	0.335757	-10.2994	7.09088e-25	6.59678e-23	6.59678e-23
ENSMUSG00000038349.10	Plcl1	53.564	394.71	212.766	-2.87726	0.279912	-10.2791	8.75119e-25	8.08986e-23	8.08986e-23
ENSMUSG00000036885.14	Arhgef26	148.954	1113.51	599.08	-2.9006	0.282483	-10.2682	9.798e-25	9.00061e-23	9.00061e-23
ENSMUSG00000029359.13	Tesc	38.0319	271.21	146.848	-2.83843	0.276491	-10.2659	1.00386e-24	9.16397e-23	9.16397e-23
ENSMUSG00000038578.15	Susd1	446.376	110.1	289.447	2.01724	0.196601	10.2606	1.06073e-24	9.62298e-23	9.62298e-23
ENSMUSG00000028639.14	Ybx1	29145.1	12678.9	21460.9	1.20077	0.117158	10.2491	1.19409e-24	1.07653e-22	1.07653e-22
ENSMUSG00000036782.13	Klhl13	48.1996	331.636	180.47	-2.78295	0.271546	-10.2485	1.20139e-24	1.07653e-22	1.07653e-22
ENSMUSG00000061740.8	Cyp2d22	51.6844	278.163	157.374	-2.42958	0.237408	-10.2338	1.39956e-24	1.24646e-22	1.24646e-22
ENSMUSG00000040209.12	Zfp704	155.994	645.555	384.456	-2.04726	0.200148	-10.2287	1.47412e-24	1.30491e-22	1.30491e-22
ENSMUSG00000060961.14	Slc4a4	34.7374	177.881	101.538	-2.36385	0.231222	-10.2233	1.5593e-24	1.372e-22	1.372e-22
ENSMUSG00000075012.4	Fjx1	601.09	104.321	369.265	2.5258	0.247108	10.2215	1.58925e-24	1.38998e-22	1.38998e-22
ENSMUSG00000022747.17	St3gal6	770.853	92.0344	454.071	3.06701	0.300426	10.2089	1.80957e-24	1.57325e-22	1.57325e-22
ENSMUSG00000021262.15	Evl	1773.36	814.011	1325.66	1.12284	0.110032	10.2047	1.88894e-24	1.63254e-22	1.63254e-22
ENSMUSG00000059142.16	Zfp945	180.136	405.238	285.184	-1.16656	0.114356	-10.2011	1.96041e-24	1.68433e-22	1.68433e-22
ENSMUSG00000031996.17	Aplp2	41262	18048.7	30429.2	1.19289	0.116969	10.1984	2.01604e-24	1.72201e-22	1.72201e-22
ENSMUSG00000007034.15	Slc44a4	60.3995	324.831	183.801	-2.42215	0.23756	-10.196	2.0669e-24	1.75518e-22	1.75518e-22
ENSMUSG00000004951.10	Hspb1	48966.4	15729.8	33456	1.6383	0.160751	10.1915	2.1629e-24	1.82609e-22	1.82609e-22
ENSMUSG00000001930.17	Vwf	172.266	703.571	420.208	-2.03059	0.200299	-10.1378	3.75512e-24	3.15214e-22	3.15214e-22
ENSMUSG00000047694.12	Yipf6	969.468	1981.95	1441.96	-1.03153	0.101777	-10.1352	3.85745e-24	3.21953e-22	3.21953e-22
ENSMUSG00000052062.14	Pard3b	12.7525	79.7753	44.0298	-2.64634	0.261515	-10.1193	4.53768e-24	3.76576e-22	3.76576e-22
ENSMUSG00000058254.12	Tspan7	345.294	1496.21	882.388	-2.11558	0.209175	-10.114	4.79122e-24	3.9537e-22	3.9537e-22
ENSMUSG00000021238.11	Aldh6a1	127.656	474.303	289.425	-1.89189	0.187218	-10.1053	5.23543e-24	4.296e-22	4.296e-22
ENSMUSG00000066687.5	Zbtb16	158.417	2115.83	1071.88	-3.73872	0.370311	-10.0962	5.74443e-24	4.68733e-22	4.68733e-22
ENSMUSG00000031842.14	Pde4c	54.7054	272.63	156.403	-2.31278	0.229698	-10.0688	7.59228e-24	6.16072e-22	6.16072e-22
ENSMUSG00000031133.12	Arhgef6	336.875	2453.85	1324.8	-2.86432	0.284902	-10.0537	8.84728e-24	7.13942e-22	7.13942e-22
ENSMUSG00000074259.10	Gramd2	411.793	77.5384	255.808	2.40792	0.239591	10.0501	9.17439e-24	7.35344e-22	7.35344e-22
ENSMUSG00000046699.14	Slitrk4	25.7519	373.288	187.935	-3.85383	0.383476	-10.0497	9.2132e-24	7.35344e-22	7.35344e-22
ENSMUSG00000040703.11	Cyp2s1	1171.32	91.3625	667.339	3.68096	0.366598	10.0408	1.00805e-23	8.00196e-22	8.00196e-22
ENSMUSG00000037161.14	Mgarp	339.685	45.775	202.527	2.89276	0.288785	10.017	1.28349e-23	1.01334e-21	1.01334e-21
ENSMUSG00000019916.14	P4ha1	4109.05	1219.46	2760.57	1.75253	0.174991	10.015	1.31002e-23	1.02872e-21	1.02872e-21
ENSMUSG00000002835.9	Chaf1a	977.671	402.49	709.253	1.27968	0.127827	10.011	1.36399e-23	1.06537e-21	1.06537e-21
ENSMUSG00000039364.13	Sectm1b	418.916	3444.27	1830.75	-3.03924	0.303679	-10.0081	1.40473e-23	1.09135e-21	1.09135e-21
ENSMUSG00000048096.7	Lmod1	79.7343	405.785	231.891	-2.34652	0.234512	-10.006	1.43506e-23	1.10902e-21	1.10902e-21
ENSMUSG00000026639.18	Lamb3	108322	18703.9	66500.3	2.53392	0.253255	10.0054	1.44326e-23	1.10949e-21	1.10949e-21
ENSMUSG00000041431.16	Ccnb1	1385.67	489.943	967.666	1.49993	0.150102	9.99274	1.63987e-23	1.25403e-21	1.25403e-21
ENSMUSG00000001622.15	Csn3	26145	223116	118065	-3.09319	0.309937	-9.98006	1.86359e-23	1.41769e-21	1.41769e-21
ENSMUSG00000026147.16	Col9a1	1490.46	14963.9	7778.08	-3.32757	0.333948	-9.96434	2.18321e-23	1.65222e-21	1.65222e-21
ENSMUSG00000048371.8	Pdp2	279.311	115.089	202.674	1.27972	0.128458	9.96209	2.23311e-23	1.68128e-21	1.68128e-21
ENSMUSG00000034591.5	Slc41a2	307.968	1040.37	649.757	-1.755	0.176318	-9.95361	2.43209e-23	1.8217e-21	1.8217e-21
ENSMUSG00000000142.15	Axin2	181.169	25.1204	108.346	2.85597	0.287025	9.95024	2.51571e-23	1.87472e-21	1.87472e-21
ENSMUSG00000029469.14	Ift81	115.621	242.81	174.976	-1.06951	0.107501	-9.94887	2.55051e-23	1.891e-21	1.891e-21
ENSMUSG00000066894.14	Vsig10	826.964	1976.9	1363.6	-1.25745	0.126409	-9.94748	2.58662e-23	1.90809e-21	1.90809e-21
ENSMUSG00000032279.11	Idh3a	3657.21	2082.28	2922.25	0.812429	0.0817598	9.93678	2.87992e-23	2.11377e-21	2.11377e-21
ENSMUSG00000032652.13	Crebl2	149.695	549.866	336.441	-1.87764	0.189179	-9.92517	3.23537e-23	2.35103e-21	2.35103e-21
ENSMUSG00000051727.14	Kctd14	122.466	758.944	419.489	-2.63325	0.265297	-9.92566	3.2196e-23	2.35103e-21	2.35103e-21
ENSMUSG00000037709.13	Fam13a	251.362	2781.32	1432.01	-3.46682	0.349724	-9.91303	3.6539e-23	2.64202e-21	2.64202e-21
ENSMUSG00000030551.14	Nr2f2	442.387	118.813	291.385	1.89393	0.191064	9.91253	3.67221e-23	2.64219e-21	2.64219e-21
ENSMUSG00000027496.15	Aurka	871.345	293.365	601.621	1.57092	0.158496	9.91147	3.71162e-23	2.65745e-21	2.65745e-21
ENSMUSG00000024952.12	Rps6ka4	5586.39	1898.84	3865.54	1.55672	0.157095	9.90943	3.78808e-23	2.69896e-21	2.69896e-21
ENSMUSG00000025328.9	Padi3	16180.5	1982.74	9554.86	3.02868	0.305711	9.90702	3.88048e-23	2.75138e-21	2.75138e-21
ENSMUSG00000021091.8	Serpina3n	945.075	8337.05	4394.66	-3.14101	0.317357	-9.8974	4.27242e-23	3.01463e-21	3.01463e-21
ENSMUSG00000028803.18	Nipal3	209.449	682.045	429.994	-1.7022	0.172057	-9.89327	4.45257e-23	3.12665e-21	3.12665e-21
ENSMUSG00000006154.13	Eps8l1	582.876	1605.64	1060.17	-1.46242	0.147842	-9.89178	4.51903e-23	3.15813e-21	3.15813e-21
ENSMUSG00000054752.16	Fsd1l	57.7079	243.186	144.265	-2.07062	0.209379	-9.88937	4.62918e-23	3.2197e-21	3.2197e-21
ENSMUSG00000032640.10	Chsy1	2309.96	979.883	1689.26	1.23718	0.125134	9.8869	4.74474e-23	3.28444e-21	3.28444e-21
ENSMUSG00000078612.9	Fyb2	85.4199	785.81	412.269	-3.20044	0.324107	-9.87465	5.36178e-23	3.69407e-21	3.69407e-21
ENSMUSG00000076437.10	Selenoh	1650.56	473.995	1101.49	1.79981	0.182303	9.87263	5.47136e-23	3.75186e-21	3.75186e-21
ENSMUSG00000019818.15	Cd164	9802.82	24342.5	16588	-1.31219	0.133168	-9.85367	6.60846e-23	4.51043e-21	4.51043e-21
ENSMUSG00000031639.12	Tlr3	241.751	697.794	454.571	-1.52616	0.154968	-9.84825	6.97472e-23	4.73827e-21	4.73827e-21
ENSMUSG00000018293.4	Pfn1	52888.9	25669.1	40186.3	1.04291	0.105916	9.84656	7.09298e-23	4.7963e-21	4.7963e-21
ENSMUSG00000091476.6	Catspere2	5.41715	51.0076	26.6927	-3.20472	0.325559	-9.84375	7.29431e-23	4.90971e-21	4.90971e-21
ENSMUSG00000041112.17	Elmo1	293.07	1575.75	891.652	-2.42575	0.24694	-9.82322	8.94438e-23	5.99273e-21	5.99273e-21
ENSMUSG00000039578.17	Ccser1	37.7667	127.393	79.5923	-1.76281	0.179564	-9.8172	9.49451e-23	6.33227e-21	6.33227e-21
ENSMUSG00000047861.2	Foxi1	46.3816	515.694	265.394	-3.47117	0.353659	-9.81502	9.70155e-23	6.44095e-21	6.44095e-21
ENSMUSG00000028976.10	Slc2a5	100.117	16.1576	60.9358	2.63557	0.268798	9.80504	1.07107e-22	7.07877e-21	7.07877e-21
ENSMUSG00000019970.15	Sgk1	13037.9	38412.6	24879.4	-1.55881	0.159016	-9.80286	1.09441e-22	7.20044e-21	7.20044e-21
ENSMUSG00000032586.9	Traip	295.843	125.943	216.556	1.23176	0.125661	9.80221	1.10147e-22	7.2144e-21	7.2144e-21
ENSMUSG00000047428.14	Dlk2	303.745	56.2906	188.266	2.43341	0.248272	9.80139	1.1105e-22	7.24104e-21	7.24104e-21
ENSMUSG00000004633.17	Chn2	340.986	3295.3	1719.67	-3.27237	0.333918	-9.79991	1.12687e-22	7.31515e-21	7.31515e-21
ENSMUSG00000020929.14	Eftud2	4587.93	2429.83	3580.82	0.916693	0.0935861	9.79519	1.18079e-22	7.5976e-21	7.5976e-21
ENSMUSG00000031298.15	Adgrg2	97.4451	555.206	311.067	-2.50841	0.256081	-9.79536	1.17878e-22	7.5976e-21	7.5976e-21
ENSMUSG00000037736.18	Limch1	12.2746	100.669	53.5255	-3.01686	0.30836	-9.78357	1.32454e-22	8.48517e-21	8.48517e-21
ENSMUSG00000027330.16	Cdc25b	1482.75	410.023	982.143	1.85399	0.189617	9.77757	1.40548e-22	8.9644e-21	8.9644e-21
ENSMUSG00000020897.12	Aurkb	759.327	305.681	547.626	1.31236	0.134233	9.77676	1.41673e-22	8.99685e-21	8.99685e-21
ENSMUSG00000036327.18	Qsox2	1235.16	585.281	931.883	1.07777	0.110306	9.77078	1.50288e-22	9.50264e-21	9.50264e-21
ENSMUSG00000027820.12	Mme	43.8741	563.798	286.505	-3.67546	0.376362	-9.76576	1.57919e-22	9.94208e-21	9.94208e-21
ENSMUSG00000024854.3	Pold4	1620.29	690.928	1186.59	1.22899	0.125885	9.76278	1.6264e-22	1.01953e-20	1.01953e-20
ENSMUSG00000019796.12	Lrp11	429.37	62.4412	258.136	2.78017	0.285022	9.75421	1.76973e-22	1.10465e-20	1.10465e-20
ENSMUSG00000048186.14	Bend7	61.0702	294.269	169.896	-2.27103	0.232946	-9.74917	1.85981e-22	1.15593e-20	1.15593e-20
ENSMUSG00000033590.8	Myo5c	138.494	810.982	452.321	-2.54812	0.261406	-9.74776	1.88576e-22	1.16709e-20	1.16709e-20
ENSMUSG00000030792.8	Dkkl1	243.265	2103.72	1111.48	-3.112	0.319307	-9.74611	1.91678e-22	1.18128e-20	1.18128e-20
ENSMUSG00000043487.4	Acot6	64.5458	892.84	451.083	-3.78636	0.388587	-9.74392	1.95841e-22	1.20187e-20	1.20187e-20
ENSMUSG00000020142.12	Slc1a4	464.333	1853.97	1112.83	-1.99765	0.205049	-9.74228	1.99038e-22	1.21638e-20	1.21638e-20
ENSMUSG00000029190.19	D5Ertd579e	663.14	1453.88	1032.15	-1.13264	0.116318	-9.73744	2.08741e-22	1.27036e-20	1.27036e-20
ENSMUSG00000040136.10	Abcc8	140.925	716.233	409.402	-2.34584	0.24098	-9.73456	2.14737e-22	1.30143e-20	1.30143e-20
ENSMUSG00000006476.19	Nsmf	1112.47	3276.51	2122.36	-1.55835	0.160143	-9.73097	2.22457e-22	1.34265e-20	1.34265e-20
ENSMUSG00000054951.3	9130008F23Rik	541.11	123.474	346.213	2.13116	0.219243	9.72052	2.46519e-22	1.48175e-20	1.48175e-20
ENSMUSG00000040447.15	Spns2	1820.58	12555.5	6830.19	-2.78583	0.286724	-9.71605	2.57569e-22	1.54182e-20	1.54182e-20
ENSMUSG00000034613.12	Ppm1h	554.336	1483.55	987.967	-1.41964	0.146173	-9.71209	2.67787e-22	1.59645e-20	1.59645e-20
ENSMUSG00000044408.7	Sptssa	1426.72	684.153	1080.19	1.05997	0.109173	9.70905	2.75901e-22	1.63813e-20	1.63813e-20
ENSMUSG00000030283.7	St8sia1	276.216	30.2513	161.433	3.19322	0.328935	9.70775	2.79435e-22	1.6524e-20	1.6524e-20
ENSMUSG00000038879.8	Nipal2	605.042	1835.35	1179.18	-1.60079	0.164982	-9.70279	2.93374e-22	1.72783e-20	1.72783e-20
ENSMUSG00000068587.9	Mgam	44.8005	277.478	153.383	-2.62947	0.271083	-9.69987	3.01886e-22	1.77082e-20	1.77082e-20
ENSMUSG00000021751.13	Acox2	48.2986	234.37	135.132	-2.27807	0.235046	-9.69203	3.25984e-22	1.90453e-20	1.90453e-20
ENSMUSG00000061517.8	Sox21	1263.11	196.055	765.153	2.68781	0.277381	9.68996	3.32665e-22	1.93582e-20	1.93582e-20
ENSMUSG00000030978.10	Rrm1	3901.85	1392.78	2730.95	1.48609	0.153377	9.68915	3.35321e-22	1.94353e-20	1.94353e-20
ENSMUSG00000009614.16	Sardh	109.275	830.085	445.653	-2.92592	0.302015	-9.68799	3.39141e-22	1.9579e-20	1.9579e-20
ENSMUSG00000079853.5	Klra1	140.231	16.0998	82.3034	3.11819	0.32193	9.68593	3.46036e-22	1.98985e-20	1.98985e-20
ENSMUSG00000027186.14	Elf5	406.252	3786.24	1983.58	-3.22024	0.332504	-9.68481	3.49851e-22	2.00389e-20	2.00389e-20
ENSMUSG00000028544.14	Slc5a9	113.08	839.863	452.246	-2.89104	0.298557	-9.68339	3.54763e-22	2.02409e-20	2.02409e-20
ENSMUSG00000016757.11	Ttll12	2401.36	1127.35	1806.83	1.09045	0.112726	9.67341	3.91138e-22	2.22294e-20	2.22294e-20
ENSMUSG00000048706.3	Lurap1l	700.219	2322.43	1457.25	-1.72932	0.178812	-9.67114	3.99912e-22	2.2599e-20	2.2599e-20
ENSMUSG00000022949.9	Clic6	583.811	6938.95	3549.54	-3.57097	0.369248	-9.67093	4.00735e-22	2.2599e-20	2.2599e-20
ENSMUSG00000047557.2	Lxn	970.204	548.671	773.489	0.821208	0.0849567	9.66619	4.19715e-22	2.35783e-20	2.35783e-20
ENSMUSG00000020638.8	Cmpk2	285.874	1061.24	647.711	-1.89309	0.195898	-9.66365	4.30275e-22	2.40789e-20	2.40789e-20
ENSMUSG00000071001.4	Hrct1	112.755	660.872	368.543	-2.55249	0.26436	-9.65535	4.66573e-22	2.60106e-20	2.60106e-20
ENSMUSG00000056124.5	B4galt6	260.345	1075.17	640.594	-2.04448	0.21181	-9.65241	4.80142e-22	2.66652e-20	2.66652e-20
ENSMUSG00000025161.16	Slc16a3	7712.61	1279.27	4710.39	2.59191	0.268996	9.6355	5.66132e-22	3.13217e-20	3.13217e-20
ENSMUSG00000078202.3	Nrarp	267.658	63.6652	172.462	2.06943	0.215222	9.61533	6.88889e-22	3.79695e-20	3.79695e-20
ENSMUSG00000026417.13	Pigr	623.253	6490.1	3361.12	-3.38032	0.351576	-9.61476	6.92739e-22	3.80382e-20	3.80382e-20
ENSMUSG00000073643.11	Wdfy1	1205.68	2279.08	1706.6	-0.918716	0.0955574	-9.61428	6.95927e-22	3.80701e-20	3.80701e-20
ENSMUSG00000046711.16	Hmga1	15193.2	3595.15	9780.75	2.07925	0.216354	9.61042	7.2251e-22	3.93768e-20	3.93768e-20
ENSMUSG00000037071.2	Scd1	6459.91	51603	27526.7	-2.99787	0.312261	-9.60052	7.95442e-22	4.31904e-20	4.31904e-20
ENSMUSG00000068245.14	Phf11d	230.934	948.038	565.582	-2.0358	0.212131	-9.59692	8.23653e-22	4.45566e-20	4.45566e-20
ENSMUSG00000000028.15	Cdc45	598.549	191.696	408.684	1.64183	0.171207	9.58972	8.83213e-22	4.76022e-20	4.76022e-20
ENSMUSG00000033209.17	Ttc28	61.1491	291.35	168.576	-2.24703	0.234358	-9.58802	8.97896e-22	4.82157e-20	4.82157e-20
ENSMUSG00000030257.16	Srgap3	341.486	1641.34	948.085	-2.26421	0.236196	-9.58611	9.1465e-22	4.89355e-20	4.89355e-20
ENSMUSG00000029055.17	Plch2	7020.47	1596.49	4489.28	2.13666	0.22308	9.57799	9.89471e-22	5.27453e-20	5.27453e-20
ENSMUSG00000029426.8	Scarb2	4198.92	6763.03	5395.5	-0.687816	0.0718627	-9.57126	1.05615e-21	5.56901e-20	5.56901e-20
ENSMUSG00000044626.13	Liph	187.883	1083.6	605.883	-2.52831	0.264151	-9.57144	1.05428e-21	5.56901e-20	5.56901e-20
ENSMUSG00000024660.8	Incenp	2671.85	1113.66	1944.69	1.26229	0.131882	9.57134	1.05526e-21	5.56901e-20	5.56901e-20
ENSMUSG00000015889.8	Lta4h	2484.99	1273.44	1919.6	0.96394	0.100745	9.56812	1.08863e-21	5.7196e-20	5.7196e-20
ENSMUSG00000040003.18	Magi2	83.5661	17.1439	52.5691	2.28804	0.239248	9.56348	1.1386e-21	5.96074e-20	5.96074e-20
ENSMUSG00000001403.13	Ube2c	2765.11	903.879	1896.54	1.61302	0.16873	9.55976	1.18032e-21	6.15707e-20	6.15707e-20
ENSMUSG00000026192.13	Atic	3412.86	1460.09	2501.57	1.22469	0.128124	9.55863	1.19327e-21	6.20246e-20	6.20246e-20
ENSMUSG00000038034.15	Igsf8	16094.8	8064.84	12347.5	0.996824	0.104291	9.55808	1.19962e-21	6.21333e-20	6.21333e-20
ENSMUSG00000019989.8	Enpp3	212.468	1911.18	1005.2	-3.16823	0.331669	-9.55238	1.26746e-21	6.54153e-20	6.54153e-20
ENSMUSG00000029554.15	Mad1l1	1598.59	575.577	1121.18	1.4734	0.154329	9.54715	1.33312e-21	6.85617e-20	6.85617e-20
ENSMUSG00000044005.13	Gls2	337.96	80.9562	218.025	2.0607	0.215861	9.54642	1.34254e-21	6.88042e-20	6.88042e-20
ENSMUSG00000046329.14	Slc25a23	137.68	1084.87	579.702	-2.9769	0.311942	-9.54311	1.38611e-21	7.07886e-20	7.07886e-20
ENSMUSG00000041939.14	Mvk	646.845	224.006	449.52	1.52971	0.16043	9.53502	1.4986e-21	7.6267e-20	7.6267e-20
ENSMUSG00000063524.13	Eno1	51297.2	21806.1	37534.7	1.23414	0.129519	9.52859	1.5944e-21	8.08604e-20	8.08604e-20
ENSMUSG00000029781.7	Fkbp9	4876.65	1481.86	3292.42	1.71841	0.180457	9.5225	1.69058e-21	8.54414e-20	8.54414e-20
ENSMUSG00000036687.13	Tmem184a	171.595	784.688	457.705	-2.19294	0.230462	-9.51545	1.80932e-21	9.11274e-20	9.11274e-20
ENSMUSG00000040640.11	Erc2	217.507	15.9977	123.47	3.768	0.396102	9.51268	1.85806e-21	9.32607e-20	9.32607e-20
ENSMUSG00000041765.6	Ubac2	1531.19	894.761	1234.19	0.774236	0.081437	9.50718	1.95897e-21	9.79885e-20	9.79885e-20
ENSMUSG00000059040.4	Eno1b	13241.5	5411.58	9587.52	1.29089	0.135813	9.50493	2.00179e-21	9.97888e-20	9.97888e-20
ENSMUSG00000026768.10	Itga8	175.95	1465.18	777.592	-3.05623	0.321592	-9.50346	2.03037e-21	1.00869e-19	1.00869e-19
ENSMUSG00000062995.12	Ica1	104.303	443.663	262.671	-2.08929	0.219928	-9.49988	2.10138e-21	1.04043e-19	1.04043e-19
ENSMUSG00000020062.7	Slc5a8	183.008	1443.85	771.403	-2.97845	0.313537	-9.49952	2.10854e-21	1.04045e-19	1.04045e-19
ENSMUSG00000023011.8	Faim2	2252.67	756.704	1554.55	1.57358	0.165898	9.48522	2.41872e-21	1.18949e-19	1.18949e-19
ENSMUSG00000020811.16	Wscd1	76.6923	4.88618	43.1828	3.96036	0.417885	9.47717	2.61278e-21	1.28061e-19	1.28061e-19
ENSMUSG00000102752.1	Gm7694	229.688	845.003	516.835	-1.88048	0.198737	-9.46211	3.0179e-21	1.47423e-19	1.47423e-19
ENSMUSG00000057614.6	Gnai1	636.413	57.146	366.088	3.47758	0.367656	9.45878	3.11542e-21	1.5124e-19	1.5124e-19
ENSMUSG00000033965.10	Slc16a2	445.023	2457.95	1384.39	-2.46523	0.26063	-9.45874	3.11676e-21	1.5124e-19	1.5124e-19
ENSMUSG00000030287.15	Itpr2	451.343	1802.22	1081.75	-1.99738	0.211456	-9.44581	3.52658e-21	1.70561e-19	1.70561e-19
ENSMUSG00000070436.12	Serpinh1	12371	5536.3	9181.46	1.15991	0.122836	9.44271	3.63247e-21	1.75102e-19	1.75102e-19
ENSMUSG00000006345.10	Ggt1	131.579	992.212	533.208	-2.91415	0.308663	-9.44123	3.68436e-21	1.77019e-19	1.77019e-19
ENSMUSG00000000568.15	Hnrnpd	4975.59	3147.72	4122.59	0.660388	0.0699618	9.43927	3.75385e-21	1.79766e-19	1.79766e-19
ENSMUSG00000038963.15	Slco4a1	868.25	84.188	502.355	3.36791	0.356983	9.43437	3.93361e-21	1.87759e-19	1.87759e-19
ENSMUSG00000020808.3	Pimreg	320.998	99.9109	217.824	1.68439	0.178583	9.43195	4.02552e-21	1.91521e-19	1.91521e-19
ENSMUSG00000019942.13	Cdk1	2047.3	634.923	1388.19	1.68892	0.179174	9.42612	4.25524e-21	2.01792e-19	2.01792e-19
ENSMUSG00000024613.16	Tcof1	2590.96	1386.88	2029.06	0.9015	0.0956653	9.42348	4.36364e-21	2.06263e-19	2.06263e-19
ENSMUSG00000012350.15	Ehf	2478.36	8730.12	5395.85	-1.81652	0.192795	-9.42204	4.42408e-21	2.08446e-19	2.08446e-19
ENSMUSG00000033581.17	Igf2bp2	4387.28	804.968	2715.53	2.44627	0.259658	9.42113	4.46252e-21	2.0958e-19	2.0958e-19
ENSMUSG00000040270.16	Bach2	159.782	602.546	366.405	-1.91409	0.203198	-9.4198	4.51944e-21	2.11573e-19	2.11573e-19
ENSMUSG00000039007.10	Cpq	223.56	701.597	446.644	-1.64878	0.175268	-9.40714	5.09804e-21	2.37897e-19	2.37897e-19
ENSMUSG00000040151.9	Hs2st1	1288.47	2595.94	1898.62	-1.01062	0.10744	-9.40633	5.13751e-21	2.38976e-19	2.38976e-19
ENSMUSG00000047040.9	Prr15l	142.866	873.497	483.827	-2.61352	0.277907	-9.4043	5.23793e-21	2.42873e-19	2.42873e-19
ENSMUSG00000025165.12	Sectm1a	752.857	6571.11	3468.04	-3.12563	0.332561	-9.39865	5.5266e-21	2.55448e-19	2.55448e-19
ENSMUSG00000044676.10	Zfp612	101.456	448.604	263.458	-2.14125	0.228112	-9.38684	6.1829e-21	2.84882e-19	2.84882e-19
ENSMUSG00000027469.16	Tpx2	1570.56	666.822	1148.82	1.23574	0.131691	9.38361	6.37545e-21	2.92829e-19	2.92829e-19
ENSMUSG00000002458.13	Rgs19	657.63	374.085	525.309	0.813555	0.0867159	9.38184	6.48341e-21	2.96855e-19	2.96855e-19
ENSMUSG00000024014.7	Pim1	8300.5	2933.43	5795.87	1.5007	0.160059	9.37593	6.8569e-21	3.12e-19	3.12e-19
ENSMUSG00000055044.12	Pdlim1	6801.21	2926.1	4992.82	1.21672	0.12977	9.37602	6.85109e-21	3.12e-19	3.12e-19
ENSMUSG00000063297.7	Luzp2	4.0228	87.1646	42.8223	-4.41402	0.470953	-9.37252	7.08189e-21	3.21237e-19	3.21237e-19
ENSMUSG00000048776.8	Pthlh	7282.56	663.116	4193.49	3.45714	0.369431	9.358	8.12573e-21	3.67444e-19	3.67444e-19
ENSMUSG00000031938.15	4931406C07Rik	590.492	2384.08	1427.5	-2.01345	0.215588	-9.33933	9.69481e-21	4.36181e-19	4.36181e-19
ENSMUSG00000045932.12	Ifit2	120.122	489.177	292.348	-2.02143	0.216446	-9.33921	9.70553e-21	4.36181e-19	4.36181e-19
ENSMUSG00000019173.11	Rab5c	8890.67	5559.25	7336.01	0.677256	0.0725929	9.32951	1.0636e-20	4.75074e-19	4.75074e-19
ENSMUSG00000002020.15	Ltbp2	917.803	6258.46	3410.11	-2.76938	0.296835	-9.32967	1.06198e-20	4.75074e-19	4.75074e-19
ENSMUSG00000022408.7	Fam83f	1886.71	588.333	1280.8	1.68076	0.180173	9.32857	1.07309e-20	4.77854e-19	4.77854e-19
ENSMUSG00000045636.16	Mtus1	664.238	2664.68	1597.78	-2.00388	0.215115	-9.31539	1.21501e-20	5.39404e-19	5.39404e-19
ENSMUSG00000031843.2	Mphosph6	1656.85	824.285	1268.32	1.00673	0.108261	9.29908	1.41661e-20	6.27002e-19	6.27002e-19
ENSMUSG00000020646.17	Mboat2	159.148	587.512	359.052	-1.88305	0.202542	-9.29709	1.44343e-20	6.3694e-19	6.3694e-19
ENSMUSG00000052921.13	Arhgef15	201.084	37.8973	124.93	2.40391	0.25871	9.29191	1.51543e-20	6.667e-19	6.667e-19
ENSMUSG00000069565.12	Dazap1	5144.09	2928.99	4110.38	0.812247	0.0874253	9.29075	1.532e-20	6.71962e-19	6.71962e-19
ENSMUSG00000021803.10	Cdhr1	100.622	721.795	390.503	-2.84103	0.305857	-9.28875	1.56107e-20	6.82663e-19	6.82663e-19
ENSMUSG00000035683.13	Melk	705.693	238.441	487.642	1.56558	0.168675	9.28168	1.66826e-20	7.2736e-19	7.2736e-19
ENSMUSG00000022696.17	Sidt1	106.331	1386.88	703.922	-3.70325	0.399305	-9.27422	1.78924e-20	7.77788e-19	7.77788e-19
ENSMUSG00000020649.11	Rrm2	4251	969.595	2719.68	2.1324	0.229953	9.27317	1.80701e-20	7.8318e-19	7.8318e-19
ENSMUSG00000031431.13	Tsc22d3	2506.69	9523.44	5781.17	-1.92566	0.207671	-9.27265	1.81574e-20	7.84637e-19	7.84637e-19
ENSMUSG00000020432.12	Tcn2	2473.08	11181	6536.76	-2.17665	0.234766	-9.2716	1.83374e-20	7.90079e-19	7.90079e-19
ENSMUSG00000006456.10	Rbm14	973.036	599.419	798.681	0.698928	0.0754718	9.26079	2.02917e-20	8.71708e-19	8.71708e-19
ENSMUSG00000016024.9	Lbp	1505.3	11859	6337.05	-2.97789	0.321779	-9.25446	2.15316e-20	9.22258e-19	9.22258e-19
ENSMUSG00000020758.15	Itgb4	82218.8	22550.9	54373.8	1.86628	0.201813	9.24756	2.29669e-20	9.80862e-19	9.80862e-19
ENSMUSG00000006589.8	Aprt	9963.98	2557.75	6507.74	1.96182	0.21222	9.24429	2.36799e-20	1.00836e-18	1.00836e-18
ENSMUSG00000038775.14	Vill	644.364	2932.26	1712.05	-2.18626	0.236591	-9.24068	2.44939e-20	1.04e-18	1.04e-18
ENSMUSG00000032690.16	Oas2	348.728	2366.3	1290.26	-2.76177	0.299092	-9.23385	2.61065e-20	1.10206e-18	1.10206e-18
ENSMUSG00000021636.15	Marveld2	774.764	2932.11	1781.52	-1.91976	0.207899	-9.23409	2.60486e-20	1.10206e-18	1.10206e-18
ENSMUSG00000000531.5	Grasp	463.218	206.01	343.188	1.16892	0.126618	9.23185	2.6601e-20	1.11969e-18	1.11969e-18
ENSMUSG00000028766.10	Alpl	205.127	1564.07	839.301	-2.93073	0.317842	-9.22073	2.95096e-20	1.23855e-18	1.23855e-18
ENSMUSG00000005268.20	Prlr	750.718	4560.94	2528.82	-2.60294	0.282326	-9.21961	2.98191e-20	1.24796e-18	1.24796e-18
ENSMUSG00000043895.6	S1pr2	1185.35	2400.46	1752.4	-1.01838	0.110494	-9.21663	3.06595e-20	1.27947e-18	1.27947e-18
ENSMUSG00000061666.6	Gdpd1	207.464	892.596	527.193	-2.10441	0.228357	-9.21544	3.10004e-20	1.28658e-18	1.28658e-18
ENSMUSG00000036136.9	Fam110c	2906.3	1279.13	2146.95	1.18402	0.128483	9.21542	3.10061e-20	1.28658e-18	1.28658e-18
ENSMUSG00000024892.16	Pcx	360.66	1953.46	1103.97	-2.4374	0.264562	-9.21298	3.17208e-20	1.3125e-18	1.3125e-18
ENSMUSG00000039116.6	Adgrg6	577.737	2435.25	1444.58	-2.07534	0.225324	-9.21047	3.24703e-20	1.33972e-18	1.33972e-18
ENSMUSG00000023927.15	Satb1	102.617	595.477	332.618	-2.53592	0.275565	-9.20263	3.49296e-20	1.43713e-18	1.43713e-18
ENSMUSG00000004665.10	Cnn2	13605.1	6784.75	10422.3	1.00375	0.109094	9.20076	3.55428e-20	1.45825e-18	1.45825e-18
ENSMUSG00000040675.17	Mthfd1l	2557.64	735.851	1707.47	1.797	0.195605	9.18691	4.04287e-20	1.651e-18	1.651e-18
ENSMUSG00000074657.5	Kif5a	45.1309	236.648	134.506	-2.38945	0.260096	-9.18681	4.04668e-20	1.651e-18	1.651e-18
ENSMUSG00000048142.9	Nat8l	454.016	48.9762	264.998	3.21137	0.349664	9.18414	4.14837e-20	1.68777e-18	1.68777e-18
ENSMUSG00000028970.9	Abcb1b	755.848	188.069	490.885	2.00635	0.218481	9.18318	4.18547e-20	1.69814e-18	1.69814e-18
ENSMUSG00000028152.10	Tspan5	602.423	1488.03	1015.71	-1.30473	0.142128	-9.17994	4.31326e-20	1.74032e-18	1.74032e-18
ENSMUSG00000033762.8	Recql4	184.426	60.1345	126.423	1.61705	0.176147	9.18009	4.30731e-20	1.74032e-18	1.74032e-18
ENSMUSG00000026896.14	Ifih1	730.984	1853.11	1254.64	-1.3412	0.146176	-9.17525	4.50543e-20	1.81285e-18	1.81285e-18
ENSMUSG00000020541.12	Tom1l1	639.559	1868.23	1212.94	-1.546	0.168608	-9.16918	4.76637e-20	1.91257e-18	1.91257e-18
ENSMUSG00000031756.5	Cenpn	220.589	90.324	159.799	1.29097	0.140827	9.1671	4.85917e-20	1.94447e-18	1.94447e-18
ENSMUSG00000052430.15	Bmpr1b	155.118	33.8745	98.5376	2.18945	0.238877	9.16562	4.92638e-20	1.96319e-18	1.96319e-18
ENSMUSG00000024222.17	Fkbp5	2607.49	11377.1	6699.99	-2.12551	0.231904	-9.16548	4.93284e-20	1.96319e-18	1.96319e-18
ENSMUSG00000062209.15	Erbb4	5.35982	109.923	54.156	-4.33512	0.473037	-9.16445	4.98023e-20	1.97667e-18	1.97667e-18
ENSMUSG00000039960.5	Rhou	1774.87	5378.43	3456.53	-1.59941	0.174532	-9.164	5.00107e-20	1.97956e-18	1.97956e-18
ENSMUSG00000011884.13	Gltp	3960.98	1284.26	2711.85	1.62472	0.177414	9.15782	5.29576e-20	2.09054e-18	2.09054e-18
ENSMUSG00000013629.16	Cad	4863.96	1736	3404.25	1.4861	0.162299	9.15656	5.35778e-20	2.10932e-18	2.10932e-18
ENSMUSG00000000308.14	Ckmt1	6592.43	1579.29	4252.97	2.06154	0.225155	9.15606	5.38246e-20	2.11334e-18	2.11334e-18
ENSMUSG00000035638.14	Muc20	75.4916	709.754	371.481	-3.23109	0.352997	-9.1533	5.52186e-20	2.16226e-18	2.16226e-18
ENSMUSG00000005470.8	Asf1b	377.945	130.063	262.267	1.5394	0.168198	9.15227	5.57476e-20	2.17714e-18	2.17714e-18
ENSMUSG00000028518.8	Prkaa2	50.8375	467.634	245.343	-3.1965	0.34932	-9.15062	5.66062e-20	2.20478e-18	2.20478e-18
ENSMUSG00000021779.17	Thrb	20.1451	169.874	90.0187	-3.06567	0.335165	-9.14673	5.86833e-20	2.2796e-18	2.2796e-18
ENSMUSG00000074625.10	Arhgap40	231.314	1032.68	605.286	-2.15869	0.236017	-9.14635	5.88902e-20	2.28157e-18	2.28157e-18
ENSMUSG00000041439.15	Mfsd6	1347.04	3904.04	2540.31	-1.53499	0.167834	-9.14585	5.91622e-20	2.28604e-18	2.28604e-18
ENSMUSG00000041168.10	Lonp1	6089.64	3310.88	4792.88	0.879002	0.096122	9.14465	5.98221e-20	2.30544e-18	2.30544e-18
ENSMUSG00000044770.14	Scml4	46.3757	365.281	195.198	-2.97562	0.325428	-9.14371	6.03447e-20	2.31946e-18	2.31946e-18
ENSMUSG00000028107.14	Tars2	1918.25	1005.75	1492.42	0.930958	0.101837	9.14166	6.15015e-20	2.35772e-18	2.35772e-18
ENSMUSG00000040296.15	Ddx58	899.122	1912.96	1372.25	-1.08829	0.119154	-9.13347	6.63382e-20	2.53648e-18	2.53648e-18
ENSMUSG00000056394.17	Lig1	2709.17	1204.47	2006.98	1.16922	0.128023	9.13293	6.66722e-20	2.5426e-18	2.5426e-18
ENSMUSG00000005973.6	Rcn1	7999.69	2617.25	5487.88	1.61188	0.176532	9.1308	6.79971e-20	2.58637e-18	2.58637e-18
ENSMUSG00000002265.16	Peg3	94.1743	426.469	249.245	-2.17492	0.238222	-9.12979	6.86298e-20	2.60366e-18	2.60366e-18
ENSMUSG00000034607.6	Pof1b	170.061	639.826	389.284	-1.90873	0.209085	-9.12899	6.91387e-20	2.61617e-18	2.61617e-18
ENSMUSG00000032294.17	Pkm	117005	53954.7	87581.7	1.11674	0.122337	9.12846	6.94823e-20	2.62237e-18	2.62237e-18
ENSMUSG00000028843.8	Sh3bgrl3	3529.76	1170.98	2429	1.59156	0.174395	9.12617	7.09638e-20	2.66452e-18	2.66452e-18
ENSMUSG00000059119.9	Nap1l4	5372.39	3246.31	4380.22	0.726455	0.0796008	9.12622	7.09298e-20	2.66452e-18	2.66452e-18
ENSMUSG00000035615.12	Frmpd1	21.5692	103.044	59.5906	-2.24443	0.24595	-9.12555	7.13755e-20	2.6731e-18	2.6731e-18
ENSMUSG00000022332.8	Khdrbs3	214.769	1458.67	795.254	-2.76399	0.302902	-9.12502	7.1721e-20	2.67917e-18	2.67917e-18
ENSMUSG00000037971.10	1110032A03Rik	133.677	306.413	214.287	-1.19756	0.131255	-9.12394	7.24419e-20	2.6992e-18	2.6992e-18
ENSMUSG00000028226.15	Mmp16	40.9996	414.1	215.113	-3.33138	0.365594	-9.11225	8.06942e-20	2.99903e-18	2.99903e-18
ENSMUSG00000021070.6	Bdkrb2	1153.27	151.862	685.944	2.92516	0.321121	9.1092	8.29882e-20	3.07646e-18	3.07646e-18
ENSMUSG00000029798.11	Herc6	110.573	316.424	206.637	-1.51382	0.166243	-9.10611	8.53857e-20	3.14935e-18	3.14935e-18
ENSMUSG00000018339.11	Gpx3	368.903	1461.39	878.728	-1.98622	0.218114	-9.10631	8.52279e-20	3.14935e-18	3.14935e-18
ENSMUSG00000029335.5	Bmp3	2753.88	515.261	1709.19	2.41796	0.26572	9.09965	9.06241e-20	3.33414e-18	3.33414e-18
ENSMUSG00000021676.9	Iqgap2	904.451	2524.06	1660.27	-1.48031	0.162759	-9.09505	9.45403e-20	3.46949e-18	3.46949e-18
ENSMUSG00000037254.18	Itih2	813.859	3961.22	2282.63	-2.28302	0.251045	-9.09405	9.54185e-20	3.49294e-18	3.49294e-18
ENSMUSG00000039501.14	Znfx1	1283.48	2667.72	1929.46	-1.05493	0.116031	-9.09184	9.73784e-20	3.55577e-18	3.55577e-18
ENSMUSG00000021223.13	Papln	1180.29	9673.53	5143.8	-3.03478	0.333811	-9.09131	9.78513e-20	3.56413e-18	3.56413e-18
ENSMUSG00000025867.8	Cplx2	90.8861	526.784	294.305	-2.53598	0.278989	-9.08989	9.91395e-20	3.60207e-18	3.60207e-18
ENSMUSG00000002799.6	Jag2	11625.7	1677.64	6983.27	2.79279	0.30733	9.08726	1.0157e-19	3.68123e-18	3.68123e-18
ENSMUSG00000030340.16	Scnn1a	254.483	1028.49	615.689	-2.01541	0.221809	-9.08623	1.02533e-19	3.70691e-18	3.70691e-18
ENSMUSG00000053961.7	Ang5	21.5673	122.814	68.8155	-2.51846	0.27721	-9.085	1.03696e-19	3.73971e-18	3.73971e-18
ENSMUSG00000029561.17	Oasl2	923.461	2464.42	1642.57	-1.41542	0.155808	-9.08437	1.04302e-19	3.75229e-18	3.75229e-18
ENSMUSG00000031167.16	Rbm3	8973.06	5550.48	7375.86	0.692961	0.0762863	9.08368	1.04967e-19	3.76693e-18	3.76693e-18
ENSMUSG00000037681.13	Esyt3	575.761	1965.05	1224.1	-1.7707	0.195053	-9.07807	1.1052e-19	3.95652e-18	3.95652e-18
ENSMUSG00000028972.11	Car6	96.2916	1516.6	759.102	-3.97656	0.438549	-9.06754	1.21733e-19	4.34727e-18	4.34727e-18
ENSMUSG00000046410.10	Kcnk6	642.974	271.458	469.6	1.24354	0.137173	9.06545	1.24092e-19	4.4207e-18	4.4207e-18
ENSMUSG00000041417.15	Pik3r1	1981.99	8369.4	4962.78	-2.07798	0.229241	-9.0646	1.25062e-19	4.4444e-18	4.4444e-18
ENSMUSG00000047730.17	Fcgbp	2694.26	20028.3	10783.5	-2.89413	0.319383	-9.06161	1.28536e-19	4.55679e-18	4.55679e-18
ENSMUSG00000025791.18	Pgm2	2576.09	1197.93	1932.95	1.10424	0.121882	9.05988	1.306e-19	4.61875e-18	4.61875e-18
ENSMUSG00000026811.18	St6galnac6	655.631	4514.88	2456.61	-2.78365	0.307294	-9.05861	1.3212e-19	4.66122e-18	4.66122e-18
ENSMUSG00000028701.4	Lurap1	69.5466	280.866	168.162	-2.01056	0.22198	-9.05737	1.33631e-19	4.69695e-18	4.69695e-18
ENSMUSG00000019846.11	Lama4	822	4014.11	2311.65	-2.28765	0.252577	-9.05725	1.33776e-19	4.69695e-18	4.69695e-18
ENSMUSG00000032128.15	Robo3	98.1296	9.3132	56.682	3.39181	0.374534	9.05609	1.35216e-19	4.73614e-18	4.73614e-18
ENSMUSG00000030087.11	Klf15	19.0903	347.558	172.375	-4.1787	0.461607	-9.05252	1.39707e-19	4.88172e-18	4.88172e-18
ENSMUSG00000060512.7	0610040J01Rik	314.91	1372	808.22	-2.12392	0.234744	-9.04781	1.45863e-19	5.08467e-18	5.08467e-18
ENSMUSG00000042500.11	Ago4	118.672	348.343	225.852	-1.55014	0.171397	-9.04411	1.50887e-19	5.24728e-18	5.24728e-18
ENSMUSG00000029730.16	Mcm7	2931.59	1369.76	2202.74	1.09761	0.121452	9.03737	1.60491e-19	5.56801e-18	5.56801e-18
ENSMUSG00000031987.6	Egln1	2985.59	1242.58	2172.19	1.26467	0.139967	9.03548	1.63291e-19	5.65174e-18	5.65174e-18
ENSMUSG00000030256.11	Bhlhe41	1656.78	6707.12	4013.6	-2.0172	0.22337	-9.03077	1.70469e-19	5.88623e-18	5.88623e-18
ENSMUSG00000034127.15	Tspan8	271.505	2536.18	1328.35	-3.22314	0.356987	-9.02875	1.73638e-19	5.98151e-18	5.98151e-18
ENSMUSG00000030091.17	Nup210	188.467	826.747	486.331	-2.13176	0.236159	-9.0268	1.76758e-19	6.07466e-18	6.07466e-18
ENSMUSG00000022780.5	Meltf	213.466	1607.23	863.89	-2.91247	0.322672	-9.02608	1.7793e-19	6.10057e-18	6.10057e-18
ENSMUSG00000019852.7	Arfgef3	163.924	1540.65	806.397	-3.23124	0.358157	-9.02185	1.84933e-19	6.32584e-18	6.32584e-18
ENSMUSG00000017400.10	Stac2	1173.59	6012.84	3431.91	-2.35701	0.261396	-9.01698	1.93352e-19	6.59838e-18	6.59838e-18
ENSMUSG00000032418.15	Me1	1159.93	4347.56	2647.49	-1.90628	0.211762	-9.002	2.21636e-19	7.54595e-18	7.54595e-18
ENSMUSG00000021062.15	Rab15	3223.4	11545.8	7107.17	-1.84072	0.204519	-9.00022	2.2526e-19	7.65151e-18	7.65151e-18
ENSMUSG00000002504.14	Slc9a3r2	407.167	1611.51	969.193	-1.98479	0.220552	-8.99921	2.27355e-19	7.70474e-18	7.70474e-18
ENSMUSG00000022421.19	Nptxr	109.49	23.671	69.4411	2.21009	0.245797	8.99151	2.43853e-19	8.24472e-18	8.24472e-18
ENSMUSG00000032091.15	Tmprss4	1002.06	293.465	671.38	1.77167	0.197073	8.9899	2.47459e-19	8.3473e-18	8.3473e-18
ENSMUSG00000018648.15	Dusp14	1894.16	646.01	1311.69	1.55191	0.172648	8.98889	2.49748e-19	8.40511e-18	8.40511e-18
ENSMUSG00000003378.9	Grik5	82.8981	291.93	180.446	-1.81535	0.201974	-8.98808	2.51593e-19	8.44774e-18	8.44774e-18
ENSMUSG00000008540.11	Mgst1	774	4659.17	2587.08	-2.58979	0.288312	-8.9826	2.64432e-19	8.85847e-18	8.85847e-18
ENSMUSG00000044252.17	Osbpl1a	425.095	1922.78	1124.01	-2.17686	0.242419	-8.97976	2.71358e-19	9.06968e-18	9.06968e-18
ENSMUSG00000042306.11	S100a14	26710.8	6401.22	17233	2.06097	0.229582	8.97707	2.78074e-19	9.27293e-18	9.27293e-18
ENSMUSG00000024501.19	Dpysl3	1282.09	252.474	801.603	2.34382	0.26114	8.97535	2.8244e-19	9.39709e-18	9.39709e-18
ENSMUSG00000019214.13	Chtf18	606.475	198.948	416.296	1.6078	0.179212	8.97153	2.92421e-19	9.70704e-18	9.70704e-18
ENSMUSG00000032661.9	Oas3	517.562	1463.48	958.991	-1.49944	0.167152	-8.97052	2.95125e-19	9.77459e-18	9.77459e-18
ENSMUSG00000025277.14	Abhd6	673.472	275.386	487.699	1.2905	0.143898	8.96813	3.01604e-19	9.96657e-18	9.96657e-18
ENSMUSG00000037235.13	Mxd4	1241.29	4128.57	2588.69	-1.7339	0.193346	-8.96782	3.02433e-19	9.9714e-18	9.9714e-18
ENSMUSG00000046841.5	Ckap4	8997.51	2635.35	6028.5	1.77148	0.197693	8.96074	3.22493e-19	1.06088e-17	1.06088e-17
ENSMUSG00000040658.7	Dnph1	356.172	113.491	242.921	1.64939	0.184075	8.96042	3.23452e-19	1.06165e-17	1.06165e-17
ENSMUSG00000022270.16	Retreg1	1140.06	3760.65	2363	-1.72169	0.192496	-8.94405	3.75162e-19	1.22861e-17	1.22861e-17
ENSMUSG00000021113.5	Snapc1	924.205	274.958	621.223	1.7481	0.195457	8.94369	3.764e-19	1.22991e-17	1.22991e-17
ENSMUSG00000030739.18	Myh14	1809.37	8184.89	4784.61	-2.17759	0.243811	-8.93147	4.20398e-19	1.37061e-17	1.37061e-17
ENSMUSG00000028626.5	Col9a2	958.41	6075.19	3346.24	-2.66423	0.298567	-8.92338	4.52264e-19	1.47122e-17	1.47122e-17
ENSMUSG00000023019.12	Gpd1	168.962	869.365	495.817	-2.36302	0.264872	-8.92138	4.60502e-19	1.49469e-17	1.49469e-17
ENSMUSG00000034686.8	Prr7	391.357	140.568	274.322	1.47769	0.165677	8.91909	4.70151e-19	1.52262e-17	1.52262e-17
ENSMUSG00000037921.15	Ddx60	131.488	477.506	292.963	-1.85572	0.20811	-8.91703	4.78945e-19	1.54767e-17	1.54767e-17
ENSMUSG00000028678.13	Kif2c	571.094	251.152	421.788	1.18417	0.1329	8.91021	5.09341e-19	1.64226e-17	1.64226e-17
ENSMUSG00000021469.9	Msx2	69.7074	442.668	243.756	-2.66458	0.299093	-8.90886	5.15603e-19	1.65879e-17	1.65879e-17
ENSMUSG00000037280.12	Galnt6	5018.36	984.167	3135.74	2.35014	0.263872	8.90635	5.27394e-19	1.69299e-17	1.69299e-17
ENSMUSG00000009545.14	Kcnq1	280.348	104.749	198.402	1.41717	0.159149	8.9047	5.35309e-19	1.71088e-17	1.71088e-17
ENSMUSG00000115388.2	Eppk1	608.961	3322.8	1875.42	-2.44756	0.274858	-8.90483	5.34667e-19	1.71088e-17	1.71088e-17
ENSMUSG00000017390.15	Aldoc	1897.77	12106.7	6661.93	-2.67341	0.300275	-8.90321	5.42551e-19	1.73024e-17	1.73024e-17
ENSMUSG00000039611.2	Tmem246	41.1295	226.529	127.649	-2.46456	0.276905	-8.90036	5.56642e-19	1.77131e-17	1.77131e-17
ENSMUSG00000038816.14	Ctnnal1	2570.69	752.158	1722.04	1.77285	0.199237	8.8982	5.67595e-19	1.80224e-17	1.80224e-17
ENSMUSG00000023961.16	Enpp4	258.758	778.878	501.481	-1.58787	0.178453	-8.89795	5.68891e-19	1.80243e-17	1.80243e-17
ENSMUSG00000021608.15	Lpcat1	2066.23	836.134	1492.18	1.30519	0.146734	8.89492	5.846e-19	1.8482e-17	1.8482e-17
ENSMUSG00000030111.9	A2m	17.9857	166.213	87.1585	-3.21581	0.36156	-8.89428	5.87987e-19	1.85489e-17	1.85489e-17
ENSMUSG00000051065.9	Mb21d2	1237.71	348.315	822.661	1.82901	0.205694	8.89191	6.00647e-19	1.89074e-17	1.89074e-17
ENSMUSG00000031988.10	Vps26b	2199.15	1280.71	1770.54	0.779628	0.0876818	8.89156	6.0259e-19	1.89278e-17	1.89278e-17
ENSMUSG00000020723.3	Cacng4	297.317	44.3256	179.254	2.74672	0.308925	8.89122	6.04415e-19	1.89444e-17	1.89444e-17
ENSMUSG00000001663.10	Gstt1	98.7433	461.137	267.861	-2.22433	0.250286	-8.88716	6.26906e-19	1.96072e-17	1.96072e-17
ENSMUSG00000032496.7	Ltf	3716.97	28777.4	15411.9	-2.95278	0.332333	-8.88502	6.39085e-19	1.99455e-17	1.99455e-17
ENSMUSG00000042073.15	Abhd14b	94.9538	357.119	217.298	-1.91106	0.215099	-8.88455	6.41808e-19	1.99877e-17	1.99877e-17
ENSMUSG00000024781.15	Lipa	1811.24	9820.65	5548.97	-2.43866	0.274622	-8.88007	6.682e-19	2.07285e-17	2.07285e-17
ENSMUSG00000031360.14	Ctps2	575.535	1137.15	837.621	-0.981866	0.11057	-8.88003	6.68433e-19	2.07285e-17	2.07285e-17
ENSMUSG00000027323.10	Rad51	635.872	277.787	468.766	1.19411	0.134683	8.86609	7.57567e-19	2.34428e-17	2.34428e-17
ENSMUSG00000037544.14	Dlgap5	646.198	227.977	451.028	1.5029	0.169602	8.8613	7.90892e-19	2.44223e-17	2.44223e-17
ENSMUSG00000034684.12	Sema3f	9298.65	2170.36	5972.12	2.09902	0.236888	8.8608	7.94394e-19	2.44787e-17	2.44787e-17
ENSMUSG00000034459.8	Ifit1	244.82	1031.34	611.862	-2.07563	0.234338	-8.85743	8.1882e-19	2.51783e-17	2.51783e-17
ENSMUSG00000024187.14	Fam234a	1463.47	2625.49	2005.75	-0.843558	0.0953584	-8.84618	9.05642e-19	2.77895e-17	2.77895e-17
ENSMUSG00000021965.3	Ska3	308.967	135.237	227.893	1.19127	0.134876	8.83236	1.02489e-18	3.13825e-17	3.13825e-17
ENSMUSG00000027223.15	Mapk8ip1	139.177	786.119	441.083	-2.49696	0.282721	-8.83189	1.02923e-18	3.14496e-17	3.14496e-17
ENSMUSG00000041482.16	Piezo2	218.309	1244.85	697.36	-2.51046	0.284331	-8.82933	1.053e-18	3.21089e-17	3.21089e-17
ENSMUSG00000025813.14	Homer2	99.1932	656.631	359.331	-2.72661	0.308891	-8.82709	1.07436e-18	3.26917e-17	3.26917e-17
ENSMUSG00000024835.14	Coro1b	8353.76	4747.87	6671.01	0.814953	0.0923668	8.823	1.11431e-18	3.38371e-17	3.38371e-17
ENSMUSG00000006205.13	Htra1	15639.5	2305.71	9417.09	2.76189	0.313128	8.82032	1.14135e-18	3.45861e-17	3.45861e-17
ENSMUSG00000047216.8	Cdh19	33.1568	469.756	236.903	-3.81877	0.433124	-8.8168	1.17774e-18	3.56151e-17	3.56151e-17
ENSMUSG00000021215.15	Net1	9410.25	1946.8	5927.3	2.27313	0.257882	8.8146	1.20113e-18	3.62472e-17	3.62472e-17
ENSMUSG00000040818.10	Dennd6a	483.941	975.886	713.515	-1.01025	0.114725	-8.80581	1.2991e-18	3.9123e-17	3.9123e-17
ENSMUSG00000035342.13	Lzts2	2559.89	9349.85	5728.54	-1.86892	0.212345	-8.80136	1.35164e-18	4.06216e-17	4.06216e-17
ENSMUSG00000020227.10	Irak3	588.333	2734.81	1590.02	-2.21646	0.251918	-8.79835	1.38847e-18	4.16192e-17	4.16192e-17
ENSMUSG00000055639.16	Dach1	281.453	30.8332	164.497	3.19128	0.36272	8.79818	1.39054e-18	4.16192e-17	4.16192e-17
ENSMUSG00000025608.9	Podxl	1399.37	6784.52	3912.44	-2.27747	0.259117	-8.78936	1.50413e-18	4.49269e-17	4.49269e-17
ENSMUSG00000041886.7	Macc1	683.227	1841.01	1223.53	-1.42914	0.162635	-8.78743	1.53018e-18	4.56119e-17	4.56119e-17
ENSMUSG00000064254.6	Ethe1	1031.96	421.219	746.948	1.29206	0.147047	8.7867	1.54011e-18	4.58145e-17	4.58145e-17
ENSMUSG00000048647.9	Exd1	38.2149	107.211	70.4132	-1.48385	0.169028	-8.77871	1.65364e-18	4.90915e-17	4.90915e-17
ENSMUSG00000016763.15	Scube1	75.456	511.696	279.035	-2.75838	0.314272	-8.77705	1.67817e-18	4.97188e-17	4.97188e-17
ENSMUSG00000003824.12	Syce2	306.509	97.7581	209.092	1.6497	0.187998	8.77512	1.70718e-18	5.04759e-17	5.04759e-17
ENSMUSG00000048329.7	Mfsd6l	25.6118	117.558	68.5201	-2.18991	0.249894	-8.76336	1.89509e-18	5.59185e-17	5.59185e-17
ENSMUSG00000031980.9	Agt	35.2603	408.594	209.483	-3.53318	0.40361	-8.75395	2.06005e-18	6.06636e-17	6.06636e-17
ENSMUSG00000050947.9	Amigo1	152.744	522.466	325.281	-1.77326	0.202758	-8.74568	2.2167e-18	6.5145e-17	6.5145e-17
ENSMUSG00000066584.10	Scgb2b27	64.4389	443.392	241.284	-2.78274	0.318219	-8.74473	2.23549e-18	6.55654e-17	6.55654e-17
ENSMUSG00000000120.6	Ngfr	1164.39	101.587	668.417	3.51884	0.402499	8.7425	2.28011e-18	6.674e-17	6.674e-17
ENSMUSG00000002910.11	Arrdc2	229.933	1242.55	702.489	-2.43378	0.278446	-8.74059	2.31894e-18	6.7741e-17	6.7741e-17
ENSMUSG00000039754.10	Alkbh4	494.323	244.764	377.862	1.01305	0.115926	8.73875	2.3571e-18	6.87182e-17	6.87182e-17
ENSMUSG00000026090.16	2010300C02Rik	182.979	1203.99	659.453	-2.71736	0.310974	-8.73821	2.36827e-18	6.89064e-17	6.89064e-17
ENSMUSG00000028476.13	Reck	43.932	257.744	143.711	-2.5455	0.291369	-8.73635	2.40767e-18	6.99134e-17	6.99134e-17
ENSMUSG00000009378.3	Slc16a12	12.1322	68.1819	38.2887	-2.4937	0.285537	-8.73337	2.47198e-18	7.16385e-17	7.16385e-17
ENSMUSG00000026870.19	Cutal	50.1408	225.866	132.146	-2.16686	0.248168	-8.73141	2.51509e-18	7.27106e-17	7.27106e-17
ENSMUSG00000056204.8	Pgpep1	892.335	2305.78	1551.94	-1.36965	0.156868	-8.73124	2.51894e-18	7.27106e-17	7.27106e-17
ENSMUSG00000021185.16	Dglucy	661.237	190.002	441.327	1.7984	0.206044	8.7282	2.58755e-18	7.4544e-17	7.4544e-17
ENSMUSG00000029765.12	Plxna4	220.284	24.9524	129.129	3.1383	0.360059	8.71606	2.88043e-18	8.2818e-17	8.2818e-17
ENSMUSG00000074923.10	Pak6	2883.66	1282.12	2136.27	1.16918	0.134157	8.715	2.9075e-18	8.3432e-17	8.3432e-17
ENSMUSG00000031633.4	Slc25a4	6817.05	3491.21	5265	0.965254	0.110777	8.71346	2.94742e-18	8.44118e-17	8.44118e-17
ENSMUSG00000021990.15	Spata13	855.865	3931.7	2291.25	-2.19937	0.252517	-8.70978	3.04457e-18	8.70234e-17	8.70234e-17
ENSMUSG00000024065.8	Ehd3	107.945	777.128	420.231	-2.84598	0.326852	-8.70723	3.114e-18	8.88342e-17	8.88342e-17
ENSMUSG00000006585.3	Cdt1	1884.12	887.849	1419.19	1.08519	0.124645	8.70622	3.14166e-18	8.94486e-17	8.94486e-17
ENSMUSG00000031791.8	Tmem38a	82.545	273.965	171.874	-1.7309	0.198831	-8.70541	3.16439e-18	8.99204e-17	8.99204e-17
ENSMUSG00000024301.9	Kifc5b	365.836	143.773	262.207	1.34607	0.154752	8.69821	3.37154e-18	9.56208e-17	9.56208e-17
ENSMUSG00000024642.16	Tle4	259.116	723.362	475.764	-1.47853	0.170065	-8.69392	3.50147e-18	9.91134e-17	9.91134e-17
ENSMUSG00000031928.15	Mre11a	830.522	444.827	650.531	0.899982	0.103606	8.68655	3.73609e-18	1.0555e-16	1.0555e-16
ENSMUSG00000003549.9	Ercc1	4687.16	1980.49	3424.04	1.24275	0.143082	8.6856	3.76757e-18	1.06234e-16	1.06234e-16
ENSMUSG00000038393.14	Txnip	8262.06	42284.3	24139.1	-2.35556	0.271507	-8.67589	4.10315e-18	1.15473e-16	1.15473e-16
ENSMUSG00000039005.13	Tlr4	276.114	842.424	540.392	-1.60641	0.185169	-8.67539	4.12129e-18	1.15761e-16	1.15761e-16
ENSMUSG00000028559.17	Osbpl9	3060.7	5197.74	4057.99	-0.764152	0.0881104	-8.67266	4.22135e-18	1.18344e-16	1.18344e-16
ENSMUSG00000033006.10	Sox10	1640.53	7604.82	4423.87	-2.21263	0.255138	-8.67229	4.23526e-18	1.18506e-16	1.18506e-16
ENSMUSG00000002105.15	Slc39a13	1289.8	699.346	1014.25	0.882836	0.101809	8.67145	4.26636e-18	1.19148e-16	1.19148e-16
ENSMUSG00000048240.14	Gng7	37.0605	227.446	125.907	-2.61605	0.30172	-8.67044	4.30437e-18	1.19885e-16	1.19885e-16
ENSMUSG00000000159.16	Igsf5	25.773	134.46	76.4935	-2.38396	0.274957	-8.67032	4.30916e-18	1.19885e-16	1.19885e-16
ENSMUSG00000040146.9	Rgl3	167.362	840.728	481.599	-2.32831	0.26856	-8.66963	4.3352e-18	1.2038e-16	1.2038e-16
ENSMUSG00000029470.15	P2rx4	1363.33	2548.1	1916.22	-0.901952	0.104059	-8.66768	4.41031e-18	1.22233e-16	1.22233e-16
ENSMUSG00000028780.13	Sema3c	3453.8	533.805	2091.13	2.69393	0.310867	8.66585	4.4817e-18	1.23916e-16	1.23916e-16
ENSMUSG00000000732.9	Icosl	491.534	125.225	320.59	1.97251	0.227623	8.66569	4.48799e-18	1.23916e-16	1.23916e-16
ENSMUSG00000049321.17	Zfp2	18.2225	65.1213	40.1086	-1.83636	0.211945	-8.66431	4.54241e-18	1.25182e-16	1.25182e-16
ENSMUSG00000013338.16	Fer1l4	218.838	812.147	495.716	-1.89149	0.218347	-8.66278	4.60416e-18	1.26645e-16	1.26645e-16
ENSMUSG00000055407.14	Map6	2044.29	436.539	1294.01	2.22689	0.257165	8.65938	4.74333e-18	1.30228e-16	1.30228e-16
ENSMUSG00000052997.15	Uba2	6297	2616.55	4579.46	1.26695	0.146346	8.65722	4.83414e-18	1.32472e-16	1.32472e-16
ENSMUSG00000038094.15	Atp13a4	46.3535	372.015	198.329	-3.00119	0.346687	-8.65677	4.85301e-18	1.3274e-16	1.3274e-16
ENSMUSG00000046668.8	Cxxc5	441.846	1478.14	925.452	-1.74278	0.201328	-8.65641	4.86837e-18	1.32911e-16	1.32911e-16
ENSMUSG00000056025.12	Clca3a1	116.007	508.921	299.367	-2.13019	0.24609	-8.65616	4.87913e-18	1.32956e-16	1.32956e-16
ENSMUSG00000017716.15	Birc5	1296.58	429.35	891.875	1.59449	0.184333	8.65004	5.14811e-18	1.40025e-16	1.40025e-16
ENSMUSG00000035799.6	Twist1	621.153	85.0573	370.975	2.86922	0.331958	8.64329	5.46147e-18	1.48272e-16	1.48272e-16
ENSMUSG00000045725.5	Prr15	13.5659	87.5456	48.0898	-2.68625	0.311144	-8.63345	5.95301e-18	1.61317e-16	1.61317e-16
ENSMUSG00000034164.17	Emid1	531.039	4043.18	2170.04	-2.92854	0.339353	-8.62978	6.14709e-18	1.66267e-16	1.66267e-16
ENSMUSG00000042115.4	Klhdc8a	299.125	56.7998	186.04	2.39565	0.277646	8.62844	6.21942e-18	1.67913e-16	1.67913e-16
ENSMUSG00000049488.14	Tmem67	92.8975	219.589	152.02	-1.23882	0.143578	-8.6282	6.2327e-18	1.67961e-16	1.67961e-16
ENSMUSG00000039747.11	Orai2	4021.43	775.882	2506.84	2.37374	0.275202	8.62543	6.38517e-18	1.71753e-16	1.71753e-16
ENSMUSG00000022340.15	Sybu	21.9275	221.087	114.868	-3.33277	0.386414	-8.62485	6.41774e-18	1.72069e-16	1.72069e-16
ENSMUSG00000023051.11	Tarbp2	1369.57	701.51	1057.81	0.964578	0.111838	8.6248	6.42048e-18	1.72069e-16	1.72069e-16
ENSMUSG00000054484.14	Tmem62	99.7836	243.837	167.009	-1.28449	0.149043	-8.61827	6.79746e-18	1.81838e-16	1.81838e-16
ENSMUSG00000022436.16	Sh3bp1	688.163	218.512	468.993	1.65354	0.191884	8.61739	6.84998e-18	1.82575e-16	1.82575e-16
ENSMUSG00000024940.10	Ltbp3	4100.36	9772.17	6747.21	-1.25296	0.145398	-8.61747	6.84471e-18	1.82575e-16	1.82575e-16
ENSMUSG00000038208.13	Pgap3	235.352	601.68	406.305	-1.35456	0.157205	-8.61653	6.90134e-18	1.83608e-16	1.83608e-16
ENSMUSG00000030772.6	Dkk3	3007.68	495.968	1835.55	2.60029	0.301897	8.61315	7.10795e-18	1.88761e-16	1.88761e-16
ENSMUSG00000037541.21	Shank2	96.125	764.169	407.879	-2.98959	0.347149	-8.61184	7.18959e-18	1.90583e-16	1.90583e-16
ENSMUSG00000044367.7	Slc16a13	949.198	139.89	571.521	2.76172	0.320757	8.61001	7.30524e-18	1.93298e-16	1.93298e-16
ENSMUSG00000020803.3	Txndc17	8822.88	2983.34	6097.76	1.56432	0.181757	8.60668	7.52051e-18	1.98634e-16	1.98634e-16
ENSMUSG00000062070.12	Pgk1	38465	15864.4	27918.1	1.27775	0.148497	8.60455	7.66162e-18	2.01996e-16	2.01996e-16
ENSMUSG00000026077.15	Npas2	56.4218	208.621	127.448	-1.88861	0.219625	-8.59925	8.02378e-18	2.11163e-16	2.11163e-16
ENSMUSG00000021830.14	Txndc16	345.295	1108.46	701.438	-1.68088	0.195636	-8.5919	8.55457e-18	2.24727e-16	2.24727e-16
ENSMUSG00000027570.15	Col9a3	551.774	2305.07	1369.98	-2.06253	0.240165	-8.58797	8.85158e-18	2.32112e-16	2.32112e-16
ENSMUSG00000002059.18	Rab34	1612.74	985.201	1319.89	0.710367	0.0827189	8.58772	8.87135e-18	2.32213e-16	2.32213e-16
ENSMUSG00000031565.18	Fgfr1	3579.14	11615.5	7329.44	-1.69823	0.197777	-8.5866	8.95805e-18	2.34063e-16	2.34063e-16
ENSMUSG00000038793.8	Lefty1	124.722	24.1457	77.7862	2.36569	0.275536	8.58578	9.02183e-18	2.35309e-16	2.35309e-16
ENSMUSG00000002980.14	Bcam	6400.24	2164.1	4423.37	1.56419	0.182192	8.58536	9.05485e-18	2.35749e-16	2.35749e-16
ENSMUSG00000002068.16	Ccne1	780.484	195.202	507.352	1.99877	0.233177	8.5719	1.01795e-17	2.64557e-16	2.64557e-16
ENSMUSG00000043003.14	Rasef	139.32	840.885	466.717	-2.59094	0.302395	-8.56806	1.05246e-17	2.73042e-16	2.73042e-16
ENSMUSG00000074896.3	Ifit3	81.7557	439.145	248.538	-2.42848	0.283647	-8.56163	1.11279e-17	2.88182e-16	2.88182e-16
ENSMUSG00000000530.16	Acvrl1	1292.05	539.36	940.794	1.26056	0.147271	8.55944	1.13419e-17	2.93203e-16	2.93203e-16
ENSMUSG00000024538.7	Ppic	2357.2	348.183	1419.66	2.75951	0.322449	8.55796	1.14886e-17	2.96472e-16	2.96472e-16
ENSMUSG00000026471.14	Mr1	124.665	505.324	302.306	-2.01664	0.235714	-8.55544	1.17417e-17	3.02467e-16	3.02467e-16
ENSMUSG00000026479.13	Lamc2	207401	35043.3	126967	2.56521	0.299857	8.55479	1.18081e-17	3.03642e-16	3.03642e-16
ENSMUSG00000026380.10	Tfcp2l1	304.502	2313.2	1241.89	-2.9248	0.341981	-8.55252	1.20435e-17	3.09152e-16	3.09152e-16
ENSMUSG00000049892.7	Rasd1	355.271	1827.25	1042.19	-2.36169	0.276555	-8.53968	1.34598e-17	3.44901e-16	3.44901e-16
ENSMUSG00000026558.13	Uck2	8360.74	2809.28	5770.06	1.57338	0.184295	8.53728	1.37415e-17	3.5089e-16	3.5089e-16
ENSMUSG00000029189.10	Sel1l3	114.303	336.304	217.904	-1.55765	0.182451	-8.53735	1.37336e-17	3.5089e-16	3.5089e-16
ENSMUSG00000019997.11	Ctgf	892.922	3431.75	2077.71	-1.94209	0.22768	-8.5299	1.46469e-17	3.73355e-16	3.73355e-16
ENSMUSG00000026185.8	Igfbp5	6861.27	62869.3	32998.3	-3.19579	0.375037	-8.52125	1.57838e-17	4.01635e-16	4.01635e-16
ENSMUSG00000021087.18	Rtn1	91.7831	746.14	397.15	-3.02339	0.354857	-8.52002	1.59526e-17	4.05223e-16	4.05223e-16
ENSMUSG00000025921.7	Rdh10	1406.71	4468.36	2835.48	-1.6674	0.195724	-8.51912	1.60771e-17	4.07676e-16	4.07676e-16
ENSMUSG00000027901.12	Dennd2d	265.123	804.912	517.025	-1.60114	0.188001	-8.51665	1.64236e-17	4.15742e-16	4.15742e-16
ENSMUSG00000037568.12	Vash2	111.457	32.3071	74.5204	1.78717	0.209986	8.51092	1.72557e-17	4.35296e-16	4.35296e-16
ENSMUSG00000050627.13	Gpd1l	609.703	1304.24	933.82	-1.09746	0.128945	-8.51109	1.72302e-17	4.35296e-16	4.35296e-16
ENSMUSG00000058163.14	Gm5431	21.9596	97.4922	57.2081	-2.12858	0.250238	-8.5062	1.79725e-17	4.52596e-16	4.52596e-16
ENSMUSG00000027230.9	Creb3l1	236.285	1157.68	666.267	-2.29266	0.269647	-8.50243	1.85666e-17	4.66753e-16	4.66753e-16
ENSMUSG00000026134.11	Prim2	589.022	328.763	467.568	0.840826	0.0989354	8.49873	1.91672e-17	4.81024e-16	4.81024e-16
ENSMUSG00000024975.12	Pdcd4	513.631	1914.53	1167.38	-1.89864	0.223567	-8.4925	2.0223e-17	5.06651e-16	5.06651e-16
ENSMUSG00000020108.4	Ddit4	28903	10210.6	20179.9	1.50111	0.17688	8.48664	2.12691e-17	5.31945e-16	5.31945e-16
ENSMUSG00000028865.14	Cd164l2	61.9201	291.77	169.183	-2.23826	0.263835	-8.48356	2.18411e-17	5.45319e-16	5.45319e-16
ENSMUSG00000031748.16	Gnao1	100.502	495.449	284.811	-2.30154	0.271479	-8.4778	2.29491e-17	5.72005e-16	5.72005e-16
ENSMUSG00000028800.15	Hdac1	3947.21	2335.36	3195.01	0.756809	0.0892774	8.47705	2.30971e-17	5.74713e-16	5.74713e-16
ENSMUSG00000053746.8	Ptrh1	710.487	283.493	511.223	1.32453	0.15627	8.4759	2.33273e-17	5.79452e-16	5.79452e-16
ENSMUSG00000056078.5	Lipm	175.304	1107.63	610.391	-2.65882	0.313911	-8.47	2.45398e-17	6.08537e-16	6.08537e-16
ENSMUSG00000076441.9	Ass1	10755	4181.28	7687.27	1.36299	0.160944	8.46872	2.481e-17	6.14194e-16	6.14194e-16
ENSMUSG00000026874.10	Hc	57.5165	289.399	165.728	-2.33087	0.275502	-8.46043	2.66403e-17	6.5839e-16	6.5839e-16
ENSMUSG00000023015.14	Racgap1	1602.5	742.468	1201.15	1.10965	0.131179	8.45908	2.6949e-17	6.64894e-16	6.64894e-16
ENSMUSG00000029311.16	Hsd17b11	544.788	1574.81	1025.46	-1.53153	0.18108	-8.45775	2.72583e-17	6.71391e-16	6.71391e-16
ENSMUSG00000001864.13	Aif1l	62.0491	329.54	186.878	-2.40722	0.284795	-8.45248	2.85175e-17	7.01224e-16	7.01224e-16
ENSMUSG00000021177.16	Tdp1	415.124	220.071	324.099	0.916395	0.108451	8.44986	2.91653e-17	7.15947e-16	7.15947e-16
ENSMUSG00000023044.2	Csad	865.432	2737.3	1738.97	-1.66137	0.19673	-8.4449	3.04315e-17	7.45776e-16	7.45776e-16
ENSMUSG00000041633.14	Kctd12b	20.8667	137.531	75.3102	-2.70108	0.319864	-8.44447	3.05425e-17	7.47242e-16	7.47242e-16
ENSMUSG00000030298.10	Sec13	4260.13	2132.13	3267.07	0.998503	0.118267	8.44282	3.09776e-17	7.56621e-16	7.56621e-16
ENSMUSG00000022676.7	Snai2	1354.86	236.959	833.175	2.51551	0.297963	8.44236	3.11002e-17	7.58347e-16	7.58347e-16
ENSMUSG00000023032.12	Slc4a8	730.868	64.5167	419.904	3.50225	0.414903	8.44112	3.14303e-17	7.65118e-16	7.65118e-16
ENSMUSG00000024043.13	Arhgap28	274.411	1113.13	665.814	-2.01898	0.23926	-8.43843	3.21626e-17	7.81641e-16	7.81641e-16
ENSMUSG00000019590.16	Cyb561	1127.9	3944.96	2442.53	-1.80662	0.214127	-8.43715	3.2516e-17	7.88918e-16	7.88918e-16
ENSMUSG00000052105.17	Mtcl1	532.083	133.006	345.847	1.99815	0.236894	8.43478	3.31817e-17	8.03735e-16	8.03735e-16
ENSMUSG00000041025.15	Iffo2	3486.66	1567.91	2591.25	1.15289	0.136688	8.43444	3.32779e-17	8.04731e-16	8.04731e-16
ENSMUSG00000072949.6	Acot1	218.06	1343.78	743.396	-2.62288	0.310997	-8.43376	3.34729e-17	8.08107e-16	8.08107e-16
ENSMUSG00000022707.16	Gbe1	1168.55	502.103	857.542	1.21906	0.144712	8.42406	3.63672e-17	8.76533e-16	8.76533e-16
ENSMUSG00000043635.12	Adamts3	25.9823	174.394	95.241	-2.73639	0.324855	-8.42342	3.65662e-17	8.79879e-16	8.79879e-16
ENSMUSG00000026675.12	Hsd17b7	1060.45	416.501	759.939	1.34852	0.160108	8.42257	3.68324e-17	8.84826e-16	8.84826e-16
ENSMUSG00000040564.14	Apoc1	173.929	873.209	500.26	-2.32702	0.276338	-8.42095	3.73453e-17	8.95675e-16	8.95675e-16
ENSMUSG00000028980.14	H6pd	923.092	2846.51	1820.69	-1.6248	0.193161	-8.41164	4.043e-17	9.68067e-16	9.68067e-16
ENSMUSG00000003528.15	Slc25a1	2791.81	1513.01	2195.04	0.883267	0.105017	8.41069	4.07593e-17	9.74353e-16	9.74353e-16
ENSMUSG00000037031.10	Tspan15	270.745	2638.53	1375.71	-3.28409	0.390501	-8.40995	4.10173e-17	9.7892e-16	9.7892e-16
ENSMUSG00000059554.12	Ccdc28a	151.063	315.082	227.605	-1.06123	0.126223	-8.40754	4.18704e-17	9.97648e-16	9.97648e-16
ENSMUSG00000031790.8	Mmp15	1276.91	5948.4	3456.94	-2.2198	0.264228	-8.40108	4.42394e-17	1.05238e-15	1.05238e-15
ENSMUSG00000006269.7	Atp6v1b1	708.762	6852.26	3575.73	-3.2732	0.389744	-8.39833	4.52889e-17	1.07559e-15	1.07559e-15
ENSMUSG00000007836.6	Hnrnpa0	14292.9	9729.74	12163.4	0.554825	0.0660822	8.39598	4.62031e-17	1.09489e-15	1.09489e-15
ENSMUSG00000024056.10	Ndc80	443.11	234.432	345.727	0.917964	0.109335	8.39586	4.62512e-17	1.09489e-15	1.09489e-15
ENSMUSG00000023104.9	Rfc2	2101.8	955.027	1566.64	1.13777	0.135525	8.39527	4.64812e-17	1.09855e-15	1.09855e-15
ENSMUSG00000000983.13	Wfdc18	4044.02	32665.4	17400.7	-3.01392	0.359018	-8.39488	4.66362e-17	1.10043e-15	1.10043e-15
ENSMUSG00000022094.15	Slc39a14	4671.54	20778.2	12188	-2.15307	0.256694	-8.38767	4.95872e-17	1.16818e-15	1.16818e-15
ENSMUSG00000046768.13	Rhoj	121.578	469.133	283.771	-1.94508	0.231953	-8.38566	5.04406e-17	1.18637e-15	1.18637e-15
ENSMUSG00000026764.15	Kif5c	209.126	1076.53	613.917	-2.36452	0.282438	-8.37182	5.67367e-17	1.33231e-15	1.33231e-15
ENSMUSG00000029063.16	Nadk	9977.96	5984.79	8114.48	0.737392	0.088105	8.36948	5.78746e-17	1.35685e-15	1.35685e-15
ENSMUSG00000022756.17	Slc7a4	71.6821	288.536	172.881	-2.00993	0.240196	-8.36788	5.86627e-17	1.37312e-15	1.37312e-15
ENSMUSG00000024302.16	Dtna	26.4521	107.19	64.1298	-2.01307	0.240577	-8.36767	5.8768e-17	1.37339e-15	1.37339e-15
ENSMUSG00000034936.2	Arl4d	709.967	5724.43	3050.05	-3.0111	0.359891	-8.3667	5.92518e-17	1.38248e-15	1.38248e-15
ENSMUSG00000040170.13	Fmo2	17.1285	139.282	74.1333	-3.01914	0.360878	-8.36611	5.95514e-17	1.38725e-15	1.38725e-15
ENSMUSG00000029086.15	Prom1	325.435	1255.84	759.624	-1.94809	0.232928	-8.36348	6.08958e-17	1.41631e-15	1.41631e-15
ENSMUSG00000078566.8	Bnip3	960.022	237.386	622.792	2.01647	0.241112	8.3632	6.10385e-17	1.41737e-15	1.41737e-15
ENSMUSG00000056737.14	Capg	26641.2	10109.9	18926.6	1.39786	0.167206	8.36009	6.26705e-17	1.45296e-15	1.45296e-15
ENSMUSG00000034773.16	BC030867	315.44	109.756	219.454	1.52132	0.181984	8.35965	6.29043e-17	1.45607e-15	1.45607e-15
ENSMUSG00000031292.14	Cdkl5	124.111	425.005	264.528	-1.77332	0.212178	-8.35772	6.394e-17	1.4777e-15	1.4777e-15
ENSMUSG00000070348.5	Ccnd1	19626.6	6928.39	13700.8	1.50217	0.17982	8.35374	6.61361e-17	1.52604e-15	1.52604e-15
ENSMUSG00000024664.4	Fads3	8414.97	3645.58	6189.25	1.20679	0.144627	8.34415	7.17284e-17	1.65247e-15	1.65247e-15
ENSMUSG00000031410.14	Nxf7	25.5339	228.291	120.154	-3.15591	0.378261	-8.3432	7.2309e-17	1.66322e-15	1.66322e-15
ENSMUSG00000024215.14	Spdef	59.5123	232.379	140.183	-1.96916	0.236109	-8.34004	7.42628e-17	1.70548e-15	1.70548e-15
ENSMUSG00000018593.13	Sparc	35951.3	7085.89	22480.8	2.34303	0.280963	8.3393	7.47325e-17	1.71357e-15	1.71357e-15
ENSMUSG00000009739.17	Pou6f1	356.29	972.232	643.73	-1.44754	0.173592	-8.33872	7.50992e-17	1.71928e-15	1.71928e-15
ENSMUSG00000029762.6	Akr1b8	3704.95	695.6	2300.59	2.41307	0.289402	8.33812	7.54788e-17	1.72526e-15	1.72526e-15
ENSMUSG00000044707.7	Ccnjl	28.4555	192.268	104.901	-2.75074	0.329924	-8.33749	7.58843e-17	1.73182e-15	1.73182e-15
ENSMUSG00000022358.7	Fbxo32	1228.92	3193.38	2145.67	-1.3776	0.165251	-8.3364	7.65889e-17	1.74518e-15	1.74518e-15
ENSMUSG00000071369.11	Map3k5	1051.29	1712.14	1359.69	-0.704016	0.0844664	-8.33487	7.75822e-17	1.76506e-15	1.76506e-15
ENSMUSG00000020978.10	Klhdc2	778.378	1660.77	1190.16	-1.09359	0.131213	-8.33445	7.78623e-17	1.76867e-15	1.76867e-15
ENSMUSG00000028614.14	Ndc1	1024.49	435.896	749.815	1.23243	0.147884	8.33371	7.83483e-17	1.77565e-15	1.77565e-15
ENSMUSG00000001095.5	Slc13a2	10.4882	45.4113	26.7856	-2.11137	0.253356	-8.33361	7.84126e-17	1.77565e-15	1.77565e-15
ENSMUSG00000030796.17	Tead2	663.51	2857.3	1687.28	-2.10663	0.252886	-8.33035	8.06034e-17	1.82244e-15	1.82244e-15
ENSMUSG00000006378.15	Gcat	103.41	23.6225	66.1757	2.13032	0.255981	8.32218	8.63583e-17	1.94954e-15	1.94954e-15
ENSMUSG00000037855.15	Zfp365	245.595	42.5227	150.828	2.52998	0.304151	8.31818	8.93274e-17	2.01345e-15	2.01345e-15
ENSMUSG00000027379.13	Bub1	741.743	215.141	495.995	1.78561	0.214875	8.30999	9.57113e-17	2.15402e-15	2.15402e-15
ENSMUSG00000021609.6	Slc6a3	89.2668	5.92489	50.3739	3.92621	0.472752	8.305	9.98183e-17	2.24299e-15	2.24299e-15
ENSMUSG00000047434.14	Xxylt1	473.532	230.907	360.307	1.03585	0.124741	8.30402	1.00651e-16	2.25823e-15	2.25823e-15
ENSMUSG00000030225.11	Dera	1217.86	574.481	917.619	1.08353	0.130501	8.30284	1.01654e-16	2.27723e-15	2.27723e-15
ENSMUSG00000048922.18	Cdca2	354.808	163.198	265.39	1.118	0.134694	8.30027	1.03873e-16	2.32339e-15	2.32339e-15
ENSMUSG00000006143.12	Upk3bl	224.723	32.3821	134.964	2.79473	0.33675	8.29912	1.0489e-16	2.34253e-15	2.34253e-15
ENSMUSG00000031137.17	Fgf13	56.4556	298.851	169.573	-2.40212	0.289468	-8.29841	1.05514e-16	2.35287e-15	2.35287e-15
ENSMUSG00000043782.9	Bicdl2	443.246	1595.89	981.146	-1.84842	0.222759	-8.29786	1.06003e-16	2.36019e-15	2.36019e-15
ENSMUSG00000068079.5	Tcf15	5.34045	66.6247	33.9398	-3.64102	0.438837	-8.29698	1.06794e-16	2.37057e-15	2.37057e-15
ENSMUSG00000023966.8	Rsph9	12.1174	55.9657	32.58	-2.20853	0.266185	-8.29699	1.06779e-16	2.37057e-15	2.37057e-15
ENSMUSG00000037295.7	Ldlrap1	6813.07	2740.34	4912.46	1.31384	0.158444	8.29213	1.11235e-16	2.4654e-15	2.4654e-15
ENSMUSG00000074818.12	Pdzd7	89.8332	431.005	249.047	-2.26045	0.27278	-8.28672	1.1641e-16	2.5762e-15	2.5762e-15
ENSMUSG00000024903.10	Lao1	952.954	12576.2	6377.12	-3.72212	0.449178	-8.28653	1.166e-16	2.57649e-15	2.57649e-15
ENSMUSG00000004043.14	Stat5a	896.222	2913.91	1837.81	-1.70102	0.205301	-8.28551	1.17604e-16	2.59476e-15	2.59476e-15
ENSMUSG00000024989.14	Cep55	821.9	299.919	578.309	1.45401	0.175543	8.28292	1.20188e-16	2.64776e-15	2.64776e-15
ENSMUSG00000038967.13	Pdk2	138.351	723.68	411.505	-2.38614	0.288362	-8.2748	1.28666e-16	2.83027e-15	2.83027e-15
ENSMUSG00000026610.13	Esrrg	29.9399	308.262	159.824	-3.35919	0.406009	-8.27369	1.29873e-16	2.85253e-15	2.85253e-15
ENSMUSG00000022724.15	Riox2	722.81	365.473	556.053	0.983676	0.118899	8.27323	1.30376e-16	2.85927e-15	2.85927e-15
ENSMUSG00000079215.8	Zfp664	2070.71	4277.55	3100.56	-1.04679	0.12658	-8.26983	1.34154e-16	2.93771e-15	2.93771e-15
ENSMUSG00000050052.12	Tdrp	9.6916	65.6511	35.806	-2.74732	0.332274	-8.26826	1.35933e-16	2.97222e-15	2.97222e-15
ENSMUSG00000078670.3	Fam174b	184.933	1244.36	679.331	-2.75022	0.332788	-8.26417	1.40667e-16	3.07112e-15	3.07112e-15
ENSMUSG00000042251.12	Pm20d1	11.4519	66.887	37.3216	-2.55403	0.309086	-8.26319	1.41835e-16	3.092e-15	3.092e-15
ENSMUSG00000060429.12	Sntb1	178.999	1108.34	612.69	-2.62901	0.318478	-8.25492	1.5201e-16	3.30887e-15	3.30887e-15
ENSMUSG00000024269.11	Tpgs2	375.629	126.432	259.337	1.56968	0.190289	8.24896	1.59783e-16	3.47289e-15	3.47289e-15
ENSMUSG00000022864.14	D16Ertd472e	1966.97	592.882	1325.73	1.73028	0.209836	8.24586	1.63975e-16	3.55871e-15	3.55871e-15
ENSMUSG00000018012.11	Rac3	571.351	238.679	416.104	1.25846	0.152723	8.24018	1.71952e-16	3.7263e-15	3.7263e-15
ENSMUSG00000073418.4	C4b	1187.1	5673.54	3280.77	-2.25652	0.27408	-8.23307	1.82482e-16	3.94865e-15	3.94865e-15
ENSMUSG00000026748.13	Plxdc2	232.224	657.082	430.491	-1.50057	0.182346	-8.22925	1.88382e-16	4.07027e-15	4.07027e-15
ENSMUSG00000069114.8	Zbtb10	315.38	1684.46	954.285	-2.41574	0.293661	-8.22628	1.93116e-16	4.1664e-15	4.1664e-15
ENSMUSG00000052117.5	D630039A03Rik	27.0595	142.084	80.7374	-2.3785	0.289153	-8.22576	1.93961e-16	4.17845e-15	4.17845e-15
ENSMUSG00000028927.6	Padi2	930.156	5061.59	2858.16	-2.44391	0.297129	-8.22505	1.95105e-16	4.1969e-15	4.1969e-15
ENSMUSG00000071230.6	Npw	21.1115	90.1722	53.3398	-2.10036	0.255415	-8.22334	1.97916e-16	4.25111e-15	4.25111e-15
ENSMUSG00000021569.10	Trip13	556.095	169.286	375.584	1.71614	0.208704	8.22285	1.9873e-16	4.26233e-15	4.26233e-15
ENSMUSG00000045954.7	Cavin2	156.992	481.496	308.427	-1.61707	0.196699	-8.22105	2.01728e-16	4.31935e-15	4.31935e-15
ENSMUSG00000017943.15	Gdap1l1	18.7537	83.29	48.8707	-2.15671	0.262344	-8.2209	2.0198e-16	4.31935e-15	4.31935e-15
ENSMUSG00000055415.7	Atp10b	7.1713	60.5966	32.1031	-3.06106	0.372626	-8.21485	2.12424e-16	4.53606e-15	4.53606e-15
ENSMUSG00000001228.14	Uhrf1	2361.75	966.981	1710.86	1.28818	0.156846	8.21305	2.15643e-16	4.59808e-15	4.59808e-15
ENSMUSG00000057967.12	Fgf18	35.4357	3.36613	20.4699	3.4026	0.414509	8.20874	2.23525e-16	4.75919e-15	4.75919e-15
ENSMUSG00000028132.15	Tmem56	315.646	1563.82	898.129	-2.30792	0.281231	-8.20649	2.27758e-16	4.84226e-15	4.84226e-15
ENSMUSG00000003955.8	Fam162a	5285.22	951.827	3262.97	2.47324	0.301429	8.20503	2.30541e-16	4.8943e-15	4.8943e-15
ENSMUSG00000022438.6	Parvb	3703.69	604.61	2257.45	2.6146	0.31869	8.20419	2.32142e-16	4.92114e-15	4.92114e-15
ENSMUSG00000045790.10	Ccdc149	98.5901	334.453	208.659	-1.76117	0.214844	-8.19744	2.45569e-16	5.19824e-15	5.19824e-15
ENSMUSG00000060002.14	Chpt1	489.915	1412.26	920.341	-1.52705	0.186401	-8.19229	2.56292e-16	5.41736e-15	5.41736e-15
ENSMUSG00000041287.5	Sox15	1185.56	161.021	707.44	2.88051	0.351642	8.19159	2.57802e-16	5.4414e-15	5.4414e-15
ENSMUSG00000038379.15	Ttk	421.923	139.509	290.13	1.59634	0.194931	8.18925	2.62869e-16	5.54035e-15	5.54035e-15
ENSMUSG00000024891.5	Slc29a2	326.76	117.177	228.955	1.48048	0.180861	8.1857	2.70716e-16	5.69752e-15	5.69752e-15
ENSMUSG00000030120.14	Mlf2	11101.5	5915.81	8681.53	0.908001	0.110998	8.18031	2.83125e-16	5.95011e-15	5.95011e-15
ENSMUSG00000025268.15	Maged2	2833.45	989.629	1973	1.51749	0.185529	8.17927	2.85562e-16	5.9927e-15	5.9927e-15
ENSMUSG00000027297.14	Ltk	22.8791	145.959	80.3164	-2.67746	0.327519	-8.17498	2.95912e-16	6.20099e-15	6.20099e-15
ENSMUSG00000061479.15	Snrpa	2756.83	1294.87	2074.59	1.08971	0.133313	8.17406	2.98182e-16	6.23961e-15	6.23961e-15
ENSMUSG00000021638.12	Ocln	1063.78	3470.66	2186.99	-1.70569	0.208682	-8.17364	2.99226e-16	6.25249e-15	6.25249e-15
ENSMUSG00000030499.9	Kctd15	1618.95	622.91	1154.13	1.37759	0.168549	8.17326	3.00168e-16	6.26323e-15	6.26323e-15
ENSMUSG00000035504.16	Reep6	142.947	492.505	306.074	-1.7842	0.218394	-8.16966	3.09256e-16	6.44364e-15	6.44364e-15
ENSMUSG00000025025.13	Mxi1	4169.58	2028.28	3170.31	1.03955	0.127251	8.16929	3.10199e-16	6.45409e-15	6.45409e-15
ENSMUSG00000017830.15	Dhx58	313.145	607.161	450.353	-0.953482	0.116785	-8.16445	3.2289e-16	6.70858e-15	6.70858e-15
ENSMUSG00000040327.16	Cul9	129.662	354.172	234.433	-1.44616	0.177288	-8.15714	3.43061e-16	7.11753e-15	7.11753e-15
ENSMUSG00000009580.15	Odam	3.38158	29.4982	15.5693	-3.12672	0.383607	-8.15085	3.61371e-16	7.48679e-15	7.48679e-15
ENSMUSG00000039062.15	Anpep	2013.13	9344.92	5434.63	-2.21459	0.271744	-8.14956	3.65239e-16	7.55619e-15	7.55619e-15
ENSMUSG00000038903.13	Ccdc68	67.647	317.246	184.126	-2.23088	0.273795	-8.148	3.69989e-16	7.64364e-15	7.64364e-15
ENSMUSG00000078963.2	Hsbp1l1	14.279	85.1856	47.3687	-2.57516	0.316289	-8.14179	3.89482e-16	8.03499e-15	8.03499e-15
ENSMUSG00000016918.15	Sulf1	1416.57	173.491	836.468	3.0297	0.372183	8.14037	3.94075e-16	8.11828e-15	8.11828e-15
ENSMUSG00000015880.13	Ncapg	435.748	156.767	305.557	1.47539	0.181265	8.13941	3.97198e-16	8.1711e-15	8.1711e-15
ENSMUSG00000060470.7	Adgrg3	59.4648	188.823	119.832	-1.65964	0.204032	-8.13421	4.1464e-16	8.51791e-15	8.51791e-15
ENSMUSG00000074794.10	Arrdc3	1207.69	4739.44	2855.84	-1.9723	0.242535	-8.13203	4.22157e-16	8.66016e-15	8.66016e-15
ENSMUSG00000054474.15	Thnsl2	64.3636	223.955	138.84	-1.79872	0.221211	-8.13126	4.24851e-16	8.70076e-15	8.70076e-15
ENSMUSG00000065954.11	Tacc1	533.927	1245.32	865.908	-1.22008	0.150051	-8.13112	4.25328e-16	8.70076e-15	8.70076e-15
ENSMUSG00000036111.8	Lmo1	2022.63	267.721	1203.67	2.91747	0.358824	8.13065	4.27008e-16	8.72291e-15	8.72291e-15
ENSMUSG00000058624.12	Gda	1067.33	3306.89	2112.46	-1.63107	0.200613	-8.13041	4.27851e-16	8.72793e-15	8.72793e-15
ENSMUSG00000024145.6	Pigf	306.841	107.911	214.007	1.50686	0.185358	8.12943	4.31305e-16	8.78611e-15	8.78611e-15
ENSMUSG00000029674.13	Limk1	3346.66	891.791	2201.05	1.9076	0.234667	8.12896	4.3299e-16	8.80816e-15	8.80816e-15
ENSMUSG00000058173.12	Smco4	343.207	112.844	235.704	1.60247	0.197222	8.12521	4.46587e-16	9.04696e-15	9.04696e-15
ENSMUSG00000016758.4	Bik	198.279	1015.39	579.599	-2.35665	0.290035	-8.1254	4.45884e-16	9.04696e-15	9.04696e-15
ENSMUSG00000018821.3	Avpi1	3657.15	923.979	2381.67	1.98458	0.244245	8.12533	4.46129e-16	9.04696e-15	9.04696e-15
ENSMUSG00000033377.14	Palmd	287.932	1194.62	711.051	-2.05206	0.25268	-8.12119	4.61624e-16	9.33861e-15	9.33861e-15
ENSMUSG00000040413.15	Timd2	36.4458	350.172	182.851	-3.26298	0.402049	-8.11588	4.82296e-16	9.74331e-15	9.74331e-15
ENSMUSG00000070702.9	Csn1s1	8316.61	82380.9	42879.9	-3.30825	0.407772	-8.11298	4.93939e-16	9.95164e-15	9.95164e-15
ENSMUSG00000012519.14	Mlkl	2897.73	1161.29	2087.39	1.31924	0.162609	8.11297	4.93971e-16	9.95164e-15	9.95164e-15
ENSMUSG00000029581.14	Fscn1	33095.2	5162.4	20059.9	2.68049	0.330591	8.10819	5.13797e-16	1.03368e-14	1.03368e-14
ENSMUSG00000028464.16	Tpm2	14136.5	4095.46	9450.69	1.78731	0.220622	8.10124	5.4401e-16	1.08996e-14	1.08996e-14
ENSMUSG00000030677.8	Kif22	811.401	324.778	584.31	1.32069	0.16302	8.10139	5.43326e-16	1.08996e-14	1.08996e-14
ENSMUSG00000051378.10	Kif18b	554.018	216.306	396.419	1.35696	0.1675	8.10125	5.43953e-16	1.08996e-14	1.08996e-14
ENSMUSG00000021118.7	Plek2	5607.2	1233.18	3565.99	2.1848	0.269787	8.09826	5.57496e-16	1.11392e-14	1.11392e-14
ENSMUSG00000024935.10	Slc1a1	102.059	382.869	233.104	-1.90709	0.235493	-8.0983	5.57307e-16	1.11392e-14	1.11392e-14
ENSMUSG00000012429.9	Mplkip	413.615	231.979	328.852	0.835309	0.103182	8.09547	5.70424e-16	1.1382e-14	1.1382e-14
ENSMUSG00000026259.14	Ngef	1789.65	519.76	1197.03	1.78346	0.220347	8.09386	5.78031e-16	1.1518e-14	1.1518e-14
ENSMUSG00000031217.8	Efnb1	13293.6	3501.07	8723.75	1.92483	0.237977	8.08829	6.05064e-16	1.20403e-14	1.20403e-14
ENSMUSG00000053141.16	Ptprt	5.66441	51.6288	27.1145	-3.16666	0.391719	-8.08402	6.2667e-16	1.24533e-14	1.24533e-14
ENSMUSG00000035239.6	Neu3	164.822	58.2074	115.069	1.50579	0.18629	8.08307	6.31541e-16	1.2533e-14	1.2533e-14
ENSMUSG00000079553.10	Kifc1	684.701	286.084	498.68	1.25784	0.155621	8.0827	6.3349e-16	1.25546e-14	1.25546e-14
ENSMUSG00000048058.17	Ldlrad3	71.4974	242.025	151.077	-1.754	0.217013	-8.08246	6.34714e-16	1.25618e-14	1.25618e-14
ENSMUSG00000037278.9	Tmem97	1059.07	432.503	766.672	1.29185	0.159836	8.0823	6.35572e-16	1.25618e-14	1.25618e-14
ENSMUSG00000030017.2	Reg3g	6.1616	35.5615	19.8816	-2.51922	0.311779	-8.08015	6.4688e-16	1.2768e-14	1.2768e-14
ENSMUSG00000025509.15	Pnpla2	3422.65	12829.7	7812.61	-1.9063	0.23593	-8.07995	6.4796e-16	1.27721e-14	1.27721e-14
ENSMUSG00000056602.11	Fry	156.071	588.009	357.642	-1.91196	0.236741	-8.07618	6.68294e-16	1.31551e-14	1.31551e-14
ENSMUSG00000033618.7	Map3k13	35.2399	159.328	93.1477	-2.16861	0.268571	-8.07462	6.76899e-16	1.33066e-14	1.33066e-14
ENSMUSG00000029101.16	Rgs12	7216.21	1781.05	4679.8	2.01845	0.25001	8.07348	6.83204e-16	1.34125e-14	1.34125e-14
ENSMUSG00000041119.11	Pde9a	250.909	1361.36	769.117	-2.44016	0.302643	-8.06286	7.45326e-16	1.46124e-14	1.46124e-14
ENSMUSG00000044313.13	Mab21l3	560.862	54.5755	324.595	3.3612	0.417047	8.05953	7.65876e-16	1.49952e-14	1.49952e-14
ENSMUSG00000031877.9	Ces2g	882.721	67.5306	502.299	3.7084	0.460199	8.05825	7.73969e-16	1.51333e-14	1.51333e-14
ENSMUSG00000003779.15	Kif20a	519.423	197.445	369.167	1.39559	0.173258	8.05499	7.94849e-16	1.55208e-14	1.55208e-14
ENSMUSG00000042357.2	Gjb5	728.06	116.171	442.512	2.64704	0.328656	8.05412	8.00532e-16	1.56109e-14	1.56109e-14
ENSMUSG00000060224.3	Pyroxd2	130.989	570.683	336.18	-2.12102	0.263378	-8.05315	8.06868e-16	1.57135e-14	1.57135e-14
ENSMUSG00000019808.8	Adat2	418.405	237.545	334.004	0.815754	0.101321	8.05118	8.19976e-16	1.59475e-14	1.59475e-14
ENSMUSG00000035686.8	Thrsp	218.432	2488.36	1277.73	-3.50979	0.436102	-8.04811	8.40851e-16	1.63317e-14	1.63317e-14
ENSMUSG00000001827.12	Folr1	414.427	3897.4	2039.81	-3.23339	0.401782	-8.04761	8.44293e-16	1.63768e-14	1.63768e-14
ENSMUSG00000032902.1	Slc16a1	3263.44	1249.12	2323.42	1.38545	0.172212	8.04502	8.62338e-16	1.66909e-14	1.66909e-14
ENSMUSG00000078249.5	Hmga1b	14262.5	3688.52	9327.97	1.95108	0.242522	8.04496	8.6277e-16	1.66909e-14	1.66909e-14
ENSMUSG00000031948.14	Kars	7270.92	5026.53	6223.53	0.532418	0.0661933	8.04339	8.73845e-16	1.68828e-14	1.68828e-14
ENSMUSG00000024942.16	Capn1	5688.39	3046.53	4455.52	0.900557	0.111993	8.04118	8.89799e-16	1.71683e-14	1.71683e-14
ENSMUSG00000024805.16	Pcgf5	362.978	733.517	535.896	-1.01365	0.126116	-8.03744	9.17385e-16	1.76772e-14	1.76772e-14
ENSMUSG00000047517.11	Dmbt1	110.652	746.683	407.466	-2.75383	0.342677	-8.03623	9.26469e-16	1.78287e-14	1.78287e-14
ENSMUSG00000050379.15	2021-09-06	849.737	482.386	678.307	0.816479	0.101623	8.03442	9.40188e-16	1.80689e-14	1.80689e-14
ENSMUSG00000000739.14	Sult5a1	6.37624	80.7385	41.0786	-3.67207	0.457061	-8.03411	9.42613e-16	1.80917e-14	1.80917e-14
ENSMUSG00000032380.8	Dapk2	858.39	273.507	585.444	1.64967	0.205445	8.02974	9.7679e-16	1.87231e-14	1.87231e-14
ENSMUSG00000034118.15	Tpst1	634.582	145.951	406.554	2.12065	0.264121	8.02906	9.82197e-16	1.88021e-14	1.88021e-14
ENSMUSG00000022517.17	Mgrn1	1510.16	3337.26	2362.81	-1.14373	0.142511	-8.02561	1.01022e-15	1.93131e-14	1.93131e-14
ENSMUSG00000000127.15	Fer	825.14	417	634.675	0.984184	0.122659	8.02374	1.02575e-15	1.95844e-14	1.95844e-14
ENSMUSG00000043556.10	Fbxl7	14.0102	71.246	40.7202	-2.36566	0.294896	-8.022	1.04041e-15	1.98383e-14	1.98383e-14
ENSMUSG00000028583.14	Pdpn	17276.9	2905.53	10570.3	2.57197	0.320623	8.02181	1.04202e-15	1.98433e-14	1.98433e-14
ENSMUSG00000040918.12	Slc19a2	2125.8	812.827	1513.08	1.38729	0.173014	8.01832	1.07198e-15	2.03871e-14	2.03871e-14
ENSMUSG00000027454.10	Gins1	342.027	121.291	239.017	1.49454	0.186499	8.01368	1.11323e-15	2.11441e-14	2.11441e-14
ENSMUSG00000044986.10	Tst	152.292	536.742	331.702	-1.81802	0.226876	-8.01325	1.11716e-15	2.11913e-14	2.11913e-14
ENSMUSG00000032327.14	Stra6	3920.76	496.576	2322.81	2.98109	0.372281	8.00763	1.16945e-15	2.21543e-14	2.21543e-14
ENSMUSG00000038151.13	Prdm1	2897.63	716.016	1879.54	2.01704	0.251899	8.00735	1.17211e-15	2.2176e-14	2.2176e-14
ENSMUSG00000031886.14	Ces2e	175.13	14.3378	100.093	3.6115	0.451054	8.0068	1.17731e-15	2.22455e-14	2.22455e-14
ENSMUSG00000052751.16	Repin1	147.217	458.654	292.555	-1.63785	0.204627	-8.00405	1.20389e-15	2.27184e-14	2.27184e-14
ENSMUSG00000020027.18	Socs2	1643.73	5796.72	3581.79	-1.81828	0.227195	-8.00319	1.21239e-15	2.28492e-14	2.28492e-14
ENSMUSG00000050822.11	Slc29a4	32.503	131.569	78.7336	-2.02143	0.252624	-8.00173	1.22686e-15	2.30921e-14	2.30921e-14
ENSMUSG00000035547.14	Capn5	1129.41	4450.03	2679.03	-1.9783	0.247273	-8.0005	1.23918e-15	2.32941e-14	2.32941e-14
ENSMUSG00000078949.2	R3hdml	369.638	1433.75	866.224	-1.95616	0.244525	-7.99984	1.24578e-15	2.33881e-14	2.33881e-14
ENSMUSG00000027457.15	Snph	10.0714	75.7833	40.7369	-2.8949	0.362018	-7.99657	1.27936e-15	2.39876e-14	2.39876e-14
ENSMUSG00000021136.13	Smoc1	144.211	661.193	385.469	-2.19872	0.27498	-7.99593	1.28598e-15	2.40808e-14	2.40808e-14
ENSMUSG00000039745.8	Htatip2	2009.68	903.686	1493.55	1.15263	0.144183	7.9942	1.30417e-15	2.43901e-14	2.43901e-14
ENSMUSG00000005534.10	Insr	674.736	1831.31	1214.47	-1.44015	0.18029	-7.98797	1.37175e-15	2.56212e-14	2.56212e-14
ENSMUSG00000061048.8	Cdh3	5393.6	1156.63	3416.34	2.22127	0.278304	7.98147	1.44596e-15	2.69728e-14	2.69728e-14
ENSMUSG00000023963.10	Cyp39a1	58.5292	169.516	110.323	-1.53173	0.192045	-7.9759	1.51279e-15	2.81834e-14	2.81834e-14
ENSMUSG00000004151.17	Etv1	85.3708	611.924	331.096	-2.83895	0.355969	-7.97527	1.52046e-15	2.82902e-14	2.82902e-14
ENSMUSG00000029379.10	Cxcl3	22041.3	2839.05	13080.2	2.95675	0.370825	7.97343	1.54326e-15	2.8678e-14	2.8678e-14
ENSMUSG00000052798.13	Nup107	1158.3	536.133	867.954	1.11124	0.139459	7.96823	1.60966e-15	2.98738e-14	2.98738e-14
ENSMUSG00000063157.9	Csn2	12902.2	152128	77874.2	-3.5596	0.446745	-7.96786	1.61448e-15	2.99252e-14	2.99252e-14
ENSMUSG00000031714.9	Gab1	1205.02	2651.31	1879.96	-1.13718	0.142725	-7.96767	1.61693e-15	2.99328e-14	2.99328e-14
ENSMUSG00000058420.8	Syt17	75.1504	13.9247	46.5784	2.42965	0.305383	7.95608	1.77577e-15	3.28315e-14	3.28315e-14
ENSMUSG00000038195.6	Rilp	32.715	110.647	69.0831	-1.75349	0.220467	-7.95355	1.81237e-15	3.34659e-14	3.34659e-14
ENSMUSG00000021982.14	Cdadc1	462.542	859.38	647.733	-0.893532	0.112456	-7.94564	1.93186e-15	3.56273e-14	3.56273e-14
ENSMUSG00000024371.14	C2	23.1727	92.2762	55.421	-1.99034	0.250529	-7.94454	1.94915e-15	3.59007e-14	3.59007e-14
ENSMUSG00000032431.6	Crtap	1905.37	669.507	1328.64	1.50864	0.189956	7.94201	1.98931e-15	3.65943e-14	3.65943e-14
ENSMUSG00000042129.8	Rassf4	457.254	1306.19	853.426	-1.51407	0.190723	-7.93861	2.04455e-15	3.75631e-14	3.75631e-14
ENSMUSG00000051652.4	Lrrc3	19.5716	93.8057	54.2142	-2.26353	0.285315	-7.93344	2.13165e-15	3.91142e-14	3.91142e-14
ENSMUSG00000024525.6	Impa2	1168.76	507.274	860.068	1.20419	0.151796	7.93297	2.13961e-15	3.92109e-14	3.92109e-14
ENSMUSG00000045751.16	Mms22l	491.689	209.476	359.99	1.23043	0.155107	7.9328	2.14267e-15	3.92178e-14	3.92178e-14
ENSMUSG00000052392.5	Acot4	29.7926	150.376	86.0648	-2.32595	0.293265	-7.93122	2.16999e-15	3.96682e-14	3.96682e-14
ENSMUSG00000022469.17	Rapgef3	5455.04	628.722	3202.76	3.11714	0.393059	7.93045	2.1835e-15	3.98652e-14	3.98652e-14
ENSMUSG00000020914.17	Top2a	6377.02	2158.47	4408.36	1.56282	0.197082	7.92981	2.19486e-15	4.00226e-14	4.00226e-14
ENSMUSG00000020614.13	Fam20a	953.91	5520.94	3085.19	-2.53285	0.31965	-7.92381	2.30345e-15	4.19504e-14	4.19504e-14
ENSMUSG00000034906.15	Ncaph	961.103	465.706	729.918	1.04445	0.131853	7.92136	2.34921e-15	4.27305e-14	4.27305e-14
ENSMUSG00000031383.8	Dusp9	2748.95	538.329	1717.32	2.35217	0.296988	7.92009	2.37339e-15	4.31166e-14	4.31166e-14
ENSMUSG00000051379.12	Flrt3	7843.45	2182.51	5201.68	1.84557	0.233062	7.91881	2.39787e-15	4.35072e-14	4.35072e-14
ENSMUSG00000005370.3	Msh6	2214.16	676.148	1496.42	1.71097	0.216173	7.91483	2.47599e-15	4.48689e-14	4.48689e-14
ENSMUSG00000003032.8	Klf4	10008.6	4183.6	7290.27	1.2585	0.159012	7.91454	2.48169e-15	4.49165e-14	4.49165e-14
ENSMUSG00000026443.3	Lrrn2	8.54352	55.194	30.3138	-2.70137	0.341411	-7.91238	2.52524e-15	4.56481e-14	4.56481e-14
ENSMUSG00000075229.11	Ccdc58	694.652	301.422	511.145	1.2047	0.152361	7.90687	2.63945e-15	4.76536e-14	4.76536e-14
ENSMUSG00000053062.16	Jam2	2192.96	406.296	1359.18	2.43198	0.307606	7.90615	2.65466e-15	4.7869e-14	4.7869e-14
ENSMUSG00000026683.14	Nuf2	515.165	171.683	354.874	1.58495	0.200626	7.90004	2.78818e-15	5.02148e-14	5.02148e-14
ENSMUSG00000030605.15	Mfge8	16300.1	64257.6	38680.3	-1.97899	0.250624	-7.89625	2.87414e-15	5.16992e-14	5.16992e-14
ENSMUSG00000047496.6	Rnf152	371.48	94.6564	242.296	1.97338	0.249923	7.89594	2.88133e-15	5.17648e-14	5.17648e-14
ENSMUSG00000057060.7	Slc35f3	20.5423	159.166	85.2333	-2.94906	0.3735	-7.89573	2.8862e-15	5.17885e-14	5.17885e-14
ENSMUSG00000028125.14	Abca4	18.7053	106.03	59.457	-2.50605	0.317499	-7.8931	2.94777e-15	5.28283e-14	5.28283e-14
ENSMUSG00000027805.16	Pfn2	88.9471	250.657	164.412	-1.49175	0.189027	-7.89169	2.98111e-15	5.33605e-14	5.33605e-14
ENSMUSG00000031997.9	Trpc6	225.561	1220.92	690.06	-2.43664	0.308795	-7.89078	3.00298e-15	5.36862e-14	5.36862e-14
ENSMUSG00000020627.10	Klhl29	26.179	175.608	95.9125	-2.74025	0.347427	-7.88727	3.08867e-15	5.51506e-14	5.51506e-14
ENSMUSG00000026126.15	Ptpn18	111.82	589.396	334.689	-2.39625	0.304077	-7.88038	3.26377e-15	5.81489e-14	5.81489e-14
ENSMUSG00000033105.12	Lss	1464.81	664.894	1091.51	1.1397	0.144625	7.88035	3.26456e-15	5.81489e-14	5.81489e-14
ENSMUSG00000030000.10	Add2	1344.91	210.07	815.319	2.67809	0.340022	7.87623	3.37407e-15	6.00265e-14	6.00265e-14
ENSMUSG00000030606.8	Hapln3	36.6906	127.415	79.0285	-1.79027	0.227353	-7.87441	3.42351e-15	6.0758e-14	6.0758e-14
ENSMUSG00000004508.6	Gab2	641.143	1301.52	949.318	-1.02194	0.129778	-7.87455	3.41958e-15	6.0758e-14	6.0758e-14
ENSMUSG00000027589.14	Pcmtd2	426.43	858.636	628.126	-1.00932	0.128322	-7.86552	3.67572e-15	6.51547e-14	6.51547e-14
ENSMUSG00000017639.13	Rab11fip4	1692.38	6051.02	3726.41	-1.83807	0.233749	-7.86347	3.73646e-15	6.61512e-14	6.61512e-14
ENSMUSG00000009013.5	Dynll1	8323.97	2916.55	5800.51	1.513	0.192413	7.86328	3.74217e-15	6.6172e-14	6.6172e-14
ENSMUSG00000001642.18	Akr1b3	2531.55	822.119	1733.82	1.62215	0.206336	7.86172	3.78895e-15	6.68374e-14	6.68374e-14
ENSMUSG00000032300.7	1700017B05Rik	1442.16	5902.88	3523.83	-2.03292	0.258581	-7.86184	3.78519e-15	6.68374e-14	6.68374e-14
ENSMUSG00000036731.7	Cysrt1	271.464	63.3021	174.322	2.09739	0.26686	7.85951	3.85638e-15	6.79448e-14	6.79448e-14
ENSMUSG00000037466.13	Tedc1	1026.58	427.642	747.075	1.26249	0.160637	7.85931	3.86249e-15	6.79706e-14	6.79706e-14
ENSMUSG00000027883.15	Gpsm2	1613.47	468.968	1079.37	1.78234	0.226793	7.85887	3.87613e-15	6.81285e-14	6.81285e-14
ENSMUSG00000059005.13	Hnrnpa3	23534.9	11835.6	18075.2	0.991627	0.126202	7.85743	3.92103e-15	6.88329e-14	6.88329e-14
ENSMUSG00000029287.14	Tgfbr3	183.01	616.55	385.329	-1.75216	0.222998	-7.85728	3.92563e-15	6.88329e-14	6.88329e-14
ENSMUSG00000031825.16	Crispld2	6906.75	27829.3	16670.6	-2.01055	0.255905	-7.85664	3.94574e-15	6.91025e-14	6.91025e-14
ENSMUSG00000031887.13	Tradd	1529.24	675.63	1130.89	1.17783	0.149931	7.8558	3.97228e-15	6.9484e-14	6.9484e-14
ENSMUSG00000062488.9	Ifit3b	41.9381	227.972	128.754	-2.44595	0.311692	-7.84732	4.25014e-15	7.42554e-14	7.42554e-14
ENSMUSG00000027715.9	Ccna2	1169.61	419.704	819.653	1.4786	0.188432	7.84689	4.26492e-15	7.44246e-14	7.44246e-14
ENSMUSG00000037613.16	Tnfrsf23	5187.35	1496.1	3464.77	1.79368	0.228627	7.84544	4.31431e-15	7.51966e-14	7.51966e-14
ENSMUSG00000028995.14	Fam126a	2487.54	769.057	1685.58	1.69351	0.215886	7.84447	4.34788e-15	7.55482e-14	7.55482e-14
ENSMUSG00000032374.14	Plod2	2248.62	796.372	1570.91	1.49756	0.190908	7.84441	4.34999e-15	7.55482e-14	7.55482e-14
ENSMUSG00000022962.15	Gart	2152.84	1112.97	1667.57	0.951538	0.1213	7.84448	4.34741e-15	7.55482e-14	7.55482e-14
ENSMUSG00000041078.7	Grid1	84.2635	5.73544	47.6171	3.86217	0.492502	7.84194	4.43653e-15	7.69596e-14	7.69596e-14
ENSMUSG00000038644.14	Pold1	1089.61	417.483	775.95	1.38359	0.176481	7.83988	4.50964e-15	7.8135e-14	7.8135e-14
ENSMUSG00000050107.2	Haspin	173.545	70.5435	125.478	1.2958	0.165291	7.83949	4.52371e-15	7.81933e-14	7.81933e-14
ENSMUSG00000021115.15	Vrk1	1041.25	457.947	769.042	1.18468	0.151117	7.83949	4.52369e-15	7.81933e-14	7.81933e-14
ENSMUSG00000039693.11	Msantd3	937.29	374.219	674.523	1.3239	0.168889	7.83887	4.54606e-15	7.84867e-14	7.84867e-14
ENSMUSG00000032607.12	Amt	71.8615	244.476	152.415	-1.76901	0.225721	-7.83718	4.60781e-15	7.94589e-14	7.94589e-14
ENSMUSG00000033107.5	Rnf125	397.512	1682.28	997.071	-2.08063	0.265582	-7.83424	4.71687e-15	8.12436e-14	8.12436e-14
ENSMUSG00000001763.14	Tspan33	77.2128	299.822	181.097	-1.95548	0.249621	-7.83379	4.73385e-15	8.14401e-14	8.14401e-14
ENSMUSG00000026961.6	Lrrc26	55.6233	277.07	158.965	-2.31716	0.295863	-7.83187	4.80657e-15	8.25938e-14	8.25938e-14
ENSMUSG00000029134.14	Plb1	45.6753	343.706	184.756	-2.91341	0.372106	-7.82953	4.89701e-15	8.39505e-14	8.39505e-14
ENSMUSG00000044788.10	Fads6	22.4638	134.979	74.971	-2.57674	0.329102	-7.82958	4.89487e-15	8.39505e-14	8.39505e-14
ENSMUSG00000061411.12	Nol4l	358.184	1031.29	672.299	-1.52613	0.19493	-7.82913	4.91268e-15	8.41203e-14	8.41203e-14
ENSMUSG00000053886.4	Sh2d4a	92.0716	333.108	204.555	-1.85647	0.237196	-7.82675	5.00648e-15	8.5626e-14	8.5626e-14
ENSMUSG00000071547.4	Nt5dc2	8150.46	1059.92	4841.54	2.94291	0.376025	7.82638	5.02105e-15	8.57749e-14	8.57749e-14
ENSMUSG00000098188.1	Sowahc	2371.56	918.998	1693.7	1.36781	0.174789	7.82551	5.05618e-15	8.6274e-14	8.6274e-14
ENSMUSG00000029810.15	Tmem176b	2484.53	6208.5	4222.39	-1.32137	0.16901	-7.81828	5.35489e-15	9.12643e-14	9.12643e-14
ENSMUSG00000031585.13	Gtf2e2	2029.95	830.424	1470.17	1.28928	0.16492	7.8176	5.38388e-15	9.16514e-14	9.16514e-14
ENSMUSG00000017009.3	Sdc4	28786.7	69489.2	47781.2	-1.27138	0.162645	-7.81693	5.4127e-15	9.20348e-14	9.20348e-14
ENSMUSG00000016382.15	Pls3	14722.5	4774.09	10079.9	1.62471	0.207881	7.8156	5.46999e-15	9.29007e-14	9.29007e-14
ENSMUSG00000028456.18	Unc13b	777.771	2344.1	1508.72	-1.59152	0.203716	-7.81245	5.60885e-15	9.51486e-14	9.51486e-14
ENSMUSG00000035557.9	Krt17	77753	13671.6	47848.4	2.50771	0.321011	7.81193	5.63184e-15	9.54277e-14	9.54277e-14
ENSMUSG00000022673.5	Mcm4	2883.82	1065.43	2035.24	1.4366	0.183921	7.81096	5.67528e-15	9.60523e-14	9.60523e-14
ENSMUSG00000032257.6	Ankk1	81.207	11.0289	48.4572	2.88742	0.369695	7.81026	5.70691e-15	9.64759e-14	9.64759e-14
ENSMUSG00000032184.5	Lysmd2	476.623	1358.71	888.262	-1.51104	0.193489	-7.80944	5.74411e-15	9.69925e-14	9.69925e-14
ENSMUSG00000024981.6	Acsl5	4407.08	2633.95	3579.62	0.742308	0.0951188	7.80401	5.99711e-15	1.01148e-13	1.01148e-13
ENSMUSG00000070056.6	Mfhas1	1883.82	831.834	1392.89	1.17911	0.151102	7.80339	6.02645e-15	1.01408e-13	1.01408e-13
ENSMUSG00000024824.6	Rad9a	936.025	428.59	699.222	1.12591	0.144285	7.80341	6.02572e-15	1.01408e-13	1.01408e-13
ENSMUSG00000022021.14	Diaph3	971.624	439.459	723.28	1.14468	0.146718	7.80187	6.09941e-15	1.02518e-13	1.02518e-13
ENSMUSG00000024130.15	Abca3	1352.61	3934.84	2557.65	-1.54044	0.197589	-7.79619	6.38055e-15	1.0712e-13	1.0712e-13
ENSMUSG00000038042.10	Ptpdc1	321.564	110.793	223.204	1.53711	0.1972	7.79469	6.45643e-15	1.08269e-13	1.08269e-13
ENSMUSG00000032549.7	Rab6b	61.3497	17.6195	40.9423	1.79928	0.230926	7.79157	6.61798e-15	1.10851e-13	1.10851e-13
ENSMUSG00000044155.11	Lsm8	1811.81	707.72	1296.57	1.35589	0.174068	7.78943	6.73137e-15	1.12621e-13	1.12621e-13
ENSMUSG00000034981.9	Parm1	302.629	1172.53	708.583	-1.95313	0.250776	-7.78835	6.78873e-15	1.13451e-13	1.13451e-13
ENSMUSG00000034274.11	Thoc5	1180.11	693.204	952.888	0.767187	0.0985279	7.7865	6.88932e-15	1.15001e-13	1.15001e-13
ENSMUSG00000023153.9	Tmem52	14.9667	114.277	61.3113	-2.92413	0.375562	-7.78601	6.91587e-15	1.15312e-13	1.15312e-13
ENSMUSG00000031503.13	Col4a2	8571.37	3362.19	6140.42	1.35009	0.173422	7.78501	6.97083e-15	1.16096e-13	1.16096e-13
ENSMUSG00000024827.9	Gldc	83.2129	981.893	502.597	-3.55999	0.457404	-7.78303	7.08105e-15	1.17797e-13	1.17797e-13
ENSMUSG00000032254.10	Kif23	1488.65	487.791	1021.58	1.60949	0.206866	7.78036	7.23159e-15	1.20165e-13	1.20165e-13
ENSMUSG00000021097.15	Clmn	455.206	1414.26	902.765	-1.63529	0.210192	-7.78002	7.25153e-15	1.20241e-13	1.20241e-13
ENSMUSG00000042109.8	Csdc2	45.3269	190.151	112.912	-2.0652	0.265451	-7.78	7.25267e-15	1.20241e-13	1.20241e-13
ENSMUSG00000024600.8	Slc27a6	193.817	34.251	119.353	2.50251	0.321844	7.77554	7.51272e-15	1.24411e-13	1.24411e-13
ENSMUSG00000025887.10	Casp12	311.4	1019.41	641.805	-1.70963	0.220023	-7.77022	7.83506e-15	1.29602e-13	1.29602e-13
ENSMUSG00000004936.8	Map2k1	4777.24	2886.97	3895.12	0.726552	0.0935124	7.76958	7.87474e-15	1.30111e-13	1.30111e-13
ENSMUSG00000061527.7	Krt5	314068	37575	185038	3.06323	0.39432	7.7684	7.94816e-15	1.31176e-13	1.31176e-13
ENSMUSG00000074892.9	B3galt5	45.2937	184.656	110.33	-2.03349	0.261852	-7.76579	8.11387e-15	1.3376e-13	1.3376e-13
ENSMUSG00000023942.15	Slc29a1	1239.62	3959.1	2508.71	-1.67528	0.215759	-7.76459	8.19123e-15	1.34883e-13	1.34883e-13
ENSMUSG00000019975.12	Ikbip	634.782	310.833	483.606	1.02873	0.132571	7.75985	8.50316e-15	1.39862e-13	1.39862e-13
ENSMUSG00000004558.15	Ndrg2	802.666	269.495	553.853	1.57482	0.202978	7.75857	8.58945e-15	1.41122e-13	1.41122e-13
ENSMUSG00000052212.6	Cd177	67.7574	692.506	359.307	-3.35361	0.432255	-7.7584	8.60093e-15	1.41152e-13	1.41152e-13
ENSMUSG00000044405.4	Adig	18.8969	148.344	79.3054	-2.97155	0.38326	-7.75334	8.95087e-15	1.46539e-13	1.46539e-13
ENSMUSG00000032827.15	Ppp1r9a	43.016	199.921	116.238	-2.21149	0.285228	-7.75341	8.94587e-15	1.46539e-13	1.46539e-13
ENSMUSG00000024007.14	Ppil1	1119.37	500.459	830.545	1.16106	0.149752	7.75322	8.95932e-15	1.46539e-13	1.46539e-13
ENSMUSG00000049382.10	Krt8	82044	222009	147361	-1.43615	0.185305	-7.75021	9.17433e-15	1.49888e-13	1.49888e-13
ENSMUSG00000029394.11	Cdk2ap1	2852.91	1836.99	2378.81	0.634937	0.0819541	7.74748	9.37371e-15	1.52975e-13	1.52975e-13
ENSMUSG00000044903.15	Psg22	49.1868	2.82661	27.552	4.12036	0.531926	7.74612	9.47431e-15	1.54444e-13	1.54444e-13
ENSMUSG00000010051.15	Hyal1	966.545	392.656	698.73	1.2998	0.167816	7.74541	9.52738e-15	1.55136e-13	1.55136e-13
ENSMUSG00000015354.8	Pcolce2	1725.92	249.009	1036.7	2.79293	0.360687	7.74336	9.68211e-15	1.5748e-13	1.5748e-13
ENSMUSG00000039236.18	Isg20	1442.79	798.276	1142.01	0.854724	0.110435	7.73962	9.97166e-15	1.62009e-13	1.62009e-13
ENSMUSG00000041261.9	Car8	45.2274	528.445	270.729	-3.54471	0.458026	-7.7391	1.00126e-14	1.62494e-13	1.62494e-13
ENSMUSG00000026421.14	Csrp1	11359.9	28759.4	19479.7	-1.34006	0.173178	-7.73804	1.00963e-14	1.6367e-13	1.6367e-13
ENSMUSG00000018906.14	P4ha2	1649.58	674.793	1194.68	1.2891	0.166685	7.73376	1.04413e-14	1.69074e-13	1.69074e-13
ENSMUSG00000025104.13	Hdgfl3	149.198	30.8071	93.9491	2.27829	0.294617	7.73305	1.05002e-14	1.6984e-13	1.6984e-13
ENSMUSG00000025809.15	Itgb1	54248.2	25928	41032.1	1.06505	0.137733	7.73272	1.05275e-14	1.70094e-13	1.70094e-13
ENSMUSG00000057074.6	Ces1g	168.596	16.949	97.8276	3.31167	0.428304	7.73205	1.0583e-14	1.70801e-13	1.70801e-13
ENSMUSG00000001249.14	Hpn	350.867	1384.8	833.368	-1.98109	0.256318	-7.72903	1.08369e-14	1.74707e-13	1.74707e-13
ENSMUSG00000036523.16	Greb1	341.557	39.6733	200.678	3.10456	0.401797	7.7267	1.10369e-14	1.77566e-13	1.77566e-13
ENSMUSG00000021983.16	Atp8a2	35.4839	122.897	76.2767	-1.79411	0.232197	-7.72668	1.10386e-14	1.77566e-13	1.77566e-13
ENSMUSG00000036223.15	Ska1	209.587	80.4636	149.329	1.38266	0.17902	7.72348	1.13196e-14	1.81832e-13	1.81832e-13
ENSMUSG00000031342.17	Gpm6b	137.147	380.818	250.86	-1.4749	0.190966	-7.72338	1.13287e-14	1.81832e-13	1.81832e-13
ENSMUSG00000030306.14	Tmtc1	55.7922	367.717	201.357	-2.7182	0.351957	-7.72312	1.13521e-14	1.82007e-13	1.82007e-13
ENSMUSG00000026447.16	Pik3c2b	183.658	914.786	524.851	-2.31552	0.299841	-7.72251	1.14058e-14	1.82668e-13	1.82668e-13
ENSMUSG00000000552.10	Zfp385a	2337.72	603.009	1528.19	1.95454	0.253287	7.71671	1.19373e-14	1.9097e-13	1.9097e-13
ENSMUSG00000022090.10	Pdlim2	410.275	1479.19	909.103	-1.85081	0.240003	-7.71162	1.24228e-14	1.9852e-13	1.9852e-13
ENSMUSG00000039529.8	Atp8b1	406.495	830.704	604.459	-1.03106	0.133743	-7.70931	1.26499e-14	2.01928e-13	2.01928e-13
ENSMUSG00000027641.13	Rbl1	1014.64	417.255	735.862	1.28216	0.166321	7.70894	1.26865e-14	2.02291e-13	2.02291e-13
ENSMUSG00000004044.9	Cavin1	17098	4185.47	11072.2	2.03031	0.263491	7.70544	1.30391e-14	2.07688e-13	2.07688e-13
ENSMUSG00000001473.6	Tubb6	14224	7765.75	11210.2	0.873163	0.113373	7.70166	1.34312e-14	2.13699e-13	2.13699e-13
ENSMUSG00000040594.19	Ranbp17	30.276	142.104	82.4626	-2.22548	0.288994	-7.7008	1.35213e-14	2.14899e-13	2.14899e-13
ENSMUSG00000026278.14	Bok	3703.13	618.381	2263.58	2.58211	0.335349	7.69978	1.36305e-14	2.16399e-13	2.16399e-13
ENSMUSG00000025747.12	Tyms	877.458	390.017	649.985	1.16978	0.151951	7.69844	1.37737e-14	2.18435e-13	2.18435e-13
ENSMUSG00000006587.6	Snai3	376.758	95.9178	245.699	1.97518	0.256585	7.69795	1.38266e-14	2.19036e-13	2.19036e-13
ENSMUSG00000062510.12	Nsl1	237.245	100.248	173.313	1.24162	0.161341	7.69567	1.40759e-14	2.22745e-13	2.22745e-13
ENSMUSG00000022773.18	Ypel1	19.181	63.143	39.6966	-1.72701	0.224549	-7.69102	1.4597e-14	2.3074e-13	2.3074e-13
ENSMUSG00000044288.6	Cnr1	261.261	31.6743	154.121	3.04047	0.395349	7.69059	1.46458e-14	2.31262e-13	2.31262e-13
ENSMUSG00000008398.15	Elk3	2878.92	894.81	1953	1.68569	0.219265	7.68793	1.4954e-14	2.35873e-13	2.35873e-13
ENSMUSG00000053559.13	Smagp	571.63	1738.23	1116.04	-1.60449	0.208734	-7.68678	1.50884e-14	2.37736e-13	2.37736e-13
ENSMUSG00000027900.15	Dram2	550.727	993.382	757.299	-0.850971	0.110726	-7.68538	1.52549e-14	2.401e-13	2.401e-13
ENSMUSG00000032285.15	Dnaja4	2106.37	766.283	1481	1.45922	0.189921	7.6833	1.55037e-14	2.43753e-13	2.43753e-13
ENSMUSG00000044461.6	Shisa2	104.262	438.535	260.256	-2.06948	0.269358	-7.68302	1.55377e-14	2.44026e-13	2.44026e-13
ENSMUSG00000025271.13	Pfkfb1	108.12	43.3893	77.9122	1.30948	0.170467	7.6817	1.56987e-14	2.4629e-13	2.4629e-13
ENSMUSG00000053398.11	Phgdh	5277.54	1912.2	3707.05	1.4646	0.190791	7.67645	1.63556e-14	2.56319e-13	2.56319e-13
ENSMUSG00000025383.2	Il23a	1420.48	465.877	974.999	1.60835	0.209541	7.6756	1.64645e-14	2.5775e-13	2.5775e-13
ENSMUSG00000011305.11	Plin5	6.27589	44.7341	24.223	-2.83768	0.369741	-7.67477	1.65712e-14	2.59143e-13	2.59143e-13
ENSMUSG00000011263.16	Exoc3l2	386.379	67.6136	237.622	2.51409	0.32766	7.67285	1.68212e-14	2.62771e-13	2.62771e-13
ENSMUSG00000027654.2	Fam83d	360.408	142.473	258.705	1.34085	0.174922	7.6654	1.78271e-14	2.77982e-13	2.77982e-13
ENSMUSG00000068220.6	Lgals1	31666	6118.42	19743.8	2.37167	0.309402	7.66536	1.7833e-14	2.77982e-13	2.77982e-13
ENSMUSG00000032555.10	Topbp1	2820.86	1219.41	2073.51	1.20985	0.15784	7.665	1.78832e-14	2.78171e-13	2.78171e-13
ENSMUSG00000019359.14	Gdpd2	182.861	37.0361	114.809	2.30445	0.300643	7.66508	1.78718e-14	2.78171e-13	2.78171e-13
ENSMUSG00000033538.13	Casp4	326.889	970.322	627.157	-1.56856	0.204653	-7.6645	1.7953e-14	2.78959e-13	2.78959e-13
ENSMUSG00000027597.15	Ahcy	2123.97	1163.8	1675.89	0.867487	0.113258	7.65941	1.86782e-14	2.8992e-13	2.8992e-13
ENSMUSG00000047181.12	Samd14	171.414	601.843	372.281	-1.81308	0.236737	-7.65861	1.87954e-14	2.91429e-13	2.91429e-13
ENSMUSG00000001507.16	Itga3	102693	23844.4	65896.8	2.1066	0.275123	7.65695	1.90396e-14	2.94902e-13	2.94902e-13
ENSMUSG00000061937.7	Csn1s2a	9056.21	113582	57834.9	-3.64868	0.476882	-7.65111	1.99249e-14	3.08287e-13	3.08287e-13
ENSMUSG00000037316.9	Bag4	399.752	238.088	324.309	0.745993	0.0975074	7.65063	1.99995e-14	3.09114e-13	3.09114e-13
ENSMUSG00000059839.9	Zfp874b	57.7612	156.429	103.806	-1.42892	0.18678	-7.65029	2.00527e-14	3.09608e-13	3.09608e-13
ENSMUSG00000034248.7	Slc25a37	3686.81	1670.71	2745.96	1.14179	0.149258	7.64973	2.01395e-14	3.1062e-13	3.1062e-13
ENSMUSG00000078812.10	Eif5a	44956.5	23808.1	35087.2	0.917054	0.11996	7.64466	2.09498e-14	3.22778e-13	3.22778e-13
ENSMUSG00000042106.5	Inka1	215.874	56.5418	141.519	1.93354	0.252964	7.64353	2.11341e-14	3.25274e-13	3.25274e-13
ENSMUSG00000019929.16	Dcn	378.993	1619.42	957.859	-2.0951	0.274282	-7.63851	2.19758e-14	3.37872e-13	3.37872e-13
ENSMUSG00000003546.10	Klc4	690.155	1347.58	996.956	-0.965812	0.126466	-7.63695	2.2243e-14	3.4162e-13	3.4162e-13
ENSMUSG00000046714.7	Foxc2	228.367	20.8872	131.543	3.45208	0.452326	7.63185	2.31414e-14	3.55045e-13	3.55045e-13
ENSMUSG00000058070.14	Eml1	248.541	78.6749	169.27	1.6566	0.217094	7.63081	2.33279e-14	3.57531e-13	3.57531e-13
ENSMUSG00000030725.4	Lipt2	55.4689	152.062	100.546	-1.45165	0.190248	-7.6303	2.34206e-14	3.58576e-13	3.58576e-13
ENSMUSG00000030528.12	Blm	423.031	174.207	306.913	1.27941	0.16769	7.62962	2.35444e-14	3.60029e-13	3.60029e-13
ENSMUSG00000033287.16	Kctd17	177.36	622.102	384.906	-1.81046	0.237297	-7.62951	2.35648e-14	3.60029e-13	3.60029e-13
ENSMUSG00000040105.3	Plpp6	194.154	522.212	347.248	-1.42524	0.186839	-7.62819	2.38068e-14	3.63346e-13	3.63346e-13
ENSMUSG00000041012.4	Cmtm8	145.07	544.378	331.414	-1.9094	0.250355	-7.62677	2.40713e-14	3.66999e-13	3.66999e-13
ENSMUSG00000026404.12	Ddx59	255.609	137.993	200.722	0.886003	0.116174	7.62648	2.41244e-14	3.67425e-13	3.67425e-13
ENSMUSG00000049047.11	Armcx3	479.914	1273.91	850.444	-1.40766	0.184663	-7.62288	2.48086e-14	3.77453e-13	3.77453e-13
ENSMUSG00000009772.15	Nuak2	2958.5	777.728	1940.81	1.92739	0.252866	7.62217	2.49451e-14	3.79134e-13	3.79134e-13
ENSMUSG00000066877.11	Nck2	3172.52	6312.48	4637.84	-0.992759	0.130317	-7.61804	2.57555e-14	3.91044e-13	3.91044e-13
ENSMUSG00000069910.2	Spdl1	403.1	199.148	307.922	1.01773	0.133605	7.61745	2.58744e-14	3.92442e-13	3.92442e-13
ENSMUSG00000078350.11	Smim1	64.3081	292.598	170.843	-2.18739	0.287243	-7.61511	2.63469e-14	3.99194e-13	3.99194e-13
ENSMUSG00000054083.8	Capn12	19.8065	69.2284	42.87	-1.8051	0.237054	-7.61474	2.64232e-14	3.99934e-13	3.99934e-13
ENSMUSG00000021311.9	Mtr	744.466	394.465	581.132	0.915519	0.120239	7.61413	2.65471e-14	4.01394e-13	4.01394e-13
ENSMUSG00000028702.15	Rad54l	292.542	120.74	212.367	1.27752	0.167841	7.61148	2.70967e-14	4.09281e-13	4.09281e-13
ENSMUSG00000046070.8	Igfals	96.5717	683.915	370.665	-2.82334	0.371163	-7.60673	2.81111e-14	4.24164e-13	4.24164e-13
ENSMUSG00000000902.13	Smarcb1	2304.43	1381.33	1873.65	0.737941	0.0970613	7.60283	2.89716e-14	4.36696e-13	4.36696e-13
ENSMUSG00000050394.14	Armcx6	80.7858	305.209	185.517	-1.91599	0.252022	-7.60248	2.90518e-14	4.37454e-13	4.37454e-13
ENSMUSG00000034227.7	Foxj1	32.3467	117.764	72.2081	-1.86517	0.245363	-7.60168	2.92301e-14	4.39686e-13	4.39686e-13
ENSMUSG00000050953.10	Gja1	17675.6	6264.99	12350.6	1.49632	0.196881	7.6001	2.95894e-14	4.44632e-13	4.44632e-13
ENSMUSG00000026245.16	Farsb	1749.85	1083.89	1439.07	0.690315	0.0908703	7.5967	3.03771e-14	4.55532e-13	4.55532e-13
ENSMUSG00000040177.10	2310057M21Rik	704.787	408.724	566.624	0.787055	0.103604	7.59675	3.03653e-14	4.55532e-13	4.55532e-13
ENSMUSG00000071424.10	Grid2	4.75974	62.5537	31.7303	-3.72537	0.490454	-7.59574	3.06031e-14	4.58204e-13	4.58204e-13
ENSMUSG00000021340.13	Gpld1	24.6452	64.6629	43.3202	-1.40074	0.184412	-7.59568	3.0618e-14	4.58204e-13	4.58204e-13
ENSMUSG00000025196.4	Cpn1	31.0615	1.55172	17.2903	4.29419	0.565569	7.59269	3.13328e-14	4.6842e-13	4.6842e-13
ENSMUSG00000030281.16	Il17rc	2697.08	1323.7	2056.17	1.02674	0.135255	7.59113	3.17116e-14	4.73599e-13	4.73599e-13
ENSMUSG00000031958.16	Ldhd	567.815	1599.94	1049.48	-1.4941	0.196838	-7.59048	3.18734e-14	4.75529e-13	4.75529e-13
ENSMUSG00000034192.5	Lsm3	456.212	203.745	338.394	1.1619	0.153118	7.58828	3.24176e-14	4.83155e-13	4.83155e-13
ENSMUSG00000040084.9	Bub1b	973.042	400.055	705.648	1.2821	0.169048	7.58421	3.34526e-14	4.98072e-13	4.98072e-13
ENSMUSG00000025041.16	Nt5c2	938.163	1442.98	1173.74	-0.621586	0.0819637	-7.58367	3.35903e-14	4.99614e-13	4.99614e-13
ENSMUSG00000000876.11	Pxmp4	236.449	955.219	571.875	-2.01427	0.265643	-7.58263	3.38613e-14	5.03131e-13	5.03131e-13
ENSMUSG00000078117.2	Gm16485	10.8913	102.52	53.6514	-3.22845	0.42593	-7.57977	3.46168e-14	5.13312e-13	5.13312e-13
ENSMUSG00000024177.8	Nme4	296.851	81.8999	196.54	1.8567	0.244953	7.57984	3.45971e-14	5.13312e-13	5.13312e-13
ENSMUSG00000005951.13	Shpk	71.7356	167.403	116.381	-1.2191	0.160897	-7.57693	3.53825e-14	5.24135e-13	5.24135e-13
ENSMUSG00000023938.8	Aars2	662.07	372.801	527.078	0.827645	0.109248	7.57585	3.56784e-14	5.27983e-13	5.27983e-13
ENSMUSG00000028635.7	Edn2	819.319	123.601	494.651	2.72945	0.360308	7.57533	3.5822e-14	5.2957e-13	5.2957e-13
ENSMUSG00000022199.12	Slc22a17	137.463	705.771	402.674	-2.35867	0.311457	-7.57301	3.64669e-14	5.3856e-13	5.3856e-13
ENSMUSG00000026039.9	Sgo2a	214.634	65.9573	145.252	1.70336	0.224951	7.57214	3.67119e-14	5.4163e-13	5.4163e-13
ENSMUSG00000051431.7	Gpr87	2162.98	311.226	1298.83	2.79713	0.369456	7.57095	3.70519e-14	5.46094e-13	5.46094e-13
ENSMUSG00000038295.14	Atg9b	5952.57	1603.76	3923.13	1.89194	0.249911	7.57045	3.71925e-14	5.47615e-13	5.47615e-13
ENSMUSG00000042359.18	Osbpl6	10.1416	47.1924	27.432	-2.19186	0.289544	-7.57005	3.73086e-14	5.4877e-13	5.4877e-13
ENSMUSG00000021795.10	Sftpd	157.506	1592.46	827.153	-3.33802	0.440986	-7.56945	3.74795e-14	5.50729e-13	5.50729e-13
ENSMUSG00000028179.12	Cth	327.782	78.8619	211.619	2.05612	0.271688	7.56796	3.79122e-14	5.56528e-13	5.56528e-13
ENSMUSG00000039481.5	Nrtn	110.669	509.868	296.961	-2.20474	0.291447	-7.56481	3.88442e-14	5.69637e-13	5.69637e-13
ENSMUSG00000025403.5	Shmt2	5671.02	2598.49	4237.17	1.12588	0.148862	7.56326	3.93081e-14	5.75323e-13	5.75323e-13
ENSMUSG00000022351.14	Sqle	4405.49	2045.88	3304.34	1.1065	0.146301	7.56321	3.93257e-14	5.75323e-13	5.75323e-13
ENSMUSG00000025207.15	Sema4g	46.8106	273.274	152.493	-2.54296	0.336231	-7.56312	3.93501e-14	5.75323e-13	5.75323e-13
ENSMUSG00000027353.14	Mcm8	175.213	68.1867	125.267	1.36	0.179915	7.55912	4.05812e-14	5.92729e-13	5.92729e-13
ENSMUSG00000040543.16	Pitpnm3	1951.49	561.576	1302.86	1.79668	0.237724	7.55782	4.09881e-14	5.98074e-13	5.98074e-13
ENSMUSG00000063428.8	Ddo	22.41	172.387	92.3992	-2.94138	0.38921	-7.5573	4.11512e-14	5.99854e-13	5.99854e-13
ENSMUSG00000027671.14	Actl6a	1569.55	1031.87	1318.64	0.604657	0.0800113	7.55715	4.12004e-14	5.99974e-13	5.99974e-13
ENSMUSG00000025236.11	Adpgk	985.873	563.563	788.795	0.806645	0.106773	7.55479	4.19529e-14	6.10323e-13	6.10323e-13
ENSMUSG00000042686.5	Jph1	239.93	75.0916	163.005	1.67608	0.221893	7.55353	4.23618e-14	6.15659e-13	6.15659e-13
ENSMUSG00000020777.16	Acox1	2064.01	3786.06	2867.63	-0.875238	0.115877	-7.55318	4.24746e-14	6.16684e-13	6.16684e-13
ENSMUSG00000052752.15	Traf7	3929.72	2326.02	3181.33	0.756446	0.100178	7.55099	4.31972e-14	6.26553e-13	6.26553e-13
ENSMUSG00000045867.10	Cradd	108.372	266.889	182.346	-1.29968	0.172151	-7.54965	4.3644e-14	6.32405e-13	6.32405e-13
ENSMUSG00000053604.5	Rpia	2057.11	1175.03	1645.47	0.807401	0.10705	7.54229	4.61804e-14	6.68495e-13	6.68495e-13
ENSMUSG00000022221.14	Ripk3	2326.87	637.976	1538.72	1.86667	0.247543	7.54081	4.67061e-14	6.75435e-13	6.75435e-13
ENSMUSG00000019872.13	Smpdl3a	316.017	1289.86	770.477	-2.028	0.269	-7.53902	4.73526e-14	6.84107e-13	6.84107e-13
ENSMUSG00000028698.13	Pik3r3	113.373	300.232	200.574	-1.40403	0.186242	-7.53876	4.74461e-14	6.84781e-13	6.84781e-13
ENSMUSG00000026602.9	Nphs2	71.25	9.85162	42.5974	2.85819	0.379328	7.53489	4.88748e-14	7.04705e-13	7.04705e-13
ENSMUSG00000000792.2	Slc5a5	322.679	1633.45	934.371	-2.33904	0.310477	-7.53369	4.93268e-14	7.1007e-13	7.1007e-13
ENSMUSG00000033863.1	Klf9	1790.28	6353.83	3919.93	-1.8273	0.242552	-7.53364	4.93442e-14	7.1007e-13	7.1007e-13
ENSMUSG00000031841.19	Cdh13	223.463	37.2221	136.551	2.58095	0.342597	7.53349	4.94026e-14	7.1021e-13	7.1021e-13
ENSMUSG00000024556.3	Me2	1042.11	439.738	761.004	1.24452	0.165255	7.53091	5.03864e-14	7.23642e-13	7.23642e-13
ENSMUSG00000030203.17	Dusp16	1982.58	4823.65	3308.41	-1.28254	0.170328	-7.52982	5.08106e-14	7.29018e-13	7.29018e-13
ENSMUSG00000046807.10	Lrrc75b	29.5629	406.179	205.317	-3.77327	0.501318	-7.5267	5.20386e-14	7.45903e-13	7.45903e-13
ENSMUSG00000021023.14	1110008L16Rik	266.543	431.521	343.533	-0.694105	0.0922292	-7.52587	5.23701e-14	7.49919e-13	7.49919e-13
ENSMUSG00000024548.11	Setbp1	130.013	487.592	296.883	-1.90549	0.253211	-7.52533	5.25887e-14	7.52312e-13	7.52312e-13
ENSMUSG00000036879.15	Phkb	398.328	724.318	550.456	-0.863153	0.114711	-7.52456	5.2897e-14	7.55982e-13	7.55982e-13
ENSMUSG00000035112.17	Wnk4	65.1392	239.49	146.503	-1.87562	0.249276	-7.52427	5.30168e-14	7.56954e-13	7.56954e-13
ENSMUSG00000022557.11	Bop1	2950.23	1624.88	2331.73	0.860238	0.114353	7.52263	5.36837e-14	7.65726e-13	7.65726e-13
ENSMUSG00000031749.12	St3gal2	1955.15	397.899	1228.43	2.29675	0.305378	7.52101	5.43551e-14	7.74547e-13	7.74547e-13
ENSMUSG00000028218.19	Fam92a	476.93	204.33	349.717	1.2222	0.162528	7.51992	5.48108e-14	7.8028e-13	7.8028e-13
ENSMUSG00000032171.7	Pin1	1955.14	1015.45	1516.62	0.944896	0.12567	7.51885	5.5259e-14	7.85894e-13	7.85894e-13
ENSMUSG00000061751.16	Kalrn	144.975	590.249	352.77	-2.02537	0.26967	-7.51055	5.88803e-14	8.36581e-13	8.36581e-13
ENSMUSG00000037624.15	Kcnk2	169.412	30.1961	104.445	2.48621	0.331126	7.50834	5.98839e-14	8.50014e-13	8.50014e-13
ENSMUSG00000031667.16	Aktip	757.34	1648.41	1173.17	-1.1225	0.149537	-7.50653	6.07167e-14	8.60998e-13	8.60998e-13
ENSMUSG00000001525.10	Tubb5	27712.5	12795.8	20751.4	1.11483	0.148567	7.50392	6.19386e-14	8.77473e-13	8.77473e-13
ENSMUSG00000036528.15	Ppfibp2	821.995	2193.31	1461.94	-1.41579	0.188679	-7.5037	6.20422e-14	8.7809e-13	8.7809e-13
ENSMUSG00000039110.14	Mycbpap	39.2394	116.14	75.1265	-1.57295	0.209808	-7.49709	6.52501e-14	9.22598e-13	9.22598e-13
ENSMUSG00000026822.14	Lcn2	37045.7	204985	115418	-2.46815	0.329259	-7.49606	6.57672e-14	9.28469e-13	9.28469e-13
ENSMUSG00000027800.14	Tm4sf1	7983.25	18487.2	12885.1	-1.21148	0.161617	-7.496	6.57925e-14	9.28469e-13	9.28469e-13
ENSMUSG00000050737.13	Ptges	20604.8	6837.6	14180.1	1.59142	0.212335	7.49488	6.63609e-14	9.35586e-13	9.35586e-13
ENSMUSG00000014602.15	Kif1a	1345.26	241.607	830.22	2.47707	0.330517	7.49453	6.65359e-14	9.37149e-13	9.37149e-13
ENSMUSG00000024087.3	Cyp1b1	95.4833	322.492	201.421	-1.75505	0.234198	-7.49386	6.68748e-14	9.41015e-13	9.41015e-13
ENSMUSG00000031149.7	Praf2	235.36	83.4843	164.485	1.4922	0.199236	7.48959	6.9089e-14	9.71236e-13	9.71236e-13
ENSMUSG00000039252.11	Lgi2	1097.89	60.369	613.713	4.18579	0.558987	7.48817	6.98423e-14	9.80881e-13	9.80881e-13
ENSMUSG00000034912.17	Mdga2	4.97334	37.7447	20.2667	-2.91343	0.389134	-7.48696	7.04884e-14	9.89005e-13	9.89005e-13
ENSMUSG00000041189.9	Chrnb1	607.793	1534.55	1040.28	-1.33624	0.178514	-7.48532	7.13715e-14	1.00043e-12	1.00043e-12
ENSMUSG00000027792.11	Bche	4.81435	70.8959	35.6524	-3.83979	0.513153	-7.48275	7.27839e-14	1.01925e-12	1.01925e-12
ENSMUSG00000047250.13	Ptgs1	722.378	253.542	503.588	1.50905	0.201683	7.4823	7.30308e-14	1.02173e-12	1.02173e-12
ENSMUSG00000042063.11	Zfp386	230.972	490.713	352.184	-1.08551	0.145089	-7.48173	7.33531e-14	1.02526e-12	1.02526e-12
ENSMUSG00000037446.14	Tulp1	30.448	193.002	106.306	-2.6617	0.355787	-7.48116	7.36701e-14	1.0287e-12	1.0287e-12
ENSMUSG00000042540.12	Acot5	30.4147	429.682	216.74	-3.81386	0.510138	-7.47615	7.65343e-14	1.06768e-12	1.06768e-12
ENSMUSG00000030861.15	Acadsb	616.994	1660.41	1103.92	-1.42796	0.191064	-7.47371	7.79655e-14	1.08661e-12	1.08661e-12
ENSMUSG00000015652.9	Steap1	574.123	167.647	384.434	1.77612	0.237658	7.47344	7.81255e-14	1.0878e-12	1.0878e-12
ENSMUSG00000034917.8	Tjp3	662.412	2094.64	1330.78	-1.6613	0.222342	-7.47183	7.90867e-14	1.10013e-12	1.10013e-12
ENSMUSG00000041782.14	Lad1	19740.6	8959.29	14709.3	1.13968	0.152562	7.47026	8.00364e-14	1.11228e-12	1.11228e-12
ENSMUSG00000044921.5	Rassf9	31.1989	170.869	96.3781	-2.45067	0.328107	-7.46912	8.0735e-14	1.12093e-12	1.12093e-12
ENSMUSG00000054263.12	Lifr	309.243	1200.46	725.146	-1.95523	0.261786	-7.46881	8.09249e-14	1.1225e-12	1.1225e-12
ENSMUSG00000026167.14	Wnt10a	6459.74	914.705	3872.06	2.82009	0.377618	7.46811	8.1352e-14	1.12735e-12	1.12735e-12
ENSMUSG00000006127.9	Inpp5k	957.671	2349.25	1607.07	-1.29463	0.173414	-7.46553	8.2962e-14	1.14857e-12	1.14857e-12
ENSMUSG00000029538.14	Srsf9	2965.92	1479.68	2272.34	1.00291	0.134389	7.46271	8.47604e-14	1.17236e-12	1.17236e-12
ENSMUSG00000020601.8	Trib2	660.941	2259.92	1407.13	-1.77375	0.237714	-7.4617	8.54142e-14	1.18028e-12	1.18028e-12
ENSMUSG00000040836.15	Gpr161	919.718	215.216	590.951	2.0949	0.280853	7.45906	8.71421e-14	1.20302e-12	1.20302e-12
ENSMUSG00000020424.3	Castor1	649.127	217.092	447.511	1.57911	0.211722	7.45841	8.75745e-14	1.20776e-12	1.20776e-12
ENSMUSG00000064215.13	Ifi27	1573.53	5091.51	3215.26	-1.69416	0.227152	-7.45829	8.76507e-14	1.20776e-12	1.20776e-12
ENSMUSG00000061878.15	Sphk1	1718.96	4050.02	2806.79	-1.23656	0.165827	-7.45692	8.85712e-14	1.21929e-12	1.21929e-12
ENSMUSG00000051236.13	Msrb3	253.44	738.161	479.643	-1.54101	0.206679	-7.45603	8.91708e-14	1.22639e-12	1.22639e-12
ENSMUSG00000014859.9	E2f4	3709.51	1941.96	2884.66	0.933523	0.125216	7.45527	8.96825e-14	1.23227e-12	1.23227e-12
ENSMUSG00000000386.15	Mx1	103.986	256.506	175.162	-1.29709	0.173988	-7.45504	8.98432e-14	1.23332e-12	1.23332e-12
ENSMUSG00000042784.9	Muc1	174.181	894.711	510.428	-2.36052	0.316712	-7.4532	9.11064e-14	1.24948e-12	1.24948e-12
ENSMUSG00000054169.7	Ceacam10	82.7547	705.342	373.295	-3.09112	0.414849	-7.45118	9.25093e-14	1.26753e-12	1.26753e-12
ENSMUSG00000022865.14	Cxadr	3776.65	6789.95	5182.86	-0.846274	0.113598	-7.44974	9.35231e-14	1.28022e-12	1.28022e-12
ENSMUSG00000025650.13	Col7a1	28448.6	6089.64	18014.4	2.2239	0.29854	7.44925	9.38754e-14	1.28384e-12	1.28384e-12
ENSMUSG00000037366.14	Pafah2	362.907	716.504	527.919	-0.982117	0.131875	-7.44735	9.52328e-14	1.30119e-12	1.30119e-12
ENSMUSG00000040605.7	Bace2	143.848	444.87	284.325	-1.63087	0.219049	-7.44524	9.67708e-14	1.32097e-12	1.32097e-12
ENSMUSG00000001334.9	Fndc5	38.2823	197.192	112.44	-2.36451	0.317649	-7.44379	9.78354e-14	1.33425e-12	1.33425e-12
ENSMUSG00000026187.8	Xrcc5	1019.49	520.167	786.472	0.970541	0.130469	7.43888	1.01539e-13	1.38347e-12	1.38347e-12
ENSMUSG00000025321.14	Itgb8	227.088	867.955	526.159	-1.93193	0.259773	-7.437	1.03001e-13	1.40208e-12	1.40208e-12
ENSMUSG00000051469.14	Zfp24	568.983	1070.37	802.966	-0.910872	0.122483	-7.43672	1.03219e-13	1.40373e-12	1.40373e-12
ENSMUSG00000028194.15	Ddah1	156.299	362.799	252.666	-1.21644	0.163623	-7.43442	1.05032e-13	1.42706e-12	1.42706e-12
ENSMUSG00000051111.16	Sv2c	44.9762	179.086	107.561	-1.99611	0.268563	-7.43254	1.06533e-13	1.44611e-12	1.44611e-12
ENSMUSG00000074300.4	BC030870	15.2483	63.6889	37.854	-2.05626	0.276748	-7.43007	1.08539e-13	1.47198e-12	1.47198e-12
ENSMUSG00000002289.15	Angptl4	869.244	3641.5	2162.96	-2.0667	0.278193	-7.42901	1.09409e-13	1.48241e-12	1.48241e-12
ENSMUSG00000002602.16	Axl	17892.8	4541.66	11662.3	1.97806	0.266286	7.42832	1.09984e-13	1.48881e-12	1.48881e-12
ENSMUSG00000024378.9	Stard4	589.662	247.125	429.811	1.25401	0.168823	7.42798	1.1027e-13	1.4913e-12	1.4913e-12
ENSMUSG00000029705.17	Cux1	3501.93	2094.52	2845.14	0.741475	0.0998417	7.42651	1.11503e-13	1.50658e-12	1.50658e-12
ENSMUSG00000023367.14	Tmem176a	1355.88	3179.28	2206.8	-1.22962	0.165606	-7.42494	1.12828e-13	1.52308e-12	1.52308e-12
ENSMUSG00000030102.11	Itpr1	562.024	1860.69	1168.07	-1.72678	0.232569	-7.42478	1.12965e-13	1.52352e-12	1.52352e-12
ENSMUSG00000037411.10	Serpine1	18477.7	3301.39	11395.4	2.48463	0.334754	7.42223	1.15161e-13	1.55169e-12	1.55169e-12
ENSMUSG00000007659.18	Bcl2l1	5492.03	14560.5	9723.98	-1.4067	0.189698	-7.41547	1.2119e-13	1.63143e-12	1.63143e-12
ENSMUSG00000109446.1	Gm9195	31.8761	1.79704	17.8392	4.17526	0.563231	7.41306	1.23421e-13	1.65994e-12	1.65994e-12
ENSMUSG00000057278.8	Snrpg	2157.68	1032.77	1632.72	1.06277	0.143383	7.4121	1.24315e-13	1.67042e-12	1.67042e-12
ENSMUSG00000019990.15	Pde7b	126.533	448.512	276.79	-1.82367	0.246177	-7.40795	1.28264e-13	1.72189e-12	1.72189e-12
ENSMUSG00000046985.11	Tapt1	1271.25	2354.05	1776.56	-0.888764	0.119987	-7.40716	1.29028e-13	1.73056e-12	1.73056e-12
ENSMUSG00000030255.13	Sspn	73.1169	166.892	116.879	-1.18952	0.160602	-7.40661	1.29571e-13	1.73601e-12	1.73601e-12
ENSMUSG00000040034.15	Nup43	374.887	170.783	279.639	1.13454	0.153182	7.4065	1.29672e-13	1.73601e-12	1.73601e-12
ENSMUSG00000032554.15	Trf	808.177	5720.14	3100.42	-2.82341	0.381213	-7.40637	1.29806e-13	1.73621e-12	1.73621e-12
ENSMUSG00000048402.14	Gli2	279.615	25.7327	161.137	3.44176	0.464715	7.40618	1.29992e-13	1.73711e-12	1.73711e-12
ENSMUSG00000033389.16	Arhgap44	114.694	361.944	230.077	-1.65626	0.223644	-7.40579	1.30375e-13	1.74064e-12	1.74064e-12
ENSMUSG00000030352.14	Tspan9	5455.61	2644.55	4143.78	1.04449	0.141043	7.4055	1.30655e-13	1.74278e-12	1.74278e-12
ENSMUSG00000054459.8	Vsnl1	1247.02	127.195	724.433	3.29327	0.444746	7.40484	1.31308e-13	1.74989e-12	1.74989e-12
ENSMUSG00000010760.5	Phlda2	875.868	254.454	585.875	1.78355	0.240873	7.40453	1.31616e-13	1.7524e-12	1.7524e-12
ENSMUSG00000027243.8	Harbi1	140.346	330.612	229.137	-1.23611	0.166955	-7.40387	1.32268e-13	1.75948e-12	1.75948e-12
ENSMUSG00000045838.8	Ccdc9b	1163.69	303.539	762.288	1.93801	0.261993	7.39718	1.3911e-13	1.8488e-12	1.8488e-12
ENSMUSG00000052688.12	Rab7b	584.504	1464.13	994.998	-1.32355	0.178971	-7.39533	1.41054e-13	1.87294e-12	1.87294e-12
ENSMUSG00000041801.5	Phlda3	7616.84	2420.26	5191.77	1.65392	0.223684	7.394	1.42473e-13	1.89007e-12	1.89007e-12
ENSMUSG00000043592.15	Unc5cl	42.1388	284.913	155.433	-2.75345	0.372412	-7.39354	1.42967e-13	1.8949e-12	1.8949e-12
ENSMUSG00000023505.13	Cdca3	699.693	301.491	513.866	1.21429	0.164251	7.39288	1.4368e-13	1.90262e-12	1.90262e-12
ENSMUSG00000024534.15	Sncaip	36.7958	6.32862	22.5778	2.53022	0.342287	7.39211	1.44519e-13	1.91199e-12	1.91199e-12
ENSMUSG00000024966.8	Stip1	9134.06	4334.73	6894.38	1.07524	0.14548	7.39098	1.45753e-13	1.92658e-12	1.92658e-12
ENSMUSG00000064080.12	Fbln2	32919.5	8339.71	21449	1.98085	0.26827	7.38378	1.53853e-13	2.0318e-12	2.0318e-12
ENSMUSG00000016995.17	Matn4	35.7335	138.706	83.7876	-1.9556	0.264867	-7.38333	1.54383e-13	2.03696e-12	2.03696e-12
ENSMUSG00000073555.1	Gm4951	174.835	505.323	329.063	-1.52872	0.207107	-7.38128	1.56778e-13	2.0667e-12	2.0667e-12
ENSMUSG00000032890.17	Rims3	45.7134	266.963	148.963	-2.5423	0.344434	-7.38108	1.5701e-13	2.06789e-12	2.06789e-12
ENSMUSG00000035834.11	Polr3g	499.12	111.959	318.445	2.15576	0.292079	7.38073	1.57427e-13	2.07152e-12	2.07152e-12
ENSMUSG00000023951.17	Vegfa	23473.7	7174.91	15867.6	1.70998	0.231717	7.37958	1.58794e-13	2.08762e-12	2.08762e-12
ENSMUSG00000027583.13	Zbtb46	81.0777	206.167	139.452	-1.34597	0.182429	-7.37806	1.60607e-13	2.10955e-12	2.10955e-12
ENSMUSG00000032942.14	Ucp3	11.7503	155.931	79.0347	-3.73358	0.506069	-7.37761	1.61155e-13	2.11485e-12	2.11485e-12
ENSMUSG00000013155.10	Enkd1	267.837	134.034	205.396	0.995531	0.134981	7.37532	1.63947e-13	2.14956e-12	2.14956e-12
ENSMUSG00000021707.5	Dhfr	433.102	186.146	317.856	1.21858	0.165256	7.37387	1.65748e-13	2.16927e-12	2.16927e-12
ENSMUSG00000022512.3	Cldn1	4141.13	16327.7	9828.18	-1.97916	0.268399	-7.37395	1.65641e-13	2.16927e-12	2.16927e-12
ENSMUSG00000042793.13	Lgr6	3794.37	1257.87	2610.67	1.59268	0.216032	7.37241	1.67575e-13	2.19123e-12	2.19123e-12
ENSMUSG00000020303.2	Stc2	463.657	2292.32	1317.03	-2.30519	0.312735	-7.37107	1.69259e-13	2.21127e-12	2.21127e-12
ENSMUSG00000038518.15	Jarid2	4249.02	1591.98	3009.07	1.41621	0.192197	7.36852	1.72526e-13	2.25194e-12	2.25194e-12
ENSMUSG00000039230.14	Tbcd	1821.31	1104.51	1486.8	0.72097	0.0978809	7.36578	1.7611e-13	2.29667e-12	2.29667e-12
ENSMUSG00000044337.5	Ackr3	4081.77	629.712	2470.81	2.69648	0.36609	7.36563	1.76313e-13	2.29726e-12	2.29726e-12
ENSMUSG00000007989.7	Fzd3	107.384	282.363	189.041	-1.39159	0.18894	-7.36528	1.76776e-13	2.30124e-12	2.30124e-12
ENSMUSG00000034813.17	Grip1	539.883	96.7904	333.106	2.47897	0.336616	7.36439	1.77955e-13	2.31452e-12	2.31452e-12
ENSMUSG00000030994.15	D7Ertd443e	35.0365	163.128	94.8126	-2.21125	0.30027	-7.36419	1.78228e-13	2.31601e-12	2.31601e-12
ENSMUSG00000033610.15	Pank1	215.551	78.0252	151.372	1.46512	0.198984	7.36302	1.79802e-13	2.33439e-12	2.33439e-12
ENSMUSG00000037129.7	Tmprss13	688.464	2574.23	1568.49	-1.90282	0.258453	-7.36235	1.80694e-13	2.34389e-12	2.34389e-12
ENSMUSG00000022385.11	Gtse1	621.857	238.874	443.132	1.38043	0.187568	7.3596	1.84459e-13	2.3906e-12	2.3906e-12
ENSMUSG00000052833.9	Sae1	5491.19	2567.72	4126.91	1.09649	0.149021	7.35791	1.86809e-13	2.41891e-12	2.41891e-12
ENSMUSG00000031166.13	Wdr13	774.529	1474.59	1101.23	-0.928728	0.126224	-7.35778	1.8699e-13	2.41912e-12	2.41912e-12
ENSMUSG00000006705.12	Pknox1	438.505	673.162	548.011	-0.619362	0.0842387	-7.35247	1.94574e-13	2.515e-12	2.515e-12
ENSMUSG00000041949.6	Tango6	467.819	263.738	372.581	0.82529	0.11226	7.35159	1.95862e-13	2.52941e-12	2.52941e-12
ENSMUSG00000042010.16	Acacb	36.6587	226.242	125.131	-2.62044	0.356468	-7.35113	1.96536e-13	2.53364e-12	2.53364e-12
ENSMUSG00000036768.6	Kif15	555.089	229.073	402.949	1.27697	0.173708	7.35122	1.96404e-13	2.53364e-12	2.53364e-12
ENSMUSG00000049124.3	Gm8186	503.209	239.586	380.185	1.07044	0.145662	7.34876	2.00059e-13	2.57677e-12	2.57677e-12
ENSMUSG00000038072.14	Galnt11	235.991	465.01	342.866	-0.975753	0.132804	-7.34733	2.02201e-13	2.60207e-12	2.60207e-12
ENSMUSG00000022987.12	Zfp641	6.43448	72.6181	37.3202	-3.46387	0.471623	-7.34456	2.06438e-13	2.65426e-12	2.65426e-12
ENSMUSG00000053768.13	Chchd3	1757.19	1068.07	1435.6	0.717918	0.0977554	7.34403	2.0726e-13	2.66248e-12	2.66248e-12
ENSMUSG00000020641.16	Rsad2	1309.38	3435.38	2301.51	-1.39164	0.1895	-7.34374	2.07712e-13	2.66594e-12	2.66594e-12
ENSMUSG00000041420.18	Meis3	107.37	288.893	192.08	-1.42718	0.194424	-7.34054	2.12728e-13	2.72793e-12	2.72793e-12
ENSMUSG00000016319.3	Slc25a5	14762.3	8342.06	11766.2	0.823421	0.112226	7.33714	2.18206e-13	2.79571e-12	2.79571e-12
ENSMUSG00000063767.4	S100a7a	803.186	125.867	487.104	2.67383	0.364562	7.33438	2.22754e-13	2.85149e-12	2.85149e-12
ENSMUSG00000030079.15	Ruvbl1	1512.55	733.631	1149.06	1.04354	0.142287	7.33403	2.23341e-13	2.8565e-12	2.8565e-12
ENSMUSG00000067276.5	Capn6	4.94929	43.3774	22.8824	-3.13336	0.427418	-7.33089	2.28636e-13	2.92166e-12	2.92166e-12
ENSMUSG00000024036.15	Slc37a1	372.205	991.853	661.374	-1.41436	0.192994	-7.32854	2.32682e-13	2.97077e-12	2.97077e-12
ENSMUSG00000027203.15	Dut	1273.9	499.636	912.577	1.35002	0.184227	7.32801	2.33596e-13	2.97983e-12	2.97983e-12
ENSMUSG00000051427.14	Ccdc157	127.715	278.194	197.939	-1.11926	0.152752	-7.32732	2.34797e-13	2.99253e-12	2.99253e-12
ENSMUSG00000035505.14	Cox18	548.338	331.104	446.962	0.727292	0.099321	7.32264	2.43144e-13	3.09622e-12	3.09622e-12
ENSMUSG00000052534.15	Pbx1	3755.55	1975.84	2925.02	0.926476	0.126556	7.32068	2.4672e-13	3.13902e-12	3.13902e-12
ENSMUSG00000079014.4	Serpina3i	1400.38	375.306	922.013	1.8997	0.259508	7.3204	2.4724e-13	3.14289e-12	3.14289e-12
ENSMUSG00000002325.15	Irf9	1118.9	2190.44	1618.95	-0.968589	0.132327	-7.31964	2.48637e-13	3.1579e-12	3.1579e-12
ENSMUSG00000063049.4	Ing2	1156.81	419.187	812.587	1.46403	0.200037	7.31877	2.50259e-13	3.17574e-12	3.17574e-12
ENSMUSG00000019461.12	Plscr3	2780.37	1762.42	2305.32	0.657356	0.0898377	7.31715	2.53289e-13	3.21141e-12	3.21141e-12
ENSMUSG00000037643.14	Prkci	2513.05	7600.88	4887.37	-1.59658	0.21821	-7.31669	2.54167e-13	3.21974e-12	3.21974e-12
ENSMUSG00000041406.14	BC055324	155.388	71.4021	116.194	1.12316	0.153659	7.30943	2.68284e-13	3.39563e-12	3.39563e-12
ENSMUSG00000058499.9	Pip	5.39215	99.8242	49.4604	-4.22415	0.577934	-7.30905	2.69035e-13	3.40219e-12	3.40219e-12
ENSMUSG00000031618.13	Nr3c2	59.2476	248.585	147.605	-2.06641	0.282895	-7.30451	2.7828e-13	3.51605e-12	3.51605e-12
ENSMUSG00000018796.13	Acsl1	620.479	2417.78	1459.22	-1.96178	0.268635	-7.3028	2.81842e-13	3.55798e-12	3.55798e-12
ENSMUSG00000027210.20	Meis2	90.7005	10.5954	53.3181	3.09913	0.424531	7.30013	2.87483e-13	3.62605e-12	3.62605e-12
ENSMUSG00000020185.16	E2f7	1019.76	213.498	643.506	2.25601	0.309084	7.29903	2.89859e-13	3.65287e-12	3.65287e-12
ENSMUSG00000037017.15	Zscan21	195.284	380.875	281.893	-0.963534	0.132029	-7.2979	2.92295e-13	3.6804e-12	3.6804e-12
ENSMUSG00000030708.14	Dnajb13	103.165	387.943	236.061	-1.90908	0.261686	-7.29532	2.97944e-13	3.7483e-12	3.7483e-12
ENSMUSG00000037656.9	Slc20a2	4292.54	1953.99	3201.22	1.13535	0.155644	7.29455	2.99668e-13	3.76674e-12	3.76674e-12
ENSMUSG00000031502.11	Col4a1	10362.6	4820.94	7776.51	1.10398	0.151396	7.29205	3.0527e-13	3.83385e-12	3.83385e-12
ENSMUSG00000037784.14	Dzip1l	554.56	143.248	362.615	1.95215	0.267803	7.28948	3.11164e-13	3.90065e-12	3.90065e-12
ENSMUSG00000047414.6	Flrt2	1628.69	203.791	963.736	2.99843	0.411342	7.28938	3.1139e-13	3.90065e-12	3.90065e-12
ENSMUSG00000042705.8	Commd10	901.757	502.728	715.543	0.84256	0.115587	7.28939	3.11364e-13	3.90065e-12	3.90065e-12
ENSMUSG00000046314.16	Stxbp6	250.926	729.757	474.38	-1.54077	0.211407	-7.28818	3.14163e-13	3.93202e-12	3.93202e-12
ENSMUSG00000035984.14	Nme5	9.91438	49.9122	28.58	-2.35078	0.322706	-7.28458	3.22682e-13	4.03518e-12	4.03518e-12
ENSMUSG00000033502.14	Cdc14a	366.124	1153.23	733.442	-1.65416	0.22709	-7.28416	3.23687e-13	4.04083e-12	4.04083e-12
ENSMUSG00000044551.13	9930012K11Rik	32.6361	107.373	67.5135	-1.7151	0.235454	-7.28421	3.23553e-13	4.04083e-12	4.04083e-12
ENSMUSG00000030609.18	Aen	2821.48	1304.02	2113.33	1.1132	0.15285	7.28296	3.26581e-13	4.07348e-12	4.07348e-12
ENSMUSG00000031098.18	Syt8	1377.01	376.375	910.045	1.87079	0.256949	7.28081	3.31829e-13	4.13541e-12	4.13541e-12
ENSMUSG00000030650.18	Tmc5	233.714	1394.95	775.625	-2.57716	0.353991	-7.28031	3.3306e-13	4.1472e-12	4.1472e-12
ENSMUSG00000028587.18	Orc1	254.912	85.2914	175.756	1.57805	0.216891	7.27577	3.44452e-13	4.28318e-12	4.28318e-12
ENSMUSG00000004952.13	Rasa4	6486.39	1767.57	4284.27	1.87554	0.257785	7.27561	3.44859e-13	4.28318e-12	4.28318e-12
ENSMUSG00000006715.11	Gmnn	765.788	234.94	518.059	1.7046	0.234288	7.27564	3.44775e-13	4.28318e-12	4.28318e-12
ENSMUSG00000021670.14	Hmgcr	5209.04	2292.76	3848.11	1.18385	0.162775	7.27294	3.51745e-13	4.36498e-12	4.36498e-12
ENSMUSG00000042680.7	Garem1	404.354	1786.23	1049.23	-2.14289	0.29482	-7.26849	3.6353e-13	4.50741e-12	4.50741e-12
ENSMUSG00000007721.6	Ccdc124	3169.63	1361.39	2325.78	1.21905	0.167784	7.26558	3.71443e-13	4.60161e-12	4.60161e-12
ENSMUSG00000064105.12	Cnnm2	293.097	992.945	619.693	-1.75905	0.242127	-7.26501	3.72998e-13	4.61696e-12	4.61696e-12
ENSMUSG00000032854.12	Ugt8a	3.72335	47.1379	23.9835	-3.63229	0.499999	-7.26458	3.74193e-13	4.62783e-12	4.62783e-12
ENSMUSG00000020159.8	Gabrp	75.313	579.433	310.569	-2.94346	0.405314	-7.26217	3.80931e-13	4.70717e-12	4.70717e-12
ENSMUSG00000057329.7	Bcl2	213.675	590.356	389.46	-1.46488	0.201741	-7.2612	3.83685e-13	4.7372e-12	4.7372e-12
ENSMUSG00000024847.14	Aip	1473.25	840.819	1178.12	0.808522	0.111352	7.26095	3.84389e-13	4.74188e-12	4.74188e-12
ENSMUSG00000058135.12	Gstm1	189.979	409.694	292.512	-1.10569	0.152298	-7.26008	3.86875e-13	4.76853e-12	4.76853e-12
ENSMUSG00000032411.15	Tfdp2	269.223	475.721	365.588	-0.820185	0.113008	-7.25774	3.93615e-13	4.8475e-12	4.8475e-12
ENSMUSG00000044433.16	Camsap3	573.424	1642.32	1072.24	-1.51781	0.209139	-7.25745	3.94462e-13	4.85384e-12	4.85384e-12
ENSMUSG00000024743.15	Syt7	151.865	476.708	303.458	-1.65295	0.227767	-7.25718	3.95231e-13	4.85921e-12	4.85921e-12
ENSMUSG00000039202.12	Abhd2	14065.3	40891.1	26584	-1.53966	0.212208	-7.25545	4.00323e-13	4.91767e-12	4.91767e-12
ENSMUSG00000078453.3	Abracl	1922.25	1049.06	1514.76	0.873821	0.120474	7.25319	4.07083e-13	4.99651e-12	4.99651e-12
ENSMUSG00000059994.10	Fcrl1	118.659	17.5339	71.4671	2.75742	0.380246	7.25166	4.11698e-13	5.04892e-12	5.04892e-12
ENSMUSG00000033847.15	Pla2g4c	14.2461	46.098	29.1103	-1.70157	0.234701	-7.24993	4.16975e-13	5.10934e-12	5.10934e-12
ENSMUSG00000027346.15	Gpcpd1	622.589	1455.33	1011.2	-1.2239	0.168848	-7.24851	4.21372e-13	5.1589e-12	5.1589e-12
ENSMUSG00000032425.15	Zfp949	634.103	1426.7	1003.98	-1.16987	0.161435	-7.24671	4.27006e-13	5.2235e-12	5.2235e-12
ENSMUSG00000029392.12	Rilpl1	747.937	339.453	557.311	1.13892	0.157211	7.24454	4.33904e-13	5.30343e-12	5.30343e-12
ENSMUSG00000043987.18	Cep164	2112.07	1057.04	1619.72	0.998574	0.137847	7.24409	4.35344e-13	5.31659e-12	5.31659e-12
ENSMUSG00000075590.4	Nrbp2	1285.72	4763.17	2908.53	-1.88918	0.261453	-7.22571	4.98474e-13	6.08247e-12	6.08247e-12
ENSMUSG00000079037.9	Prnp	3108.59	1456.41	2337.57	1.09377	0.151376	7.2255	4.99262e-13	6.087e-12	6.087e-12
ENSMUSG00000000385.8	Tmprss2	740.035	3388.63	1976.05	-2.19474	0.303789	-7.22456	5.02737e-13	6.12425e-12	6.12425e-12
ENSMUSG00000053716.9	Dusp7	15006.4	6466.51	11021.1	1.21448	0.168127	7.22357	5.06411e-13	6.16387e-12	6.16387e-12
ENSMUSG00000043668.13	Tox3	35.9729	161.436	94.5221	-2.17121	0.30058	-7.22338	5.07127e-13	6.16744e-12	6.16744e-12
ENSMUSG00000035020.11	Epgn	6090.41	999.962	3714.87	2.60656	0.360999	7.22039	5.18386e-13	6.29912e-12	6.29912e-12
ENSMUSG00000110344.1	Gm45716	74.3188	19.8001	48.8767	1.91735	0.265561	7.22	5.19863e-13	6.30658e-12	6.30658e-12
ENSMUSG00000023074.11	Mospd1	386.815	718.489	541.596	-0.892914	0.123671	-7.22009	5.19528e-13	6.30658e-12	6.30658e-12
ENSMUSG00000005968.14	Tuft1	2145.15	4823.56	3395.08	-1.1689	0.161913	-7.21929	5.226e-13	6.33451e-12	6.33451e-12
ENSMUSG00000041219.14	Arhgap11a	1151.34	590.572	889.648	0.963107	0.133433	7.21793	5.27848e-13	6.39283e-12	6.39283e-12
ENSMUSG00000022491.5	Glycam1	33.0876	309.75	162.197	-3.22982	0.447536	-7.21688	5.31942e-13	6.43707e-12	6.43707e-12
ENSMUSG00000027843.13	Ptpn22	90.9799	259.208	169.486	-1.50823	0.209016	-7.21586	5.35926e-13	6.47992e-12	6.47992e-12
ENSMUSG00000034308.13	Sdr42e1	99.0811	343.287	213.044	-1.79151	0.248471	-7.21016	5.58869e-13	6.75173e-12	6.75173e-12
ENSMUSG00000038412.8	Higd1a	1868.02	778.429	1359.54	1.26291	0.175203	7.20827	5.66667e-13	6.84027e-12	6.84027e-12
ENSMUSG00000054215.2	Sprr2k	334.056	25.0359	189.846	3.73984	0.518859	7.20782	5.68553e-13	6.85737e-12	6.85737e-12
ENSMUSG00000033781.7	Asb13	219.87	501.048	351.087	-1.18549	0.164497	-7.20674	5.73062e-13	6.90606e-12	6.90606e-12
ENSMUSG00000056380.13	Gpr50	223.242	24.6223	130.553	3.17816	0.441174	7.20387	5.85255e-13	7.04718e-12	7.04718e-12
ENSMUSG00000028838.11	Extl1	204.243	907.977	532.652	-2.15191	0.298769	-7.2026	5.90744e-13	7.10742e-12	7.10742e-12
ENSMUSG00000028017.7	Egf	6.48596	67.8624	35.1283	-3.35763	0.466347	-7.19986	6.02747e-13	7.24586e-12	7.24586e-12
ENSMUSG00000020883.18	Fbxl20	870.558	1863.59	1333.97	-1.09841	0.152564	-7.19966	6.03624e-13	7.25044e-12	7.25044e-12
ENSMUSG00000044080.9	S100a1	842.811	2468.69	1601.56	-1.55086	0.215496	-7.19672	6.16786e-13	7.40245e-12	7.40245e-12
ENSMUSG00000058900.5	Rsl1	17.9017	50.3558	33.0469	-1.48942	0.207006	-7.19507	6.24277e-13	7.4862e-12	7.4862e-12
ENSMUSG00000014773.13	Dll1	1833.07	817.231	1359.01	1.16591	0.162106	7.19228	6.37197e-13	7.63486e-12	7.63486e-12
ENSMUSG00000073725.8	Lmbrd1	1183.38	2044.34	1585.16	-0.788439	0.109628	-7.19197	6.38617e-13	7.64561e-12	7.64561e-12
ENSMUSG00000020593.15	Lpin1	1005.61	8523.77	4514.08	-3.08325	0.428726	-7.19165	6.40114e-13	7.65726e-12	7.65726e-12
ENSMUSG00000022763.18	Aifm3	13.9877	58.8439	34.9206	-2.0836	0.289795	-7.18992	6.48292e-13	7.74873e-12	7.74873e-12
ENSMUSG00000001482.15	Def8	1478.79	835.13	1178.41	0.824091	0.114639	7.1886	6.54587e-13	7.81758e-12	7.81758e-12
ENSMUSG00000068263.11	Efcc1	43.4818	10.0116	27.8624	2.11513	0.294282	7.18743	6.60201e-13	7.87818e-12	7.87818e-12
ENSMUSG00000040124.5	Gorab	614.041	318.367	476.06	0.948041	0.131919	7.18656	6.64449e-13	7.9224e-12	7.9224e-12
ENSMUSG00000030800.10	Prss8	808.996	2382.18	1543.15	-1.55831	0.216962	-7.18241	6.84921e-13	8.15983e-12	8.15983e-12
ENSMUSG00000030835.6	Nomo1	5648.13	3239.28	4524	0.801908	0.111671	7.18099	6.92104e-13	8.23868e-12	8.23868e-12
ENSMUSG00000062342.3	Serpinb9e	87.7997	6.651	49.9303	3.72688	0.519036	7.18038	6.95172e-13	8.26847e-12	8.26847e-12
ENSMUSG00000030545.9	Pex11a	138.387	486.473	300.827	-1.81267	0.25246	-7.18001	6.97076e-13	8.28437e-12	8.28437e-12
ENSMUSG00000070777.5	Ceacam20	25.4083	147.126	82.2097	-2.53025	0.352476	-7.1785	7.04792e-13	8.36927e-12	8.36927e-12
ENSMUSG00000049502.17	Dtx3l	1300.74	2573.62	1894.75	-0.983937	0.13708	-7.17783	7.08274e-13	8.40378e-12	8.40378e-12
ENSMUSG00000046159.16	Chrm3	158.056	1162.68	626.882	-2.87854	0.401041	-7.17766	7.09148e-13	8.40732e-12	8.40732e-12
ENSMUSG00000024066.9	Xdh	6640.01	21840.2	13733.4	-1.7177	0.239357	-7.17631	7.16166e-13	8.48364e-12	8.48364e-12
ENSMUSG00000034171.13	Faah	125.734	359.329	234.745	-1.51668	0.211376	-7.17526	7.21676e-13	8.54198e-12	8.54198e-12
ENSMUSG00000019737.14	Syne4	248.997	1433.38	801.709	-2.52474	0.351927	-7.17405	7.28124e-13	8.61132e-12	8.61132e-12
ENSMUSG00000046826.7	Fam187b	54.4265	135.044	92.048	-1.30596	0.182166	-7.16904	7.55248e-13	8.92488e-12	8.92488e-12
ENSMUSG00000028199.18	Cryz	426.205	222.453	331.121	0.937596	0.130809	7.16767	7.62861e-13	9.00756e-12	9.00756e-12
ENSMUSG00000045679.14	Pqlc3	1252.91	524.521	912.996	1.25587	0.175226	7.16714	7.65806e-13	9.03502e-12	9.03502e-12
ENSMUSG00000042371.12	Slc5a10	46.6781	10.3614	29.7303	2.1782	0.303929	7.16681	7.67683e-13	9.04986e-12	9.04986e-12
ENSMUSG00000029602.11	Rasal1	206.688	1131.31	638.177	-2.4528	0.342259	-7.1665	7.69422e-13	9.06304e-12	9.06304e-12
ENSMUSG00000028982.9	Slc25a33	277.505	1163.88	691.145	-2.06788	0.288568	-7.16599	7.7226e-13	9.08915e-12	9.08915e-12
ENSMUSG00000051359.15	Ncald	55.2317	431.785	230.956	-2.96525	0.413933	-7.16361	7.85809e-13	9.24117e-12	9.24117e-12
ENSMUSG00000020798.14	Spns3	38.7454	348.152	183.135	-3.16656	0.442048	-7.16337	7.8716e-13	9.2496e-12	9.2496e-12
ENSMUSG00000020949.9	Fkbp3	683.25	351.18	528.284	0.959801	0.133995	7.16296	7.89542e-13	9.27013e-12	9.27013e-12
ENSMUSG00000029334.14	Prkg2	6704.35	1012.8	4048.3	2.72673	0.380759	7.16131	7.99075e-13	9.37453e-12	9.37453e-12
ENSMUSG00000023391.8	Dlx2	60.9823	2.46976	33.6764	4.63901	0.648018	7.15876	8.14101e-13	9.54315e-12	9.54315e-12
ENSMUSG00000021468.8	Sptlc1	3724.98	1919.44	2882.4	0.956388	0.133625	7.15727	8.22982e-13	9.63951e-12	9.63951e-12
ENSMUSG00000102918.1	Pcdhgc3	1122.94	313.293	745.104	1.84145	0.25734	7.15571	8.32434e-13	9.74241e-12	9.74241e-12
ENSMUSG00000033948.3	Zswim5	14.2232	71.9965	41.1841	-2.32434	0.324843	-7.15526	8.35167e-13	9.76657e-12	9.76657e-12
ENSMUSG00000050530.14	Fam171a1	582.386	197.89	402.955	1.55741	0.217748	7.15233	8.53141e-13	9.96081e-12	9.96081e-12
ENSMUSG00000036402.13	Gng12	2560.3	4853.2	3630.32	-0.922457	0.128973	-7.15234	8.53118e-13	9.96081e-12	9.96081e-12
ENSMUSG00000029838.11	Ptn	2854.95	13123.3	7646.86	-2.20065	0.307776	-7.15017	8.66685e-13	1.01109e-11	1.01109e-11
ENSMUSG00000033579.16	Fa2h	199.321	21.9913	116.567	3.18025	0.444822	7.1495	8.70963e-13	1.01527e-11	1.01527e-11
ENSMUSG00000039748.11	Exo1	204.706	81.474	147.198	1.32888	0.185918	7.14767	8.82622e-13	1.02804e-11	1.02804e-11
ENSMUSG00000043673.11	Kcns3	31.2574	125.23	75.1113	-2.00108	0.280037	-7.14575	8.95059e-13	1.04169e-11	1.04169e-11
ENSMUSG00000039242.10	B3galnt2	1539.49	664.902	1131.35	1.21127	0.169521	7.14524	8.98417e-13	1.04477e-11	1.04477e-11
ENSMUSG00000002250.16	Ppard	13865.2	4872.35	9668.54	1.50876	0.211162	7.14502	8.99856e-13	1.04561e-11	1.04561e-11
ENSMUSG00000032352.16	Lrrc1	885.72	541.343	725.011	0.709841	0.0993599	7.14414	9.05609e-13	1.05146e-11	1.05146e-11
ENSMUSG00000004035.12	Gstm7	6.15679	43.5642	23.6136	-2.84155	0.3978	-7.14316	9.12103e-13	1.05816e-11	1.05816e-11
ENSMUSG00000031453.16	Rasa3	1762.04	521.984	1183.35	1.75504	0.245762	7.14121	9.25096e-13	1.07238e-11	1.07238e-11
ENSMUSG00000040875.12	Osbpl10	219.251	457.281	330.332	-1.06171	0.14868	-7.14089	9.273e-13	1.07408e-11	1.07408e-11
ENSMUSG00000028613.14	Lrp8	1363.97	634.82	1023.7	1.10316	0.154514	7.13952	9.36557e-13	1.08394e-11	1.08394e-11
ENSMUSG00000033530.8	Ttc7b	430.651	218.176	331.496	0.980156	0.137295	7.13905	9.39802e-13	1.08677e-11	1.08677e-11
ENSMUSG00000022889.7	Mrpl39	1034.65	652.031	856.095	0.665728	0.093253	7.13895	9.40488e-13	1.08677e-11	1.08677e-11
ENSMUSG00000037822.12	Smim14	1076.09	2319.67	1656.43	-1.10857	0.155333	-7.13673	9.55745e-13	1.10353e-11	1.10353e-11
ENSMUSG00000038552.14	Fndc4	65.4223	208.852	132.356	-1.67555	0.234808	-7.13585	9.61886e-13	1.10974e-11	1.10974e-11
ENSMUSG00000056476.13	Med12l	219.221	28.1707	130.064	2.9609	0.414975	7.13513	9.66968e-13	1.11472e-11	1.11472e-11
ENSMUSG00000019851.8	Perp	42764.5	10605.9	27757.2	2.01155	0.282067	7.13148	9.92919e-13	1.14374e-11	1.14374e-11
ENSMUSG00000028475.9	Spaar	31.86	187.821	104.642	-2.55865	0.358844	-7.13025	1.00184e-12	1.1531e-11	1.1531e-11
ENSMUSG00000024654.8	Asrgl1	220.614	920.957	547.441	-2.0624	0.289296	-7.12904	1.01072e-12	1.1624e-11	1.1624e-11
ENSMUSG00000028392.15	Bspry	924.34	2467.99	1644.71	-1.41713	0.198798	-7.12851	1.0146e-12	1.16595e-11	1.16595e-11
ENSMUSG00000027420.13	Bfsp1	279.496	37.011	166.336	2.91609	0.409104	7.12798	1.01849e-12	1.1695e-11	1.1695e-11
ENSMUSG00000020288.13	Ahsa2	511.734	294.198	410.217	0.798244	0.11201	7.12652	1.02936e-12	1.18105e-11	1.18105e-11
ENSMUSG00000022322.8	Shcbp1	440.903	202.905	329.837	1.12068	0.157266	7.12603	1.03309e-12	1.1844e-11	1.1844e-11
ENSMUSG00000029070.9	Mxra8	162.05	443.456	293.373	-1.45429	0.20411	-7.12504	1.0405e-12	1.19039e-11	1.19039e-11
ENSMUSG00000031880.7	Rrad	2338.94	407.1	1437.42	2.5224	0.354021	7.12501	1.04076e-12	1.19039e-11	1.19039e-11
ENSMUSG00000038415.10	Foxq1	707.897	201.911	471.77	1.81054	0.254107	7.12511	1.03997e-12	1.19039e-11	1.19039e-11
ENSMUSG00000025001.11	Hells	850.625	300.827	594.052	1.49997	0.210594	7.12253	1.05961e-12	1.21101e-11	1.21101e-11
ENSMUSG00000006678.6	Pola1	909.584	402.749	673.061	1.1751	0.164996	7.12196	1.064e-12	1.21507e-11	1.21507e-11
ENSMUSG00000032528.5	Vipr1	374.521	1739.42	1011.48	-2.21504	0.311046	-7.12128	1.06932e-12	1.22019e-11	1.22019e-11
ENSMUSG00000055485.6	Soga1	1704.13	515.435	1149.4	1.72487	0.242407	7.11558	1.1144e-12	1.27064e-11	1.27064e-11
ENSMUSG00000023147.17	Wrb	109.468	289.572	193.516	-1.40431	0.197457	-7.112	1.14373e-12	1.30307e-11	1.30307e-11
ENSMUSG00000097084.1	Foxl1	43.0069	3.23399	24.4462	3.73621	0.52546	7.11035	1.15747e-12	1.31769e-11	1.31769e-11
ENSMUSG00000035085.5	1700020L24Rik	253.358	53.3006	159.998	2.2479	0.316349	7.10578	1.19644e-12	1.361e-11	1.361e-11
ENSMUSG00000059878.12	Zfp422	268.651	468.13	361.741	-0.797832	0.112285	-7.10544	1.19939e-12	1.36329e-11	1.36329e-11
ENSMUSG00000079523.8	Tmsb10	13095.2	5775.52	9679.37	1.18096	0.166234	7.10421	1.21017e-12	1.37447e-11	1.37447e-11
ENSMUSG00000022945.12	Chaf1b	699.715	368.843	545.308	0.9239	0.130062	7.10354	1.21601e-12	1.38003e-11	1.38003e-11
ENSMUSG00000006369.14	Fbln1	3043.06	435.458	1826.18	2.80503	0.394924	7.1027	1.22343e-12	1.38738e-11	1.38738e-11
ENSMUSG00000045160.14	Bola3	612.173	324.784	478.058	0.914292	0.128777	7.09979	1.24948e-12	1.41582e-11	1.41582e-11
ENSMUSG00000005949.9	Ctns	519.248	1389.45	925.341	-1.41933	0.199941	-7.09874	1.25898e-12	1.42548e-11	1.42548e-11
ENSMUSG00000054537.8	Tmprss11e	4078.02	494.926	2405.91	3.04257	0.428847	7.09475	1.29583e-12	1.46607e-11	1.46607e-11
ENSMUSG00000018566.14	Slc2a4	274.604	106.858	196.323	1.36239	0.192119	7.09139	1.32767e-12	1.50092e-11	1.50092e-11
ENSMUSG00000034245.10	Hdac11	77.896	408.934	232.381	-2.38918	0.337052	-7.08845	1.3562e-12	1.53199e-11	1.53199e-11
ENSMUSG00000027699.19	Ect2	1072.09	406.161	761.322	1.40001	0.197508	7.08834	1.35727e-12	1.53201e-11	1.53201e-11
ENSMUSG00000034825.14	Nrip3	26.853	122.024	71.2661	-2.18367	0.308087	-7.08784	1.3622e-12	1.53535e-11	1.53535e-11
ENSMUSG00000002257.8	Def6	784.203	404.654	607.08	0.953657	0.134549	7.08783	1.36232e-12	1.53535e-11	1.53535e-11
ENSMUSG00000031352.10	Hccs	1107.32	576.571	859.639	0.941135	0.132805	7.08659	1.3746e-12	1.54798e-11	1.54798e-11
ENSMUSG00000063838.6	Cdc42ep5	217.38	735.38	459.113	-1.76027	0.248579	-7.08132	1.42783e-12	1.60546e-11	1.60546e-11
ENSMUSG00000042104.18	Uggt2	23.5097	66.5349	43.5881	-1.4979	0.211526	-7.0814	1.42706e-12	1.60546e-11	1.60546e-11
ENSMUSG00000005481.18	Ddx39	4275.5	2274.09	3341.51	0.910677	0.128616	7.08058	1.43555e-12	1.6129e-11	1.6129e-11
ENSMUSG00000037972.7	Snn	987.128	399.224	712.773	1.30532	0.184365	7.0801	1.44053e-12	1.61725e-11	1.61725e-11
ENSMUSG00000028078.14	Dclk2	21.8673	128.278	71.5258	-2.54633	0.359719	-7.07867	1.45539e-12	1.63268e-11	1.63268e-11
ENSMUSG00000028455.15	Stoml2	1821	948.217	1413.7	0.941088	0.132961	7.07794	1.46316e-12	1.64013e-11	1.64013e-11
ENSMUSG00000034311.3	Kif4	650.644	304.066	488.908	1.097	0.155031	7.07596	1.48418e-12	1.66242e-11	1.66242e-11
ENSMUSG00000049971.17	Glt1d1	232.734	67.8206	155.775	1.77808	0.251338	7.07444	1.50049e-12	1.6794e-11	1.6794e-11
ENSMUSG00000062937.7	Mtap	2831.23	892.764	1926.61	1.66499	0.235453	7.07143	1.53344e-12	1.71496e-11	1.71496e-11
ENSMUSG00000034295.9	Fhod3	759.644	193.02	495.219	1.9763	0.279527	7.07016	1.54753e-12	1.72939e-11	1.72939e-11
ENSMUSG00000038602.7	Slc35f1	8.30541	51.001	28.23	-2.59345	0.367008	-7.06648	1.58917e-12	1.77457e-11	1.77457e-11
ENSMUSG00000008035.12	Mid1ip1	2710.6	767.765	1803.95	1.81968	0.257609	7.06374	1.62083e-12	1.80854e-11	1.80854e-11
ENSMUSG00000030849.18	Fgfr2	2158.26	4467.39	3235.85	-1.04954	0.148591	-7.0633	1.62595e-12	1.81287e-11	1.81287e-11
ENSMUSG00000045594.10	Glb1	872.589	1442.86	1138.71	-0.725767	0.102768	-7.06222	1.63863e-12	1.82562e-11	1.82562e-11
ENSMUSG00000020439.17	Smtn	7836.57	3557.44	5839.64	1.13934	0.161358	7.06091	1.65418e-12	1.84153e-11	1.84153e-11
ENSMUSG00000040488.17	Ltbp4	2059.97	576.887	1367.86	1.836	0.260029	7.06075	1.6561e-12	1.84227e-11	1.84227e-11
ENSMUSG00000036285.10	Noa1	691.702	415.851	562.972	0.734351	0.104054	7.05742	1.6962e-12	1.88544e-11	1.88544e-11
ENSMUSG00000068742.11	Cry2	475.53	1798.71	1093.01	-1.91914	0.272002	-7.0556	1.71853e-12	1.90881e-11	1.90881e-11
ENSMUSG00000046079.16	Lrrc8d	1711.88	3593.97	2590.19	-1.0697	0.151619	-7.05519	1.72364e-12	1.91213e-11	1.91213e-11
ENSMUSG00000000751.13	Rpa1	1970.61	931.076	1485.49	1.08129	0.153262	7.05515	1.72413e-12	1.91213e-11	1.91213e-11
ENSMUSG00000018387.12	Shroom1	545.136	1448.73	966.813	-1.40973	0.199891	-7.05248	1.75762e-12	1.94778e-11	1.94778e-11
ENSMUSG00000040093.15	Bmf	202.631	758.544	462.057	-1.90575	0.270238	-7.0521	1.76232e-12	1.95152e-11	1.95152e-11
ENSMUSG00000040312.14	Cchcr1	1129.55	572.818	869.74	0.978531	0.138764	7.05175	1.76685e-12	1.95505e-11	1.95505e-11
ENSMUSG00000020330.16	Hmmr	744.878	305.508	539.839	1.2859	0.18242	7.04908	1.80099e-12	1.99132e-11	1.99132e-11
ENSMUSG00000061778.10	Mospd2	538.813	1090.94	796.471	-1.01617	0.14416	-7.0489	1.80334e-12	1.99241e-11	1.99241e-11
ENSMUSG00000018500.2	Adora2b	578.671	133.363	370.861	2.11754	0.300503	7.04666	1.83263e-12	2.02292e-11	2.02292e-11
ENSMUSG00000024521.7	Pmaip1	2706.31	850.273	1840.16	1.67033	0.237042	7.04658	1.83373e-12	2.02292e-11	2.02292e-11
ENSMUSG00000024376.6	Epb41l4a	970.272	1515.09	1224.52	-0.642887	0.091258	-7.04472	1.85837e-12	2.04856e-11	2.04856e-11
ENSMUSG00000028108.15	Ecm1	53649.3	15316.8	35760.8	1.80842	0.256757	7.04332	1.87713e-12	2.06767e-11	2.06767e-11
ENSMUSG00000028664.14	Ephb2	2965.67	552.696	1839.61	2.42369	0.344386	7.03771	1.95424e-12	2.14937e-11	2.14937e-11
ENSMUSG00000052906.7	Ubxn8	1364.59	839.01	1119.32	0.701647	0.0996967	7.03781	1.95282e-12	2.14937e-11	2.14937e-11
ENSMUSG00000041153.9	Osgin2	432.911	927.732	663.828	-1.09795	0.156018	-7.03734	1.95943e-12	2.15346e-11	2.15346e-11
ENSMUSG00000024639.5	Gnaq	2276.88	3163.83	2690.79	-0.474661	0.0674664	-7.03551	1.98532e-12	2.18026e-11	2.18026e-11
ENSMUSG00000050666.14	Vstm4	8.63339	81.838	42.7956	-3.24088	0.460731	-7.03421	2.00395e-12	2.19907e-11	2.19907e-11
ENSMUSG00000020592.14	Sdc1	107172	30934.1	71594.4	1.79265	0.254879	7.03333	2.01657e-12	2.21126e-11	2.21126e-11
ENSMUSG00000024511.15	Rab27b	265.858	766.6	499.538	-1.52748	0.217235	-7.03146	2.04378e-12	2.23942e-11	2.23942e-11
ENSMUSG00000018569.12	Cldn7	4656.05	12295.5	8221.11	-1.40105	0.199313	-7.0294	2.0742e-12	2.27104e-11	2.27104e-11
ENSMUSG00000045775.15	Slc16a5	7.97568	36.3796	21.2309	-2.16658	0.308226	-7.02918	2.0775e-12	2.27296e-11	2.27296e-11
ENSMUSG00000051951.5	Xkr4	52.7837	3.96858	30.0033	3.74507	0.533247	7.02315	2.1692e-12	2.37058e-11	2.37058e-11
ENSMUSG00000020577.17	Tspan13	806.244	2831.81	1751.51	-1.81248	0.258074	-7.0231	2.16997e-12	2.37058e-11	2.37058e-11
ENSMUSG00000027611.12	Procr	18621.3	2298	11003.7	3.0185	0.429803	7.02299	2.17172e-12	2.37071e-11	2.37071e-11
ENSMUSG00000045328.11	Cenpe	1268.96	485.24	903.224	1.38683	0.197533	7.02075	2.20678e-12	2.40719e-11	2.40719e-11
ENSMUSG00000018931.3	Natd1	566.52	1246.43	883.809	-1.13719	0.161986	-7.02032	2.2136e-12	2.41282e-11	2.41282e-11
ENSMUSG00000029168.14	Dpysl5	49.7205	275.068	154.883	-2.47168	0.35208	-7.02021	2.21527e-12	2.41285e-11	2.41285e-11
ENSMUSG00000029188.14	Slc34a2	139.331	554.55	333.1	-1.99076	0.283633	-7.01879	2.238e-12	2.43578e-11	2.43578e-11
ENSMUSG00000074607.11	Tox2	126.339	554.646	326.216	-2.13318	0.303931	-7.01861	2.24086e-12	2.43708e-11	2.43708e-11
ENSMUSG00000048200.12	Cracr2b	262.43	1260.51	728.202	-2.26407	0.322769	-7.01454	2.30703e-12	2.50717e-11	2.50717e-11
ENSMUSG00000029385.14	Ccng2	3863.72	2199.51	3087.09	0.812809	0.115968	7.00891	2.40186e-12	2.60829e-11	2.60829e-11
ENSMUSG00000031283.16	Chrdl1	1.84241	27.971	14.0358	-3.80773	0.543286	-7.0087	2.40535e-12	2.61014e-11	2.61014e-11
ENSMUSG00000025190.13	Got1	2208.44	6554.33	4236.52	-1.56936	0.223957	-7.0074	2.4278e-12	2.63255e-11	2.63255e-11
ENSMUSG00000007379.15	Dennd2c	3889.08	818.681	2456.23	2.24805	0.320817	7.00726	2.43035e-12	2.63336e-11	2.63336e-11
ENSMUSG00000039461.12	Tcta	225.112	401.215	307.294	-0.832367	0.118791	-7.00698	2.43517e-12	2.63662e-11	2.63662e-11
ENSMUSG00000063568.11	Jazf1	21.952	73.6113	46.0597	-1.74185	0.248595	-7.00679	2.43854e-12	2.63832e-11	2.63832e-11
ENSMUSG00000028967.10	Errfi1	13447.8	46277.2	28768.2	-1.78291	0.254476	-7.00619	2.449e-12	2.64767e-11	2.64767e-11
ENSMUSG00000031202.5	Rab39b	3.6846	44.1685	22.5771	-3.54454	0.506276	-7.00121	2.53756e-12	2.74139e-11	2.74139e-11
ENSMUSG00000030228.18	Pik3c2g	6.10985	50.0883	26.6331	-3.01113	0.430288	-6.99793	2.59763e-12	2.80422e-11	2.80422e-11
ENSMUSG00000024727.8	Trpm6	133.242	446.137	279.26	-1.74465	0.249388	-6.99573	2.63872e-12	2.84647e-11	2.84647e-11
ENSMUSG00000038481.13	Cdk19	1562.84	3460.18	2448.27	-1.14693	0.16397	-6.99475	2.65733e-12	2.86442e-11	2.86442e-11
ENSMUSG00000025352.6	Gdf11	142.259	46.6408	97.6372	1.60534	0.229513	6.99454	2.66123e-12	2.86651e-11	2.86651e-11
ENSMUSG00000036256.13	Igfbp7	7425.35	2161.38	4968.83	1.78048	0.254636	6.99228	2.70456e-12	2.91104e-11	2.91104e-11
ENSMUSG00000029375.6	Cxcl15	95.7556	537.263	301.793	-2.48723	0.355747	-6.99157	2.71831e-12	2.92369e-11	2.92369e-11
ENSMUSG00000047261.9	Gap43	216.615	16.9481	123.437	3.67826	0.526324	6.98859	2.77667e-12	2.98426e-11	2.98426e-11
ENSMUSG00000037070.10	Rbmxl1	1227.3	684.218	973.864	0.8429	0.120623	6.9879	2.79023e-12	2.99662e-11	2.99662e-11
ENSMUSG00000021416.11	Eci3	5.96413	33.6124	18.8666	-2.50881	0.359122	-6.98597	2.82893e-12	3.03595e-11	3.03595e-11
ENSMUSG00000029695.13	Aass	60.1956	372.278	205.834	-2.62741	0.376123	-6.98551	2.83829e-12	3.04377e-11	3.04377e-11
ENSMUSG00000066705.7	Fxyd6	161.913	744.208	433.651	-2.20155	0.31524	-6.98374	2.87414e-12	3.07995e-11	3.07995e-11
ENSMUSG00000030729.17	Pgm2l1	132.642	314.636	217.572	-1.24362	0.178093	-6.98298	2.88989e-12	3.09456e-11	3.09456e-11
ENSMUSG00000026102.9	Inpp1	230.796	744.828	470.678	-1.68949	0.24196	-6.9825	2.89965e-12	3.10273e-11	3.10273e-11
ENSMUSG00000053644.13	Aldh7a1	2679.8	1586.12	2169.41	0.756346	0.108326	6.98211	2.90778e-12	3.10915e-11	3.10915e-11
ENSMUSG00000031349.4	Nsdhl	921.458	516.69	732.566	0.834698	0.119554	6.98177	2.91487e-12	3.11446e-11	3.11446e-11
ENSMUSG00000023908.8	Pkmyt1	936.324	465.989	716.834	1.0061	0.144111	6.98141	2.9224e-12	3.12022e-11	3.12022e-11
ENSMUSG00000030088.15	Aldh1l1	1076.9	377.724	750.618	1.51077	0.216415	6.98087	2.93358e-12	3.12987e-11	3.12987e-11
ENSMUSG00000042709.14	Atpaf2	934.581	629.831	792.364	0.568104	0.081431	6.97651	3.02603e-12	3.22614e-11	3.22614e-11
ENSMUSG00000016028.10	Celsr1	3133.4	665.294	1981.62	2.23546	0.320474	6.97548	3.04837e-12	3.24759e-11	3.24759e-11
ENSMUSG00000045314.5	Sowahb	447.346	1507.11	941.902	-1.75138	0.251105	-6.9747	3.06525e-12	3.2632e-11	3.2632e-11
ENSMUSG00000022109.6	Med4	1026.99	643.161	847.869	0.675079	0.096796	6.97425	3.0751e-12	3.2713e-11	3.2713e-11
ENSMUSG00000026589.14	Sec16b	79.116	505.445	278.07	-2.67318	0.383328	-6.9736	3.08927e-12	3.28398e-11	3.28398e-11
ENSMUSG00000015519.12	2310057J18Rik	42.8636	296.656	161.3	-2.79593	0.400993	-6.97252	3.11309e-12	3.30689e-11	3.30689e-11
ENSMUSG00000055435.6	Maf	2745.86	668.392	1776.37	2.03827	0.292443	6.96978	3.17431e-12	3.36947e-11	3.36947e-11
ENSMUSG00000040463.16	Mybbp1a	8581.64	5280.63	7041.17	0.700486	0.100529	6.96802	3.21442e-12	3.40957e-11	3.40957e-11
ENSMUSG00000030983.4	Bccip	1599.93	1051.07	1343.8	0.605991	0.0869761	6.96733	3.2302e-12	3.42383e-11	3.42383e-11
ENSMUSG00000028076.12	Cd1d1	263.039	801.84	514.48	-1.60817	0.230849	-6.9663	3.2538e-12	3.44634e-11	3.44634e-11
ENSMUSG00000019849.11	Prep	7705.51	3059.86	5537.54	1.33242	0.191272	6.96607	3.25916e-12	3.44951e-11	3.44951e-11
ENSMUSG00000020000.7	Moxd1	10984.9	2475.25	7013.71	2.14982	0.308758	6.96282	3.33517e-12	3.52741e-11	3.52741e-11
ENSMUSG00000029603.15	Dtx1	31.4115	155.348	89.2485	-2.30842	0.331776	-6.95777	3.45701e-12	3.65363e-11	3.65363e-11
ENSMUSG00000053522.11	Lgals7	24895.7	4848.33	15540.2	2.36033	0.339457	6.95325	3.56971e-12	3.77e-11	3.77e-11
ENSMUSG00000025498.15	Irf7	1281.12	3453.71	2295	-1.43074	0.205801	-6.95209	3.59913e-12	3.79833e-11	3.79833e-11
ENSMUSG00000043252.8	Tmem64	253.92	575.578	404.027	-1.17788	0.169448	-6.95124	3.62102e-12	3.81867e-11	3.81867e-11
ENSMUSG00000019848.14	Popdc3	107.733	10.0302	62.1384	3.42815	0.493311	6.94927	3.67174e-12	3.86937e-11	3.86937e-11
ENSMUSG00000022070.7	Bora	392.645	187.548	296.933	1.06533	0.153323	6.94828	3.69765e-12	3.89386e-11	3.89386e-11
ENSMUSG00000015890.2	Amdhd1	28.1509	4.94495	17.3215	2.52955	0.364105	6.94732	3.72289e-12	3.91762e-11	3.91762e-11
ENSMUSG00000042523.12	Dnal1	89.4872	269.015	173.267	-1.58643	0.228456	-6.94415	3.80757e-12	4.00384e-11	4.00384e-11
ENSMUSG00000096445.1	Dcpp1	30.4016	301.251	156.798	-3.30671	0.476499	-6.93959	3.93239e-12	4.13212e-11	4.13212e-11
ENSMUSG00000057147.13	Dph6	658.706	352.47	515.796	0.902235	0.130024	6.93896	3.95001e-12	4.14765e-11	4.14765e-11
ENSMUSG00000056214.8	Pard6g	4385.05	878.479	2748.65	2.31946	0.334352	6.9372	3.99961e-12	4.19671e-11	4.19671e-11
ENSMUSG00000044976.17	Wdr72	53.6166	252.537	146.446	-2.2346	0.322206	-6.9353	4.05357e-12	4.25028e-11	4.25028e-11
ENSMUSG00000009633.3	G0s2	1602.41	444.749	1062.17	1.84888	0.266598	6.93507	4.06013e-12	4.25411e-11	4.25411e-11
ENSMUSG00000032012.8	Nectin1	13181.2	3874.84	8838.23	1.76622	0.254698	6.93456	4.07481e-12	4.26642e-11	4.26642e-11
ENSMUSG00000021263.11	Degs2	205.018	18.0958	117.788	3.50572	0.505692	6.93253	4.13391e-12	4.3252e-11	4.3252e-11
ENSMUSG00000001964.14	Emd	2792.9	1762.19	2311.9	0.664125	0.0958029	6.93221	4.14325e-12	4.33188e-11	4.33188e-11
ENSMUSG00000032186.15	Tmod2	9.24498	53.8803	30.0748	-2.54323	0.366909	-6.93149	4.1642e-12	4.35067e-11	4.35067e-11
ENSMUSG00000020994.5	Pnn	3426.1	2391.94	2943.49	0.518461	0.0748205	6.92939	4.22646e-12	4.41255e-11	4.41255e-11
ENSMUSG00000035473.10	Galm	70.6123	216.721	138.797	-1.61438	0.233012	-6.92833	4.25835e-12	4.44268e-11	4.44268e-11
ENSMUSG00000032058.14	Ppp2r1b	3079.03	1464.93	2325.78	1.07155	0.154754	6.92422	4.38369e-12	4.57018e-11	4.57018e-11
ENSMUSG00000042842.11	Serpinb6b	309.516	112.87	217.748	1.45262	0.209846	6.92231	4.44334e-12	4.62906e-11	4.62906e-11
ENSMUSG00000032261.16	Sh3bgrl2	2938.44	1261.68	2155.95	1.21941	0.176187	6.92108	4.48221e-12	4.66623e-11	4.66623e-11
ENSMUSG00000026496.11	Parp1	1973.12	1016.79	1526.83	0.956231	0.138181	6.92014	4.51202e-12	4.69392e-11	4.69392e-11
ENSMUSG00000020038.10	Cry1	967.249	1864.96	1386.18	-0.947284	0.136899	-6.91958	4.52977e-12	4.70903e-11	4.70903e-11
ENSMUSG00000027893.14	Ahcyl1	3169.34	5255.93	4143.08	-0.729756	0.105507	-6.91664	4.62474e-12	4.80434e-11	4.80434e-11
ENSMUSG00000018900.7	Slc22a5	227.171	595.816	399.205	-1.38899	0.200821	-6.91653	4.62845e-12	4.80477e-11	4.80477e-11
ENSMUSG00000041620.8	Mmp1b	258.604	29.1645	151.532	3.15181	0.455714	6.91621	4.63891e-12	4.81221e-11	4.81221e-11
ENSMUSG00000026072.12	Il1r1	427.422	1019.03	703.505	-1.25333	0.18138	-6.90999	4.84688e-12	5.02082e-11	5.02082e-11
ENSMUSG00000071226.11	Cecr2	214.534	588.468	389.037	-1.45451	0.210494	-6.91001	4.84636e-12	5.02082e-11	5.02082e-11
ENSMUSG00000034729.16	Mrps10	1042.8	575.191	824.584	0.857879	0.124174	6.90867	4.89226e-12	5.06424e-11	5.06424e-11
ENSMUSG00000096146.2	Kcnj11	20.5503	82.9784	49.6834	-2.00714	0.290666	-6.90531	5.00951e-12	5.18193e-11	5.18193e-11
ENSMUSG00000052934.14	Fbxo31	509.113	2209.39	1302.57	-2.11759	0.306718	-6.90402	5.0551e-12	5.2254e-11	5.2254e-11
ENSMUSG00000040046.14	Tph1	289.115	1635.18	917.28	-2.49989	0.362127	-6.90335	5.07918e-12	5.24657e-11	5.24657e-11
ENSMUSG00000028044.6	Cks1b	2143.73	869.073	1548.89	1.30247	0.188679	6.90312	5.08737e-12	5.25132e-11	5.25132e-11
ENSMUSG00000024774.15	Ankrd22	992.094	416.14	723.316	1.25421	0.18173	6.9015	5.14545e-12	5.30752e-11	5.30752e-11
ENSMUSG00000025934.15	Gsta3	7.13122	103.515	52.1102	-3.85795	0.559915	-6.89024	5.56983e-12	5.74121e-11	5.74121e-11
ENSMUSG00000023186.14	Vwa5a	1859.4	3577.96	2661.39	-0.944014	0.13704	-6.88861	5.63418e-12	5.80345e-11	5.80345e-11
ENSMUSG00000028251.5	Tstd3	118.204	44.1482	83.6445	1.41818	0.205917	6.88716	5.69176e-12	5.85589e-11	5.85589e-11
ENSMUSG00000022996.15	Wnt10b	111.195	12.199	64.997	3.18674	0.46271	6.88713	5.69311e-12	5.85589e-11	5.85589e-11
ENSMUSG00000034024.8	Cct2	15947.8	8576.93	12508.1	0.894785	0.129936	6.88633	5.72519e-12	5.88474e-11	5.88474e-11
ENSMUSG00000074476.6	Spc24	563.208	237.969	411.43	1.24289	0.180539	6.8843	5.80724e-12	5.96488e-11	5.96488e-11
ENSMUSG00000015653.13	Steap2	1658.73	495.403	1115.84	1.74338	0.25332	6.88214	5.89589e-12	6.05167e-11	6.05167e-11
ENSMUSG00000014551.8	Mrps25	1057.62	456.242	776.976	1.21272	0.176227	6.8816	5.9184e-12	6.06626e-11	6.06626e-11
ENSMUSG00000046434.16	Hnrnpa1	19000.7	12961	16182.2	0.551825	0.0801877	6.88167	5.91563e-12	6.06626e-11	6.06626e-11
ENSMUSG00000003573.15	Homer3	2040.09	804.741	1463.59	1.34168	0.194972	6.88137	5.92811e-12	6.07194e-11	6.07194e-11
ENSMUSG00000022309.9	Angpt1	23.3594	197.157	104.465	-3.06994	0.446141	-6.88109	5.93973e-12	6.07959e-11	6.07959e-11
ENSMUSG00000043531.16	Sorcs1	3.87099	43.8638	22.5343	-3.49769	0.508478	-6.87874	6.03832e-12	6.17617e-11	6.17617e-11
ENSMUSG00000036371.6	Serbp1	21607.9	12034.8	17140.5	0.844326	0.12276	6.87787	6.07548e-12	6.20983e-11	6.20983e-11
ENSMUSG00000030689.15	Ino80e	861.51	527.455	705.617	0.706958	0.102838	6.87449	6.2212e-12	6.35432e-11	6.35432e-11
ENSMUSG00000032485.14	Scap	4858.33	3082.56	4029.64	0.656223	0.0954731	6.87338	6.26981e-12	6.3995e-11	6.3995e-11
ENSMUSG00000020042.15	Btbd11	2752.07	843.791	1861.54	1.70554	0.248198	6.8717	6.34401e-12	6.47071e-11	6.47071e-11
ENSMUSG00000020566.19	Atp6v1c2	489.898	1309.19	872.234	-1.41808	0.206403	-6.87043	6.40084e-12	6.52412e-11	6.52412e-11
ENSMUSG00000020253.15	Ppm1m	596.87	328.307	471.541	0.862161	0.125496	6.87002	6.41918e-12	6.53825e-11	6.53825e-11
ENSMUSG00000030216.12	Wbp11	3257.16	2440.45	2876.03	0.416237	0.0605908	6.86964	6.43622e-12	6.55104e-11	6.55104e-11
ENSMUSG00000023043.7	Krt18	61524.5	153822	104597	-1.32203	0.192477	-6.86852	6.4873e-12	6.59843e-11	6.59843e-11
ENSMUSG00000043629.12	1700019D03Rik	1.61761	30.7735	15.2237	-4.20948	0.612944	-6.86765	6.52684e-12	6.63403e-11	6.63403e-11
ENSMUSG00000022091.6	Sorbs3	741.153	1689.26	1183.6	-1.18854	0.173097	-6.86632	6.58813e-12	6.69167e-11	6.69167e-11
ENSMUSG00000000706.16	Btn1a1	906.231	12010.2	6088.1	-3.72814	0.543184	-6.86349	6.71963e-12	6.8205e-11	6.8205e-11
ENSMUSG00000057454.5	Lypd3	21642.9	5756.14	14229.1	1.91072	0.278407	6.86302	6.7419e-12	6.83834e-11	6.83834e-11
ENSMUSG00000049792.6	Bag5	553.815	1032.54	777.219	-0.897698	0.130808	-6.86272	6.75628e-12	6.84522e-11	6.84522e-11
ENSMUSG00000079808.3	AC168977.1	15.134	73.4753	42.3599	-2.26656	0.330274	-6.86268	6.75805e-12	6.84522e-11	6.84522e-11
ENSMUSG00000015568.16	Lpl	158.587	709.508	415.683	-2.16098	0.314938	-6.86161	6.8089e-12	6.89195e-11	6.89195e-11
ENSMUSG00000028100.11	Nudt17	96.8983	305.898	194.431	-1.66002	0.241978	-6.8602	6.87655e-12	6.9556e-11	6.9556e-11
ENSMUSG00000031812.16	Map1lc3b	4677.96	9695.93	7019.68	-1.05152	0.153369	-6.85615	7.07434e-12	7.15071e-11	7.15071e-11
ENSMUSG00000003585.13	Sec14l2	3136.91	1569.9	2405.64	0.998749	0.145705	6.85461	7.15094e-12	7.22314e-11	7.22314e-11
ENSMUSG00000042688.16	Mapk6	24291.7	8666.06	16999.7	1.48701	0.216967	6.85363	7.19971e-12	7.26738e-11	7.26738e-11
ENSMUSG00000045545.8	Krt14	462740	57016.6	273403	3.02075	0.441182	6.84695	7.54414e-12	7.60978e-11	7.60978e-11
ENSMUSG00000001665.11	Gstt3	125.319	449.257	276.49	-1.84248	0.269113	-6.84647	7.5693e-12	7.62989e-11	7.62989e-11
ENSMUSG00000002076.11	Hsf2bp	69.5413	270.231	163.196	-1.96038	0.286338	-6.84637	7.57467e-12	7.63005e-11	7.63005e-11
ENSMUSG00000023064.4	Sncg	1295.97	198.094	783.629	2.70986	0.395828	6.84605	7.59162e-12	7.64185e-11	7.64185e-11
ENSMUSG00000020411.2	Nipal4	906.156	142.783	549.915	2.66605	0.3898	6.83953	7.94528e-12	7.99234e-11	7.99234e-11
ENSMUSG00000020180.10	Snrpd3	3118.14	1530.89	2377.42	1.02611	0.150068	6.83761	8.05263e-12	8.09475e-11	8.09475e-11
ENSMUSG00000094018.1	S100a2	39.1014	4.67193	23.0343	3.03995	0.444671	6.83639	8.12155e-12	8.15842e-11	8.15842e-11
ENSMUSG00000073802.5	Cdkn2b	1646.31	656.147	1184.23	1.32663	0.194176	6.83208	8.36916e-12	8.40137e-11	8.40137e-11
ENSMUSG00000025613.13	Cct8	10483.1	5310.77	8069.33	0.980995	0.143614	6.83076	8.44679e-12	8.47347e-11	8.47347e-11
ENSMUSG00000057789.13	Bak1	2642.03	1444.8	2083.32	0.870445	0.127437	6.8304	8.46773e-12	8.48865e-11	8.48865e-11
ENSMUSG00000027875.12	Hmgcs2	4.95229	91.9704	45.5608	-4.20585	0.615791	-6.83	8.49172e-12	8.50687e-11	8.50687e-11
ENSMUSG00000030127.15	Cops7a	3617.53	2217.02	2963.96	0.706282	0.103432	6.82845	8.58375e-12	8.58994e-11	8.58994e-11
ENSMUSG00000041523.3	Upk2	37.6126	150.926	90.4924	-2.00894	0.294203	-6.8284	8.58641e-12	8.58994e-11	8.58994e-11
ENSMUSG00000032322.14	Pstpip1	1188.42	446.979	842.416	1.41018	0.206536	6.82774	8.62653e-12	8.62417e-11	8.62417e-11
ENSMUSG00000018974.7	Sart3	2469.81	1646.9	2085.79	0.584391	0.0855954	6.82736	8.64926e-12	8.64098e-11	8.64098e-11
ENSMUSG00000028741.13	Mrto4	1792.36	913.995	1382.46	0.971401	0.142337	6.82464	8.81486e-12	8.8004e-11	8.8004e-11
ENSMUSG00000048327.6	Ckap2l	900.851	456.541	693.507	0.980446	0.1437	6.82285	8.92508e-12	8.90435e-11	8.90435e-11
ENSMUSG00000029699.13	Ssc4d	65.2219	146.406	103.108	-1.16501	0.170781	-6.82167	8.99898e-12	8.97196e-11	8.97196e-11
ENSMUSG00000031972.5	Acta1	886.023	130.357	533.379	2.76465	0.405356	6.82031	9.08417e-12	9.05071e-11	9.05071e-11
ENSMUSG00000016150.15	Tenm1	21.3442	101.184	58.6026	-2.24007	0.328541	-6.81823	9.21715e-12	9.17694e-11	9.17694e-11
ENSMUSG00000015944.9	Castor2	2653.42	639.683	1713.68	2.05213	0.301011	6.81745	9.26681e-12	9.2201e-11	9.2201e-11
ENSMUSG00000037440.8	Vnn1	60.6833	8.69996	36.4244	2.79653	0.41022	6.81716	9.286e-12	9.2287e-11	9.2287e-11
ENSMUSG00000069206.14	Zfp874a	74.3951	174.391	121.06	-1.22658	0.179927	-6.81712	9.28809e-12	9.2287e-11	9.2287e-11
ENSMUSG00000047264.8	Zfp358	353.263	694.206	512.37	-0.97589	0.143169	-6.81633	9.33972e-12	9.27369e-11	9.27369e-11
ENSMUSG00000029326.13	Enoph1	957.71	495.98	742.236	0.948823	0.139215	6.81554	9.39096e-12	9.31823e-11	9.31823e-11
ENSMUSG00000026414.13	Tnnt2	3548.68	1082.78	2397.93	1.71233	0.251278	6.8145	9.4595e-12	9.37987e-11	9.37987e-11
ENSMUSG00000022995.16	Enah	5291.71	2732.49	4097.41	0.953577	0.139951	6.81364	9.5157e-12	9.42919e-11	9.42919e-11
ENSMUSG00000037239.8	Spred3	1564	369.76	1006.69	2.08039	0.305401	6.812	9.62541e-12	9.53144e-11	9.53144e-11
ENSMUSG00000057766.13	Ankrd29	263.536	47.87	162.892	2.4608	0.361567	6.80592	1.00407e-11	9.93591e-11	9.93591e-11
ENSMUSG00000034949.18	Zfr2	64.313	203.075	129.069	-1.65843	0.243881	-6.80018	1.04489e-11	1.03329e-10	1.03329e-10
ENSMUSG00000031007.2	Atp6ap2	2448.22	4493.46	3402.67	-0.875952	0.128901	-6.79552	1.07926e-11	1.06655e-10	1.06655e-10
ENSMUSG00000006651.8	Aplp1	351.011	856.177	586.755	-1.28614	0.189271	-6.79522	1.0815e-11	1.06804e-10	1.06804e-10
ENSMUSG00000017670.16	Elmo2	6316.19	1849.04	4231.52	1.77223	0.260822	6.79479	1.08471e-11	1.07049e-10	1.07049e-10
ENSMUSG00000027889.17	Ampd2	1803.14	1050.75	1452.03	0.778615	0.114664	6.79041	1.11817e-11	1.10276e-10	1.10276e-10
ENSMUSG00000060860.8	Ube2s	4957.79	2394.47	3761.57	1.0499	0.154667	6.78812	1.13605e-11	1.11964e-10	1.11964e-10
ENSMUSG00000047115.15	Fam221a	59.1281	190.996	120.666	-1.69019	0.248998	-6.78796	1.13731e-11	1.12013e-10	1.12013e-10
ENSMUSG00000023055.10	Calcoco1	1038.65	2786.38	1854.26	-1.42377	0.209777	-6.78707	1.14431e-11	1.12626e-10	1.12626e-10
ENSMUSG00000014496.8	Ankrd28	1366.66	2348.17	1824.7	-0.78119	0.115108	-6.78656	1.14836e-11	1.12949e-10	1.12949e-10
ENSMUSG00000004849.14	Ap1s1	5135.88	2288.06	3806.9	1.16635	0.17188	6.78581	1.1544e-11	1.13466e-10	1.13466e-10
ENSMUSG00000040940.18	Arhgef1	13802	7444.61	10835.2	0.890548	0.131247	6.78529	1.15857e-11	1.138e-10	1.138e-10
ENSMUSG00000017765.17	Slc12a4	2600.2	744.947	1734.42	1.80318	0.265784	6.78439	1.16574e-11	1.14351e-10	1.14351e-10
ENSMUSG00000022562.15	Oplah	637.454	1338.72	964.711	-1.07056	0.157797	-6.7844	1.16571e-11	1.14351e-10	1.14351e-10
ENSMUSG00000041293.5	Adgrf1	7.99879	68.331	36.1538	-3.09133	0.455768	-6.78267	1.17971e-11	1.15643e-10	1.15643e-10
ENSMUSG00000063179.13	Pstk	224.636	106.363	169.442	1.07763	0.15896	6.77925	1.20798e-11	1.18335e-10	1.18335e-10
ENSMUSG00000004552.16	Ctse	73.4279	210.339	137.32	-1.51679	0.223796	-6.77756	1.22221e-11	1.19649e-10	1.19649e-10
ENSMUSG00000025602.13	Zfp202	67.0308	198.887	128.564	-1.5618	0.230503	-6.77564	1.23853e-11	1.21165e-10	1.21165e-10
ENSMUSG00000032666.16	1700025G04Rik	1347.97	2926.1	2084.43	-1.11834	0.165135	-6.77229	1.2676e-11	1.23926e-10	1.23926e-10
ENSMUSG00000057751.14	Megf6	455.945	1718.96	1045.35	-1.91483	0.282798	-6.77102	1.27881e-11	1.24939e-10	1.24939e-10
ENSMUSG00000036620.14	Mgat4b	5554.52	2671.41	4209.07	1.0559	0.15596	6.77032	1.28499e-11	1.25458e-10	1.25458e-10
ENSMUSG00000006728.12	Cdk4	6392.8	3560.45	5071.03	0.844225	0.124706	6.7697	1.2905e-11	1.25912e-10	1.25912e-10
ENSMUSG00000025064.14	Col17a1	116330	16895.8	69927.4	2.78349	0.411191	6.76933	1.29382e-11	1.26152e-10	1.26152e-10
ENSMUSG00000000884.17	Gnb1l	195.18	85.5501	144.019	1.18825	0.175548	6.76884	1.2982e-11	1.26494e-10	1.26494e-10
ENSMUSG00000029735.17	Tpk1	94.9912	240.068	162.694	-1.33446	0.197157	-6.76851	1.30113e-11	1.26696e-10	1.26696e-10
ENSMUSG00000027490.17	E2f1	542.827	270.903	415.929	1.0019	0.148053	6.76713	1.31361e-11	1.27826e-10	1.27826e-10
ENSMUSG00000008575.17	Nfib	2729.76	6805.23	4631.65	-1.31795	0.194863	-6.76347	1.34727e-11	1.31014e-10	1.31014e-10
ENSMUSG00000020393.16	Kremen1	3798.26	2189.12	3047.33	0.794858	0.117546	6.76208	1.36021e-11	1.32184e-10	1.32184e-10
ENSMUSG00000014786.8	Slc9a5	1232.12	600.181	937.216	1.03726	0.153418	6.76098	1.37058e-11	1.33103e-10	1.33103e-10
ENSMUSG00000040990.17	Sh3kbp1	3670.65	1413.52	2617.32	1.3766	0.203666	6.75908	1.38869e-11	1.34773e-10	1.34773e-10
ENSMUSG00000036218.16	Pdzrn4	37.4043	2.60556	21.1649	3.82095	0.565314	6.75898	1.38965e-11	1.34776e-10	1.34776e-10
ENSMUSG00000029642.11	Polr1d	4384.07	2342.82	3431.49	0.903936	0.133798	6.75596	1.41896e-11	1.37527e-10	1.37527e-10
ENSMUSG00000030873.9	Scnn1b	188.166	1183.7	652.751	-2.65249	0.392852	-6.75188	1.45941e-11	1.41354e-10	1.41354e-10
ENSMUSG00000020743.15	Mif4gd	612.797	965.863	777.561	-0.656911	0.0973004	-6.75138	1.4645e-11	1.41753e-10	1.41753e-10
ENSMUSG00000029001.15	Fbxo44	125.387	368.803	238.981	-1.55682	0.230677	-6.74892	1.48945e-11	1.44073e-10	1.44073e-10
ENSMUSG00000046056.15	Sbsn	1969.76	443.841	1257.66	2.15009	0.318616	6.7482	1.49688e-11	1.44695e-10	1.44695e-10
ENSMUSG00000037816.10	Fbxw17	440.221	764.699	591.644	-0.795502	0.117886	-6.74809	1.49809e-11	1.44716e-10	1.44716e-10
ENSMUSG00000060147.15	Serpinb6a	12762.9	4678.77	8990.3	1.44773	0.214566	6.74724	1.50685e-11	1.45466e-10	1.45466e-10
ENSMUSG00000051225.9	Fam83a	3510.7	953.589	2317.38	1.88019	0.278685	6.74665	1.513e-11	1.45964e-10	1.45964e-10
ENSMUSG00000033031.13	Cip2a	964.649	435.04	717.498	1.149	0.170355	6.74475	1.53288e-11	1.47784e-10	1.47784e-10
ENSMUSG00000061013.5	Mkx	7.19271	65.5132	34.4089	-3.1822	0.471833	-6.74434	1.53724e-11	1.48107e-10	1.48107e-10
ENSMUSG00000040385.6	Ppp1ca	12396	7396.82	10063.1	0.744816	0.110459	6.74291	1.55241e-11	1.4947e-10	1.4947e-10
ENSMUSG00000073968.4	Trim68	214.564	540.325	366.586	-1.33201	0.197704	-6.73738	1.61272e-11	1.55174e-10	1.55174e-10
ENSMUSG00000003271.17	Sult2b1	4880.26	1176.99	3152.07	2.0518	0.304635	6.73527	1.63627e-11	1.57336e-10	1.57336e-10
ENSMUSG00000050473.5	Slc35d3	9.58935	52.9818	29.8391	-2.45805	0.365099	-6.73257	1.66689e-11	1.60069e-10	1.60069e-10
ENSMUSG00000024312.9	Wdr46	1698.46	1070.62	1405.46	0.665605	0.0988626	6.73263	1.66621e-11	1.60069e-10	1.60069e-10
ENSMUSG00000041642.18	Kif21b	1127.43	361.435	769.964	1.64153	0.243858	6.73151	1.6791e-11	1.61136e-10	1.61136e-10
ENSMUSG00000040997.13	Abhd4	1873.71	3294.77	2536.87	-0.814436	0.121007	-6.73049	1.69096e-11	1.62168e-10	1.62168e-10
ENSMUSG00000020326.7	Ccng1	6444.65	2774.98	4732.13	1.21558	0.180655	6.72871	1.71171e-11	1.6405e-10	1.6405e-10
ENSMUSG00000003134.10	Tbc1d8	819.741	3278.08	1966.97	-1.99939	0.297172	-6.72806	1.71936e-11	1.64675e-10	1.64675e-10
ENSMUSG00000056201.7	Cfl1	36701.5	23458.4	30521.4	0.645735	0.0960051	6.72605	1.74336e-11	1.66865e-10	1.66865e-10
ENSMUSG00000093930.2	Hmgcs1	3258.2	1242.45	2317.52	1.39074	0.2068	6.72506	1.75522e-11	1.6789e-10	1.6789e-10
ENSMUSG00000079190.3	AC133103.1	6.17241	47.5539	25.4838	-2.92683	0.435315	-6.72347	1.77446e-11	1.69619e-10	1.69619e-10
ENSMUSG00000002129.11	Sf3a1	3355.15	2241.48	2835.44	0.581829	0.0865544	6.72212	1.79104e-11	1.71092e-10	1.71092e-10
ENSMUSG00000039903.17	Eva1c	430.364	127.148	288.863	1.75687	0.261567	6.71673	1.8585e-11	1.7742e-10	1.7742e-10
ENSMUSG00000032218.7	Ccnb2	973.855	467.347	737.485	1.05922	0.157924	6.70715	1.98468e-11	1.89342e-10	1.89342e-10
ENSMUSG00000078813.3	Leng1	286.807	522.912	396.99	-0.866798	0.129293	-6.70416	2.02566e-11	1.93126e-10	1.93126e-10
ENSMUSG00000028849.17	Map7d1	42188.1	18479.6	31124.1	1.19089	0.17766	6.70318	2.03931e-11	1.94241e-10	1.94241e-10
ENSMUSG00000044156.14	Hepacam2	16.0277	128.423	68.4788	-3.00463	0.448243	-6.70313	2.04002e-11	1.94241e-10	1.94241e-10
ENSMUSG00000025314.16	Ptprj	1494.79	3990.94	2659.66	-1.41649	0.211333	-6.70264	2.04694e-11	1.94773e-10	1.94773e-10
ENSMUSG00000021044.15	Adck1	284.554	157.322	225.179	0.855868	0.127698	6.70228	2.05189e-11	1.95116e-10	1.95116e-10
ENSMUSG00000047759.6	Hs3st3a1	80.2767	24.9669	54.4655	1.6862	0.251643	6.70079	2.07294e-11	1.96934e-10	1.96934e-10
ENSMUSG00000022203.7	Efs	427.704	1323.3	845.65	-1.62915	0.243129	-6.70074	2.0737e-11	1.96934e-10	1.96934e-10
ENSMUSG00000022178.11	Ajuba	5545.78	1890.74	3840.09	1.55238	0.231718	6.69944	2.09227e-11	1.98568e-10	1.98568e-10
ENSMUSG00000043122.7	A530016L24Rik	35.2206	4.14571	20.719	3.10835	0.464056	6.69823	2.10957e-11	2.00081e-10	2.00081e-10
ENSMUSG00000025702.15	2021-03-08	1308.32	2141.92	1697.33	-0.711256	0.106205	-6.69704	2.12688e-11	2.01591e-10	2.01591e-10
ENSMUSG00000069769.13	Msi2	795.927	1558.28	1151.69	-0.96926	0.144768	-6.69528	2.15259e-11	2.03896e-10	2.03896e-10
ENSMUSG00000009092.5	Derl3	59.8528	376.468	207.606	-2.6507	0.395961	-6.69434	2.16644e-11	2.05075e-10	2.05075e-10
ENSMUSG00000034023.16	Fancd2	164.885	73.4777	122.228	1.16976	0.174796	6.69214	2.19929e-11	2.08049e-10	2.08049e-10
ENSMUSG00000042349.13	Ikbke	2154.24	745.666	1496.91	1.53043	0.228748	6.69049	2.22418e-11	2.10132e-10	2.10132e-10
ENSMUSG00000067714.13	Lpar5	387.237	82.5796	245.063	2.22945	0.333224	6.69056	2.22322e-11	2.10132e-10	2.10132e-10
ENSMUSG00000022472.16	Desi1	1828.25	3304.05	2516.96	-0.854008	0.127647	-6.69038	2.22589e-11	2.10158e-10	2.10158e-10
ENSMUSG00000022144.4	Gdnf	3787.99	547.907	2275.95	2.78951	0.416957	6.69018	2.229e-11	2.10315e-10	2.10315e-10
ENSMUSG00000025474.9	Tubgcp2	1508.37	866.303	1208.74	0.799626	0.119554	6.6884	2.25621e-11	2.12745e-10	2.12745e-10
ENSMUSG00000046027.17	Stard5	557.337	1478.29	987.113	-1.40688	0.210357	-6.68805	2.26166e-11	2.13121e-10	2.13121e-10
ENSMUSG00000025817.12	Nudt5	860.052	468.97	677.547	0.874438	0.130769	6.68688	2.2798e-11	2.14693e-10	2.14693e-10
ENSMUSG00000029769.16	Ccdc136	52.9552	165.693	105.566	-1.64936	0.246668	-6.68659	2.28435e-11	2.14982e-10	2.14982e-10
ENSMUSG00000027864.9	Ptgfrn	12702.9	5578.27	9378.05	1.18721	0.17759	6.68513	2.30714e-11	2.16921e-10	2.16921e-10
ENSMUSG00000020839.16	Tmigd1	816.804	92.2207	478.665	3.14732	0.470797	6.68508	2.30792e-11	2.16921e-10	2.16921e-10
ENSMUSG00000032643.12	Fhl3	1981	1192.5	1613.03	0.732028	0.10952	6.68399	2.32519e-11	2.18403e-10	2.18403e-10
ENSMUSG00000033577.18	Myo6	1000.76	2531.26	1714.99	-1.33871	0.200315	-6.68301	2.34081e-11	2.19729e-10	2.19729e-10
ENSMUSG00000058806.14	Col13a1	503.136	27.1668	281.017	4.21241	0.630412	6.682	2.35698e-11	2.21105e-10	2.21105e-10
ENSMUSG00000030167.15	Klrc1	208.404	27.6245	124.04	2.91735	0.436761	6.67952	2.3972e-11	2.24733e-10	2.24733e-10
ENSMUSG00000041734.15	Kirrel	2671.92	762.921	1781.05	1.80811	0.270722	6.67884	2.40848e-11	2.25646e-10	2.25646e-10
ENSMUSG00000070687.11	Htr1d	146.166	55.5133	103.861	1.40109	0.209785	6.6787	2.41076e-11	2.25715e-10	2.25715e-10
ENSMUSG00000050910.5	Cdr2l	189.722	682.04	419.47	-1.84511	0.27638	-6.67598	2.4558e-11	2.29785e-10	2.29785e-10
ENSMUSG00000026817.14	Ak1	6838.56	1756.87	4467.1	1.9606	0.293688	6.67579	2.45899e-11	2.29789e-10	2.29789e-10
ENSMUSG00000058290.4	Espl1	498.683	243.617	379.652	1.03334	0.154788	6.67585	2.45808e-11	2.29789e-10	2.29789e-10
ENSMUSG00000032400.18	Zwilch	385.23	172.19	285.812	1.16297	0.174229	6.67495	2.47324e-11	2.30973e-10	2.30973e-10
ENSMUSG00000025364.13	Pa2g4	6658.03	3698.19	5276.77	0.848105	0.127072	6.6742	2.48579e-11	2.31997e-10	2.31997e-10
ENSMUSG00000039509.8	Nup133	901.577	511.817	719.689	0.81615	0.122331	6.67166	2.52927e-11	2.35754e-10	2.35754e-10
ENSMUSG00000046908.5	Ltb4r1	2310.54	333.076	1387.73	2.79437	0.418838	6.67172	2.5282e-11	2.35754e-10	2.35754e-10
ENSMUSG00000020520.14	Galnt10	1151.78	2309.17	1691.89	-1.00326	0.150501	-6.66616	2.62591e-11	2.44466e-10	2.44466e-10
ENSMUSG00000035451.7	Foxa1	690.084	2216.95	1402.62	-1.68332	0.252517	-6.66615	2.62609e-11	2.44466e-10	2.44466e-10
ENSMUSG00000030770.15	Parva	6015.48	3843.18	5001.74	0.646362	0.0969851	6.66455	2.65472e-11	2.46973e-10	2.46973e-10
ENSMUSG00000071253.8	Slc25a16	249.962	551.073	390.48	-1.13926	0.170956	-6.66405	2.66385e-11	2.47665e-10	2.47665e-10
ENSMUSG00000024968.13	Rcor2	264.031	117.97	195.869	1.16262	0.174574	6.65972	2.74353e-11	2.54911e-10	2.54911e-10
ENSMUSG00000033998.9	Kcnk1	2089.03	5349.12	3610.41	-1.35651	0.203729	-6.65837	2.76883e-11	2.57098e-10	2.57098e-10
ENSMUSG00000021785.8	Ngly1	428.37	685.924	548.562	-0.679454	0.102056	-6.65763	2.78273e-11	2.58225e-10	2.58225e-10
ENSMUSG00000096278.7	Dcpp2	7.36535	88.8323	45.3832	-3.58414	0.538702	-6.65329	2.86619e-11	2.65801e-10	2.65801e-10
ENSMUSG00000020738.16	Sumo2	2494.44	1779.86	2160.97	0.487033	0.0732157	6.65203	2.89069e-11	2.67903e-10	2.67903e-10
ENSMUSG00000015702.13	Anxa9	82.2821	264.785	167.45	-1.68404	0.253231	-6.65021	2.92669e-11	2.71067e-10	2.71067e-10
ENSMUSG00000031596.15	Slc7a2	1266.84	3790.88	2444.72	-1.58107	0.237776	-6.6494	2.94285e-11	2.72391e-10	2.72391e-10
ENSMUSG00000041423.16	Paqr6	25.8708	140.112	79.1835	-2.43077	0.36577	-6.64562	3.01934e-11	2.79294e-10	2.79294e-10
ENSMUSG00000063765.12	Chadl	67.017	253.683	154.128	-1.91813	0.288816	-6.64135	3.10822e-11	2.87333e-10	2.87333e-10
ENSMUSG00000006169.19	Clint1	4072.5	7458.39	5652.58	-0.872893	0.131523	-6.63679	3.2059e-11	2.96176e-10	2.96176e-10
ENSMUSG00000029156.11	Sgcb	848.575	419.514	648.346	1.0157	0.153112	6.63373	3.27312e-11	3.02195e-10	3.02195e-10
ENSMUSG00000030659.14	Nucb2	1209.75	3532.28	2293.6	-1.54587	0.233104	-6.63166	3.31922e-11	3.06258e-10	3.06258e-10
ENSMUSG00000040746.15	Rnf167	694.755	1618.71	1125.93	-1.22027	0.184098	-6.62834	3.39487e-11	3.1304e-10	3.1304e-10
ENSMUSG00000026239.14	Pde6d	385.846	205.022	301.461	0.911062	0.137478	6.62697	3.42648e-11	3.15555e-10	3.15555e-10
ENSMUSG00000028527.18	Ak4	1116.4	420.557	791.671	1.40908	0.212631	6.62688	3.42863e-11	3.15555e-10	3.15555e-10
ENSMUSG00000049551.2	Fzd9	8.95665	65.1447	35.1777	-2.85632	0.431014	-6.62696	3.42659e-11	3.15555e-10	3.15555e-10
ENSMUSG00000026255.15	Efhd1	71.992	451.277	248.992	-2.64607	0.399418	-6.62479	3.47732e-11	3.19835e-10	3.19835e-10
ENSMUSG00000023826.16	Prkn	5.24603	37.8037	20.4396	-2.857	0.431326	-6.62376	3.50183e-11	3.21887e-10	3.21887e-10
ENSMUSG00000039349.5	C130074G19Rik	121.262	728.658	404.714	-2.58687	0.39066	-6.62179	3.54878e-11	3.25997e-10	3.25997e-10
ENSMUSG00000023988.8	Bysl	1234.61	694.674	982.638	0.829534	0.125327	6.61897	3.61702e-11	3.32057e-10	3.32057e-10
ENSMUSG00000019478.16	Rab4a	314.518	1135.57	697.675	-1.85218	0.279902	-6.61724	3.65957e-11	3.35752e-10	3.35752e-10
ENSMUSG00000044505.5	Lingo4	5.06368	41.0603	21.8621	-3.00074	0.453547	-6.61615	3.68676e-11	3.38034e-10	3.38034e-10
ENSMUSG00000033634.7	Nat8f2	8.27611	65.9586	35.1946	-2.97338	0.449455	-6.61551	3.70264e-11	3.39277e-10	3.39277e-10
ENSMUSG00000037852.8	Cpe	22419	5729.29	14630.5	1.96827	0.29755	6.61493	3.71737e-11	3.40413e-10	3.40413e-10
ENSMUSG00000041459.15	Tardbp	6463.31	3845.04	5241.45	0.749168	0.113262	6.61448	3.7285e-11	3.41005e-10	3.41005e-10
ENSMUSG00000022453.8	Naga	741.293	1422.53	1059.2	-0.940264	0.142152	-6.61449	3.72847e-11	3.41005e-10	3.41005e-10
ENSMUSG00000021010.8	Npas3	26.6781	108.888	65.0426	-2.02775	0.306573	-6.61424	3.73473e-11	3.41361e-10	3.41361e-10
ENSMUSG00000073158.4	9030624G23Rik	30.3739	4.99381	18.5298	2.6052	0.394252	6.60796	3.89642e-11	3.55917e-10	3.55917e-10
ENSMUSG00000040035.14	Disp2	47.7902	7.97939	29.2118	2.58052	0.390547	6.60745	3.91004e-11	3.56938e-10	3.56938e-10
ENSMUSG00000026196.7	Bard1	313.358	126.86	226.326	1.30344	0.197337	6.60513	3.97163e-11	3.62333e-10	3.62333e-10
ENSMUSG00000029093.14	Sorcs2	5364.05	1253.12	3445.62	2.0977	0.317602	6.60482	3.98004e-11	3.62874e-10	3.62874e-10
ENSMUSG00000062826.7	Ces2f	661.397	34.01	368.617	4.28258	0.648437	6.60447	3.98949e-11	3.63509e-10	3.63509e-10
ENSMUSG00000033307.7	Mif	12021.9	5425.41	8943.56	1.14784	0.17383	6.60325	4.02254e-11	3.66292e-10	3.66292e-10
ENSMUSG00000031378.14	Abcd1	325.498	688.589	494.941	-1.08008	0.163625	-6.60096	4.085e-11	3.71748e-10	3.71748e-10
ENSMUSG00000027366.12	Sppl2a	3365.2	5465.48	4345.33	-0.699476	0.105983	-6.59991	4.11405e-11	3.74158e-10	3.74158e-10
ENSMUSG00000025026.14	Add3	692.739	1763.5	1192.43	-1.34753	0.204224	-6.59831	4.15863e-11	3.77977e-10	3.77977e-10
ENSMUSG00000010751.15	Tnfrsf22	833.54	253.666	562.932	1.71568	0.260166	6.59458	4.26464e-11	3.87372e-10	3.87372e-10
ENSMUSG00000033576.12	Apol6	105.452	651.012	360.047	-2.62399	0.397998	-6.59297	4.31115e-11	3.91353e-10	3.91353e-10
ENSMUSG00000032491.14	Nradd	1340.85	559.629	976.281	1.25991	0.19113	6.59193	4.34144e-11	3.93858e-10	3.93858e-10
ENSMUSG00000042734.6	Ttc9	4055.49	1091.34	2672.22	1.89368	0.287279	6.59178	4.34588e-11	3.94015e-10	3.94015e-10
ENSMUSG00000028073.15	Pear1	318.865	135.795	233.432	1.23148	0.186832	6.59134	4.35868e-11	3.94931e-10	3.94931e-10
ENSMUSG00000020231.15	Dip2a	2720	1135.46	1980.55	1.26021	0.191248	6.58941	4.41583e-11	3.99861e-10	3.99861e-10
ENSMUSG00000003438.17	Timm50	2143.03	1271.71	1736.41	0.752655	0.114274	6.5864	4.50613e-11	4.07785e-10	4.07785e-10
ENSMUSG00000028445.7	Enho	56.8177	287.915	164.663	-2.33961	0.355246	-6.58588	4.52195e-11	4.08963e-10	4.08963e-10
ENSMUSG00000038482.11	Tfdp1	2998.23	1599.63	2345.55	0.906359	0.137667	6.5837	4.58884e-11	4.14756e-10	4.14756e-10
ENSMUSG00000019179.10	Mdh2	11642.4	6687.28	9330.01	0.799807	0.121496	6.58301	4.61019e-11	4.16428e-10	4.16428e-10
ENSMUSG00000004071.13	Cdip1	558.343	1199.7	857.645	-1.10284	0.167576	-6.58109	4.67014e-11	4.21582e-10	4.21582e-10
ENSMUSG00000030584.14	Dpf1	62.0788	17.7169	41.3766	1.8025	0.273967	6.57925	4.72842e-11	4.2658e-10	4.2658e-10
ENSMUSG00000020358.17	Hnrnpab	11798.6	7914.21	9985.87	0.576055	0.0875801	6.57746	4.78543e-11	4.31457e-10	4.31457e-10
ENSMUSG00000022844.8	Pdia5	508.255	209.619	368.891	1.27753	0.194233	6.57735	4.7892e-11	4.3153e-10	4.3153e-10
ENSMUSG00000032883.15	Acsl3	3209.8	1280.44	2309.43	1.32563	0.201584	6.57609	4.82964e-11	4.34638e-10	4.34638e-10
ENSMUSG00000028756.12	Pink1	1195.21	2677.75	1887.06	-1.16388	0.176984	-6.57617	4.82705e-11	4.34638e-10	4.34638e-10
ENSMUSG00000025930.6	Msc	9.09335	36.1759	21.7319	-2.00614	0.305225	-6.57267	4.9422e-11	4.43947e-10	4.43947e-10
ENSMUSG00000034796.14	Cpne7	7.0704	47.7336	26.0466	-2.73932	0.416773	-6.57269	4.9413e-11	4.43947e-10	4.43947e-10
ENSMUSG00000056121.15	Fez2	1348.84	786.118	1086.24	0.778778	0.118485	6.5728	4.93768e-11	4.43947e-10	4.43947e-10
ENSMUSG00000021193.10	Pitrm1	2195.31	1287.66	1771.74	0.769584	0.117098	6.57212	4.96045e-11	4.45313e-10	4.45313e-10
ENSMUSG00000039196.2	Orm1	21.2096	118.198	66.471	-2.48042	0.37766	-6.56786	5.10451e-11	4.57683e-10	4.57683e-10
ENSMUSG00000032537.15	Ephb1	191.21	25.2515	113.763	2.92341	0.445107	6.56789	5.10327e-11	4.57683e-10	4.57683e-10
ENSMUSG00000006204.6	5430419D17Rik	4.72123	52.5671	27.0493	-3.47243	0.528832	-6.56622	5.1608e-11	4.62446e-10	4.62446e-10
ENSMUSG00000054161.12	Fam83e	119.879	376.425	239.6	-1.65219	0.251636	-6.56578	5.17616e-11	4.63538e-10	4.63538e-10
ENSMUSG00000002825.8	Qtrt1	563.659	1217.25	868.668	-1.11025	0.169115	-6.56505	5.20142e-11	4.65514e-10	4.65514e-10
ENSMUSG00000048707.9	Tprn	921.918	2249.96	1541.67	-1.28739	0.196199	-6.56164	5.32192e-11	4.76007e-10	4.76007e-10
ENSMUSG00000029859.6	Epha1	1705.75	931.423	1344.4	0.872552	0.133026	6.55924	5.40833e-11	4.8344e-10	4.8344e-10
ENSMUSG00000037664.13	Cdkn1c	125.053	26.3483	78.991	2.24677	0.342577	6.55843	5.43764e-11	4.85762e-10	4.85762e-10
ENSMUSG00000008393.9	Carhsp1	7777.99	4551.95	6272.51	0.772831	0.117857	6.55737	5.47662e-11	4.88946e-10	4.88946e-10
ENSMUSG00000017715.11	Pgs1	3642.92	2390.87	3058.63	0.607175	0.0926166	6.55579	5.53494e-11	4.9385e-10	4.9385e-10
ENSMUSG00000057409.7	Zfp53	365.104	201.506	288.758	0.857278	0.130835	6.55239	5.66252e-11	5.04925e-10	5.04925e-10
ENSMUSG00000026638.15	Irf6	20360.2	8554.29	14850.8	1.25103	0.190942	6.55186	5.6825e-11	5.06398e-10	5.06398e-10
ENSMUSG00000052539.15	Magi3	419.293	1016.02	697.766	-1.27634	0.194849	-6.55038	5.73904e-11	5.11125e-10	5.11125e-10
ENSMUSG00000049624.14	Slc17a5	471.863	998.086	717.434	-1.0812	0.165129	-6.54765	5.84502e-11	5.20246e-10	5.20246e-10
ENSMUSG00000072115.11	Ang	64.9852	20.4414	44.1981	1.65948	0.253505	6.54614	5.9042e-11	5.25193e-10	5.25193e-10
ENSMUSG00000040249.15	Lrp1	27470.9	7123.12	17975.3	1.94732	0.297499	6.54562	5.92501e-11	5.26724e-10	5.26724e-10
ENSMUSG00000055799.13	Tcf7l1	161.084	423.016	283.319	-1.39304	0.212877	-6.54387	5.99462e-11	5.32588e-10	5.32588e-10
ENSMUSG00000020491.15	2810021J22Rik	23.8589	80.8246	50.4428	-1.74383	0.266587	-6.54132	6.09796e-11	5.41439e-10	5.41439e-10
ENSMUSG00000049295.17	Zfp219	2935.68	1679.58	2349.5	0.805209	0.123112	6.54048	6.13221e-11	5.43819e-10	5.43819e-10
ENSMUSG00000022836.11	Mylk	34.7751	134.909	81.5044	-1.9491	0.298005	-6.54048	6.13207e-11	5.43819e-10	5.43819e-10
ENSMUSG00000000266.11	Mid2	1034.99	3122.45	2009.14	-1.59301	0.243664	-6.53772	6.24632e-11	5.53603e-10	5.53603e-10
ENSMUSG00000059742.10	Kcnh7	5.97736	28.8691	16.6602	-2.25184	0.344518	-6.5362	6.31028e-11	5.58933e-10	5.58933e-10
ENSMUSG00000032324.11	Tspan3	9527.95	4659.85	7256.17	1.03182	0.15787	6.53586	6.32432e-11	5.59836e-10	5.59836e-10
ENSMUSG00000030616.15	Sytl2	83.0678	399.517	230.744	-2.26581	0.346739	-6.53462	6.37701e-11	5.63932e-10	5.63932e-10
ENSMUSG00000079834.2	Tmlhe	46.2214	143.06	91.4128	-1.62962	0.249384	-6.53459	6.37831e-11	5.63932e-10	5.63932e-10
ENSMUSG00000056612.6	Ppp1r14b	7875.41	3592.07	5876.52	1.13246	0.173322	6.53383	6.41079e-11	5.66461e-10	5.66461e-10
ENSMUSG00000039043.5	Arpin	758.239	442.377	610.837	0.776518	0.118852	6.5335	6.42519e-11	5.6739e-10	5.6739e-10
ENSMUSG00000042216.13	Sgsm1	68.1754	220.42	139.223	-1.69304	0.259144	-6.53323	6.43675e-11	5.68068e-10	5.68068e-10
ENSMUSG00000029279.15	Brdt	10.3218	43.8696	25.9774	-2.08097	0.318553	-6.53257	6.46484e-11	5.70202e-10	5.70202e-10
ENSMUSG00000033453.8	Adamts15	51.7962	148.89	97.1068	-1.52142	0.232941	-6.53133	6.51864e-11	5.746e-10	5.746e-10
ENSMUSG00000041120.6	Nbl1	2617.04	889.642	1810.92	1.55635	0.238397	6.52838	6.64841e-11	5.85686e-10	5.85686e-10
ENSMUSG00000054662.8	Ano9	351.072	653.714	492.305	-0.897536	0.137493	-6.52787	6.67115e-11	5.87334e-10	5.87334e-10
ENSMUSG00000052151.12	Plpp2	3111.95	5495.42	4224.23	-0.820506	0.125757	-6.52454	6.82086e-11	6.00153e-10	6.00153e-10
ENSMUSG00000028124.15	Gclm	1184.47	2121.51	1621.76	-0.840652	0.128847	-6.52442	6.82672e-11	6.00307e-10	6.00307e-10
ENSMUSG00000015668.13	Pdzd11	784.112	474.418	639.588	0.72386	0.110977	6.52263	6.90869e-11	6.0715e-10	6.0715e-10
ENSMUSG00000015749.12	Anp32e	3590.68	1957.25	2828.41	0.875194	0.134206	6.52126	6.97188e-11	6.12335e-10	6.12335e-10
ENSMUSG00000081683.5	Fzd10	717.299	96.6877	427.68	2.89021	0.44327	6.5202	7.02121e-11	6.16297e-10	6.16297e-10
ENSMUSG00000026202.13	Tuba4a	15859.1	7808.27	12102.1	1.02223	0.156782	6.52004	7.02878e-11	6.16566e-10	6.16566e-10
ENSMUSG00000020919.11	Stat5b	1114.5	2535.82	1777.78	-1.18584	0.181879	-6.51996	7.03272e-11	6.16566e-10	6.16566e-10
ENSMUSG00000025499.18	Hras	5211.69	2327.75	3865.85	1.16277	0.17838	6.51848	7.10251e-11	6.22311e-10	6.22311e-10
ENSMUSG00000030465.19	Psd3	191.977	465.038	319.406	-1.27535	0.195707	-6.51664	7.18981e-11	6.29583e-10	6.29583e-10
ENSMUSG00000054520.15	Sh3bp2	1682.5	2692.93	2154.03	-0.678407	0.104149	-6.51381	7.32699e-11	6.40826e-10	6.40826e-10
ENSMUSG00000038759.15	Nup205	2363.16	1326.74	1879.5	0.832693	0.127835	6.51382	7.32651e-11	6.40826e-10	6.40826e-10
ENSMUSG00000037894.13	H2afz	8762.04	4499.64	6772.92	0.961438	0.147841	6.50317	7.86458e-11	6.87433e-10	6.87433e-10
ENSMUSG00000001576.14	Ergic1	3922.17	2559.19	3286.11	0.61558	0.094664	6.50278	7.88465e-11	6.88775e-10	6.88775e-10
ENSMUSG00000049598.9	Vsig8	68.6125	11.4068	41.9165	2.58121	0.396974	6.50222	7.91451e-11	6.9097e-10	6.9097e-10
ENSMUSG00000024270.11	Slc39a6	4147.65	1729.76	3019.3	1.26165	0.194038	6.50207	7.92197e-11	6.91209e-10	6.91209e-10
ENSMUSG00000034371.8	Tkfc	393.858	251.515	327.431	0.644504	0.0991243	6.50198	7.92711e-11	6.91244e-10	6.91244e-10
ENSMUSG00000041506.15	Rrp9	1717.8	924.602	1347.64	0.893474	0.137513	6.49738	8.17294e-11	7.12255e-10	7.12255e-10
ENSMUSG00000030554.16	Synm	32.2507	123.038	74.6179	-1.92531	0.296334	-6.49708	8.18912e-11	7.1324e-10	7.1324e-10
ENSMUSG00000049420.9	Tmem200a	14.0762	102.139	55.1721	-2.8721	0.442114	-6.49629	8.23222e-11	7.16566e-10	7.16566e-10
ENSMUSG00000026413.12	Pkp1	46343.3	11855.6	30249.1	1.96678	0.302781	6.49573	8.26328e-11	7.18414e-10	7.18414e-10
ENSMUSG00000034158.9	Lrrc58	1786.18	3281.33	2483.91	-0.877213	0.135044	-6.49575	8.26218e-11	7.18414e-10	7.18414e-10
ENSMUSG00000048895.13	Cdk5r1	1509.24	318.389	953.509	2.2448	0.345614	6.4951	8.29785e-11	7.2099e-10	7.2099e-10
ENSMUSG00000029321.1	Slc10a6	85.0465	261.974	167.613	-1.62252	0.249821	-6.49472	8.31891e-11	7.2239e-10	7.2239e-10
ENSMUSG00000091625.8	Lsm5	513.848	210.64	372.351	1.28624	0.198054	6.49439	8.33702e-11	7.23532e-10	7.23532e-10
ENSMUSG00000026556.15	Vangl2	1188.69	446.167	842.178	1.41307	0.217624	6.49314	8.40669e-11	7.29146e-10	7.29146e-10
ENSMUSG00000054728.16	Phactr1	396.799	820.498	594.525	-1.04692	0.161313	-6.48998	8.58504e-11	7.43731e-10	7.43731e-10
ENSMUSG00000048087.6	Gm4737	1549.32	827.535	1212.49	0.904205	0.139322	6.49003	8.58213e-11	7.43731e-10	7.43731e-10
ENSMUSG00000037712.16	Fermt2	2339.63	5317.38	3729.25	-1.18437	0.182498	-6.48976	8.59735e-11	7.44356e-10	7.44356e-10
ENSMUSG00000066643.12	Wdr35	631.953	288.665	471.752	1.1296	0.174065	6.48955	8.60956e-11	7.44972e-10	7.44972e-10
ENSMUSG00000047230.6	Cldn2	30.7001	318.8	165.147	-3.37217	0.519653	-6.48926	8.62589e-11	7.45943e-10	7.45943e-10
ENSMUSG00000035407.8	Kank4	24.0918	269.249	138.498	-3.47857	0.536459	-6.48432	8.91301e-11	7.70316e-10	7.70316e-10
ENSMUSG00000027828.12	Ssr3	11030.5	7998.23	9615.45	0.463723	0.0715211	6.48372	8.94886e-11	7.72957e-10	7.72957e-10
ENSMUSG00000023088.17	Abcc1	5805.35	2219.93	4132.15	1.3868	0.213952	6.48181	9.06281e-11	7.82337e-10	7.82337e-10
ENSMUSG00000032238.17	Rora	441.515	1729.28	1042.47	-1.96893	0.303775	-6.48154	9.0793e-11	7.83298e-10	7.83298e-10
ENSMUSG00000024955.13	Esrra	1948.36	1085.3	1545.6	0.843648	0.130174	6.48092	9.11636e-11	7.8603e-10	7.8603e-10
ENSMUSG00000037973.6	Ccdc129	47.1999	310.422	170.037	-2.71549	0.419063	-6.47991	9.17753e-11	7.90838e-10	7.90838e-10
ENSMUSG00000040591.18	1110051M20Rik	55.6726	120.476	85.9144	-1.11812	0.17263	-6.47699	9.35692e-11	8.05784e-10	8.05784e-10
ENSMUSG00000029772.17	Ahcyl2	2532.16	1279.83	1947.74	0.98423	0.15196	6.47691	9.36202e-11	8.05784e-10	8.05784e-10
ENSMUSG00000116594.1	AC133488.1	20.6875	104.532	59.815	-2.33822	0.361047	-6.47623	9.40458e-11	8.08971e-10	8.08971e-10
ENSMUSG00000034424.5	Gcsh	796.865	376.527	600.707	1.08082	0.166928	6.47474	9.49777e-11	8.16507e-10	8.16507e-10
ENSMUSG00000038299.15	Wdr36	2438.58	1484.47	1993.33	0.716175	0.110689	6.47016	9.78977e-11	8.41114e-10	8.41114e-10
ENSMUSG00000040274.11	Cdk6	4438.55	1835.19	3223.65	1.27398	0.196934	6.46905	9.86202e-11	8.46823e-10	8.46823e-10
ENSMUSG00000022146.12	Osmr	1699.78	4407.92	2963.58	-1.3747	0.212524	-6.46843	9.90285e-11	8.4983e-10	8.4983e-10
ENSMUSG00000003948.17	Mmd	943.725	211.265	601.911	2.15919	0.333939	6.46582	1.00754e-10	8.64131e-10	8.64131e-10
ENSMUSG00000050919.9	Zfp366	13.1155	79.9139	44.2881	-2.59353	0.401209	-6.46429	1.01776e-10	8.72385e-10	8.72385e-10
ENSMUSG00000026311.16	Asb1	231.761	134.982	186.597	0.78046	0.120784	6.4616	1.036e-10	8.87494e-10	8.87494e-10
ENSMUSG00000021760.5	Gpx8	672.336	126.193	417.469	2.41392	0.373613	6.46101	1.04006e-10	8.90454e-10	8.90454e-10
ENSMUSG00000022200.8	Golph3	4941.93	7774.33	6263.71	-0.653687	0.101204	-6.4591	1.0533e-10	9.01262e-10	9.01262e-10
ENSMUSG00000025950.16	Idh1	2182.15	1074.11	1665.07	1.02234	0.1583	6.45825	1.0592e-10	9.05777e-10	9.05777e-10
ENSMUSG00000038473.14	Nos1ap	104.096	430.706	256.514	-2.04722	0.317117	-6.45572	1.07707e-10	9.20516e-10	9.20516e-10
ENSMUSG00000109324.2	Prmt1	5428.13	3073.66	4329.38	0.820301	0.127074	6.45528	1.08018e-10	9.22637e-10	9.22637e-10
ENSMUSG00000044912.10	Syt16	150.093	30.2757	94.178	2.30788	0.357527	6.45512	1.0813e-10	9.23058e-10	9.23058e-10
ENSMUSG00000037995.15	Igsf9	3965.31	1641.6	2880.91	1.2721	0.197088	6.45447	1.08601e-10	9.26537e-10	9.26537e-10
ENSMUSG00000062861.8	Zfp28	47.8753	108.879	76.3438	-1.17647	0.182282	-6.4541	1.08867e-10	9.2826e-10	9.2826e-10
ENSMUSG00000039050.8	Osbpl2	797.474	1449.2	1101.61	-0.861894	0.13356	-6.45324	1.09485e-10	9.32986e-10	9.32986e-10
ENSMUSG00000020471.11	Pold2	1112.36	498.028	825.672	1.15914	0.17968	6.45115	1.11005e-10	9.45385e-10	9.45385e-10
ENSMUSG00000090125.3	Pou3f1	287.031	39.7126	171.616	2.85503	0.442601	6.45059	1.11419e-10	9.48357e-10	9.48357e-10
ENSMUSG00000029082.17	Bst1	2902.25	584.002	1820.4	2.31307	0.358617	6.44998	1.11868e-10	9.51625e-10	9.51625e-10
ENSMUSG00000033763.14	Mtss1l	307.895	1622.93	921.579	-2.39753	0.371855	-6.4475	1.13711e-10	9.66177e-10	9.66177e-10
ENSMUSG00000020911.14	Krt19	15545.4	58025.2	35369.3	-1.90021	0.294717	-6.44758	1.13652e-10	9.66177e-10	9.66177e-10
ENSMUSG00000034121.12	Mks1	43.5776	116.023	77.3856	-1.41372	0.219289	-6.44681	1.14229e-10	9.7002e-10	9.7002e-10
ENSMUSG00000040557.14	Mettl27	119.011	345.574	224.74	-1.53747	0.238517	-6.44595	1.14879e-10	9.74969e-10	9.74969e-10
ENSMUSG00000027253.15	Lrp4	57.5223	249.036	146.895	-2.11001	0.327445	-6.44388	1.16461e-10	9.8782e-10	9.8782e-10
ENSMUSG00000019734.16	Tmc4	2762.15	6107.35	4323.24	-1.14486	0.177671	-6.44373	1.16572e-10	9.88192e-10	9.88192e-10
ENSMUSG00000033047.5	Eif3l	6798.68	4487.55	5720.16	0.599175	0.0930072	6.44224	1.17722e-10	9.97358e-10	9.97358e-10
ENSMUSG00000044221.14	Grsf1	2221.29	1580.29	1922.16	0.491213	0.0762543	6.44178	1.18079e-10	9.99805e-10	9.99805e-10
ENSMUSG00000067297.4	Ifit1bl2	7.8496	32.2868	19.2536	-2.03181	0.315465	-6.44067	1.18946e-10	1.00657e-09	1.00657e-09
ENSMUSG00000035585.16	Tsen34	3757.57	1954.34	2916.07	0.942891	0.146401	6.44047	1.19101e-10	1.00729e-09	1.00729e-09
ENSMUSG00000024253.8	Dync2li1	42.5729	140.289	88.1736	-1.71871	0.266883	-6.43993	1.19525e-10	1.01029e-09	1.01029e-09
ENSMUSG00000072944.11	Nup62cl	97.0441	22.388	62.2046	2.11347	0.328214	6.43929	1.20032e-10	1.01399e-09	1.01399e-09
ENSMUSG00000027200.17	Sema6d	1140.06	278.641	738.062	2.0324	0.315645	6.43887	1.20362e-10	1.01619e-09	1.01619e-09
ENSMUSG00000031068.8	Glrx3	4521.48	2255.95	3464.23	1.00293	0.155781	6.43807	1.21002e-10	1.021e-09	1.021e-09
ENSMUSG00000007029.16	Vars	4188.43	2679.28	3484.16	0.644304	0.100094	6.43698	1.21874e-10	1.02777e-09	1.02777e-09
ENSMUSG00000052415.5	Tchh	456.46	151.651	314.216	1.59034	0.247082	6.4365	1.22264e-10	1.03046e-09	1.03046e-09
ENSMUSG00000030232.18	Aebp2	5747.02	3278.53	4595.06	0.809757	0.125837	6.43499	1.23482e-10	1.04013e-09	1.04013e-09
ENSMUSG00000035104.14	Eva1a	815.911	208.736	532.562	1.96651	0.305677	6.43329	1.24867e-10	1.05119e-09	1.05119e-09
ENSMUSG00000041498.13	Kif14	235.007	101.06	172.498	1.21856	0.189459	6.43179	1.26112e-10	1.06106e-09	1.06106e-09
ENSMUSG00000030134.11	Rasgef1a	36.7672	129.902	80.23	-1.82379	0.283834	-6.42554	1.31404e-10	1.10484e-09	1.10484e-09
ENSMUSG00000023000.5	Dhh	98.6521	31.5074	67.3179	1.64293	0.25569	6.42546	1.31467e-10	1.10484e-09	1.10484e-09
ENSMUSG00000038555.7	Reep2	14.7799	43.3583	28.1165	-1.56892	0.244205	-6.42461	1.3221e-10	1.11045e-09	1.11045e-09
ENSMUSG00000027495.4	Fam210b	862.327	1543.92	1180.4	-0.840467	0.130843	-6.42346	1.33207e-10	1.11818e-09	1.11818e-09
ENSMUSG00000036225.14	Kctd1	776.075	1952.39	1325.02	-1.33127	0.207289	-6.42232	1.34211e-10	1.12596e-09	1.12596e-09
ENSMUSG00000047443.14	Erfe	292.858	136.819	220.04	1.09452	0.170452	6.42128	1.35129e-10	1.13301e-09	1.13301e-09
ENSMUSG00000064010.12	Dppa1	20.1391	226.695	116.532	-3.48263	0.542571	-6.41875	1.37396e-10	1.15135e-09	1.15135e-09
ENSMUSG00000037509.20	Arhgef4	1308.77	269.032	823.562	2.28222	0.35571	6.41595	1.39947e-10	1.17206e-09	1.17206e-09
ENSMUSG00000028773.8	Fabp3	162.529	2344.5	1180.78	-3.85083	0.600352	-6.41429	1.41479e-10	1.18421e-09	1.18421e-09
ENSMUSG00000025968.16	Ndufs1	1964.84	1246.67	1629.7	0.655871	0.102254	6.41414	1.41616e-10	1.18468e-09	1.18468e-09
ENSMUSG00000004085.14	Map3k20	2517.52	1222.08	1912.98	1.04258	0.162554	6.41372	1.4201e-10	1.18729e-09	1.18729e-09
ENSMUSG00000026051.8	1500015O10Rik	159.037	628.516	378.127	-1.98327	0.309233	-6.41351	1.4221e-10	1.18828e-09	1.18828e-09
ENSMUSG00000054385.14	Ceacam2	4.33077	23.7686	13.4018	-2.43767	0.380135	-6.41264	1.43024e-10	1.1944e-09	1.1944e-09
ENSMUSG00000029622.16	Arpc1b	22775.3	13870.1	18619.5	0.715434	0.111582	6.41175	1.43863e-10	1.20046e-09	1.20046e-09
ENSMUSG00000030638.13	Sh3gl3	21.9051	2.71684	12.9506	2.97741	0.464373	6.41169	1.43914e-10	1.20046e-09	1.20046e-09
ENSMUSG00000032625.14	Thsd7a	35.8465	163.051	95.2084	-2.18055	0.340096	-6.41157	1.44033e-10	1.20077e-09	1.20077e-09
ENSMUSG00000025209.4	Twnk	295.106	518.736	399.466	-0.813124	0.126827	-6.4113	1.4428e-10	1.20214e-09	1.20214e-09
ENSMUSG00000032018.14	Sc5d	2197.03	1332.66	1793.66	0.720997	0.112474	6.41034	1.45194e-10	1.20907e-09	1.20907e-09
ENSMUSG00000020328.10	Nudcd2	1476.19	709.197	1118.26	1.05715	0.16492	6.41006	1.4546e-10	1.21059e-09	1.21059e-09
ENSMUSG00000038497.7	Tmco3	746.052	1157.45	938.036	-0.63478	0.0990776	-6.4069	1.48512e-10	1.23529e-09	1.23529e-09
ENSMUSG00000036040.14	Adamtsl2	10.2606	78.1793	41.956	-2.92447	0.456465	-6.40678	1.48625e-10	1.23553e-09	1.23553e-09
ENSMUSG00000020130.9	Tbc1d15	1552.87	2944.71	2202.4	-0.922873	0.144063	-6.40603	1.49359e-10	1.24092e-09	1.24092e-09
ENSMUSG00000031026.15	Trim66	181.447	31.8026	111.613	2.51232	0.392196	6.40578	1.49603e-10	1.24224e-09	1.24224e-09
ENSMUSG00000001761.7	Smo	3802.57	1643.08	2794.8	1.21055	0.18902	6.40432	1.51042e-10	1.25348e-09	1.25348e-09
ENSMUSG00000024349.9	Tmem173	876.752	1712.24	1266.65	-0.965576	0.150785	-6.40364	1.51711e-10	1.25832e-09	1.25832e-09
ENSMUSG00000024350.5	Dnajc18	247.813	400.885	319.247	-0.694473	0.108464	-6.40277	1.52588e-10	1.26487e-09	1.26487e-09
ENSMUSG00000032051.9	Fdx1	1028.82	2008.67	1486.08	-0.965279	0.150775	-6.40213	1.53227e-10	1.26873e-09	1.26873e-09
ENSMUSG00000058317.12	Ube2e2	282.216	498.989	383.376	-0.823437	0.128619	-6.40216	1.53198e-10	1.26873e-09	1.26873e-09
ENSMUSG00000024070.15	Prkd3	1159.97	1754.82	1437.57	-0.597116	0.0932906	-6.40061	1.54762e-10	1.28071e-09	1.28071e-09
ENSMUSG00000034768.4	Asb16	56.1561	16.3995	37.603	1.77544	0.27752	6.39752	1.57925e-10	1.30615e-09	1.30615e-09
ENSMUSG00000054580.14	Pla2r1	169.864	58.3376	117.819	1.54251	0.241176	6.39578	1.5973e-10	1.32033e-09	1.32033e-09
ENSMUSG00000059474.13	Mbtd1	944.899	1564.53	1234.06	-0.727245	0.113726	-6.39468	1.6088e-10	1.32908e-09	1.32908e-09
ENSMUSG00000032264.9	Zw10	994.612	677.306	846.536	0.554334	0.0867232	6.39199	1.63746e-10	1.35199e-09	1.35199e-09
ENSMUSG00000005950.14	P2rx5	37.6659	162.945	96.1296	-2.1081	0.329888	-6.39037	1.65487e-10	1.36559e-09	1.36559e-09
ENSMUSG00000059714.13	Flot1	1616.79	3204.18	2357.57	-0.986966	0.154456	-6.38994	1.6595e-10	1.36864e-09	1.36864e-09
ENSMUSG00000074886.11	Grk6	2350.18	1626.37	2012.4	0.531141	0.0831471	6.38797	1.68103e-10	1.38562e-09	1.38562e-09
ENSMUSG00000002984.17	Tomm40	3714.36	1869	2853.19	0.990667	0.155118	6.38653	1.69695e-10	1.39795e-09	1.39795e-09
ENSMUSG00000057933.10	Gsta2	87.5025	10.8474	51.7301	3.00929	0.471268	6.3855	1.70834e-10	1.40624e-09	1.40624e-09
ENSMUSG00000007039.12	Ddah2	643.177	1470.73	1029.37	-1.19373	0.186946	-6.38545	1.70894e-10	1.40624e-09	1.40624e-09
ENSMUSG00000034799.16	Unc13a	223.055	80.1886	156.384	1.47747	0.231403	6.38481	1.71608e-10	1.41132e-09	1.41132e-09
ENSMUSG00000001467.5	Cyp51	2596.33	938.135	1822.5	1.46853	0.230125	6.38142	1.75458e-10	1.44217e-09	1.44217e-09
ENSMUSG00000028745.18	Capzb	14631.2	8614.76	11823.5	0.764095	0.119749	6.3808	1.76166e-10	1.44718e-09	1.44718e-09
ENSMUSG00000046733.7	Gprc5a	13864.4	4987.6	9721.9	1.47493	0.231249	6.37811	1.79288e-10	1.47186e-09	1.47186e-09
ENSMUSG00000033444.14	Specc1l	2506.05	3596.39	3014.88	-0.521084	0.0816998	-6.37804	1.79372e-10	1.47186e-09	1.47186e-09
ENSMUSG00000032872.16	Cyb5r4	1210.44	757.753	999.184	0.675345	0.105936	6.37504	1.82921e-10	1.50014e-09	1.50014e-09
ENSMUSG00000054708.17	Ankrd24	188.414	802.442	474.961	-2.0897	0.327811	-6.37472	1.83301e-10	1.50241e-09	1.50241e-09
ENSMUSG00000031403.14	Dkc1	1782.5	742.581	1297.2	1.2632	0.198194	6.37353	1.8472e-10	1.51319e-09	1.51319e-09
ENSMUSG00000031438.11	Rnf128	435.622	972.893	686.348	-1.15826	0.181738	-6.37322	1.85098e-10	1.51544e-09	1.51544e-09
ENSMUSG00000037979.13	Ccdc92	82.0402	250.348	160.584	-1.60718	0.25225	-6.37137	1.87352e-10	1.53303e-09	1.53303e-09
ENSMUSG00000040714.14	Klc3	1175.66	2902.11	1981.33	-1.30372	0.204625	-6.37125	1.87497e-10	1.53336e-09	1.53336e-09
ENSMUSG00000105867.2	Gm42517	158.129	30.018	98.344	2.39772	0.37649	6.36861	1.90748e-10	1.55733e-09	1.55733e-09
ENSMUSG00000033589.4	Reep4	4864.27	2448.84	3737.07	0.989967	0.155444	6.36864	1.90716e-10	1.55733e-09	1.55733e-09
ENSMUSG00000032783.9	Troap	187.497	74.5682	134.797	1.32937	0.208733	6.36876	1.90565e-10	1.55733e-09	1.55733e-09
ENSMUSG00000026304.13	Rab17	117.13	637.088	359.777	-2.44251	0.383602	-6.3673	1.92388e-10	1.56985e-09	1.56985e-09
ENSMUSG00000024346.5	Pfdn1	2703	1424.6	2106.41	0.923842	0.1451	6.36694	1.9283e-10	1.57257e-09	1.57257e-09
ENSMUSG00000031849.9	Comp	23.2577	66.7294	43.5445	-1.51432	0.237849	-6.36674	1.93088e-10	1.57379e-09	1.57379e-09
ENSMUSG00000021680.8	Crhbp	46.2982	2.96694	26.0769	3.96466	0.622857	6.36528	1.94939e-10	1.58799e-09	1.58799e-09
ENSMUSG00000024787.13	Snx15	1289.64	717.181	1022.49	0.845965	0.132912	6.36484	1.95496e-10	1.59165e-09	1.59165e-09
ENSMUSG00000022503.10	Nubp1	711.641	382.741	558.154	0.89427	0.140515	6.36422	1.96281e-10	1.59715e-09	1.59715e-09
ENSMUSG00000022853.7	Ehhadh	71.042	252.472	155.709	-1.82422	0.286693	-6.36299	1.97863e-10	1.60912e-09	1.60912e-09
ENSMUSG00000035007.5	Rundc1	515.764	791.46	644.422	-0.617561	0.0970926	-6.36054	2.01044e-10	1.63408e-09	1.63408e-09
ENSMUSG00000074129.14	Rpl13a	1343.47	625.912	1008.61	1.1016	0.173211	6.35987	2.01923e-10	1.64031e-09	1.64031e-09
ENSMUSG00000039763.10	Dnajc28	17.4805	55.5928	35.2662	-1.6654	0.261873	-6.35959	2.023e-10	1.64246e-09	1.64246e-09
ENSMUSG00000059479.7	B3gnt8	353.665	97.6921	234.211	1.85597	0.292006	6.35592	2.07186e-10	1.6812e-09	1.6812e-09
ENSMUSG00000019564.12	Arid3a	889.11	490.097	702.904	0.858597	0.135103	6.35513	2.08256e-10	1.68894e-09	1.68894e-09
ENSMUSG00000045273.8	Cenph	318.098	131.717	231.12	1.27201	0.200291	6.35082	2.14168e-10	1.73593e-09	1.73593e-09
ENSMUSG00000055862.7	Izumo4	102.655	244.51	168.854	-1.2527	0.197318	-6.34863	2.17241e-10	1.75985e-09	1.75985e-09
ENSMUSG00000029516.19	Cit	714.63	252.206	498.832	1.5024	0.236691	6.34751	2.18822e-10	1.77168e-09	1.77168e-09
ENSMUSG00000037013.15	Ss18	3587.55	2779.69	3210.55	0.367931	0.0579972	6.34393	2.2397e-10	1.81235e-09	1.81235e-09
ENSMUSG00000026466.16	Tor1aip1	1629.95	2814.99	2182.97	-0.78778	0.12419	-6.34335	2.24825e-10	1.81827e-09	1.81827e-09
ENSMUSG00000045827.10	Serpinb9	1869.68	829.623	1384.32	1.17224	0.18487	6.3409	2.28421e-10	1.84633e-09	1.84633e-09
ENSMUSG00000025980.14	Hspd1	14046.7	6551.57	10549	1.1003	0.173537	6.34046	2.29083e-10	1.85066e-09	1.85066e-09
ENSMUSG00000091243.2	Vgll3	356.077	71.9726	223.495	2.30857	0.36422	6.3384	2.32164e-10	1.87451e-09	1.87451e-09
ENSMUSG00000030539.13	Sema4b	11689.1	3323.25	7785.05	1.81446	0.286366	6.33617	2.35549e-10	1.90079e-09	1.90079e-09
ENSMUSG00000026241.5	Nppc	68.3607	6.71741	39.5938	3.3451	0.528126	6.33391	2.39017e-10	1.92771e-09	1.92771e-09
ENSMUSG00000049115.15	Agtr1a	119.308	737.178	407.647	-2.62885	0.415085	-6.33327	2.40017e-10	1.9347e-09	1.9347e-09
ENSMUSG00000000126.11	Wnt9a	555.781	202.158	390.757	1.45824	0.230277	6.33254	2.41153e-10	1.94065e-09	1.94065e-09
ENSMUSG00000068039.13	Tcp1	9387.84	5643.3	7640.39	0.734178	0.115936	6.33262	2.41034e-10	1.94065e-09	1.94065e-09
ENSMUSG00000047787.7	Flrt1	76.2245	12.7594	46.6075	2.5835	0.407965	6.33265	2.40987e-10	1.94065e-09	1.94065e-09
ENSMUSG00000029177.9	Cenpa	1793.22	796.318	1328	1.17105	0.184942	6.33201	2.41987e-10	1.94629e-09	1.94629e-09
ENSMUSG00000037049.9	Smpd1	332.459	623.412	468.237	-0.907208	0.143293	-6.33114	2.43359e-10	1.95625e-09	1.95625e-09
ENSMUSG00000033033.10	Calhm2	242.719	86.8571	169.983	1.48382	0.234381	6.33079	2.43904e-10	1.95955e-09	1.95955e-09
ENSMUSG00000039450.11	Dcxr	724.69	350.475	550.057	1.0476	0.165482	6.33061	2.44201e-10	1.96085e-09	1.96085e-09
ENSMUSG00000038323.3	1700066M21Rik	143.168	64.1037	106.271	1.16008	0.183302	6.32876	2.47139e-10	1.98336e-09	1.98336e-09
ENSMUSG00000073234.4	Gm8773	22.0713	2.23945	12.8164	3.28955	0.519791	6.3286	2.47401e-10	1.98437e-09	1.98437e-09
ENSMUSG00000033808.16	Tmem87a	1737.33	2949.68	2303.09	-0.763567	0.12068	-6.32718	2.4968e-10	2.00155e-09	2.00155e-09
ENSMUSG00000005533.10	Igf1r	4498.41	1892.23	3282.19	1.24922	0.197483	6.32573	2.52039e-10	2.01936e-09	2.01936e-09
ENSMUSG00000063531.7	Sema3e	220.67	53.1161	142.478	2.0533	0.324642	6.3248	2.53564e-10	2.03046e-09	2.03046e-09
ENSMUSG00000079012.11	Serpina3m	6.40499	50.7648	27.1062	-2.97887	0.471127	-6.32288	2.5674e-10	2.05477e-09	2.05477e-09
ENSMUSG00000025915.14	Sgk3	700.043	237.664	484.266	1.55797	0.246518	6.31991	2.61712e-10	2.09341e-09	2.09341e-09
ENSMUSG00000075225.14	Ccdc162	36.2752	144.474	86.7679	-1.99208	0.31535	-6.31703	2.66639e-10	2.13165e-09	2.13165e-09
ENSMUSG00000056413.16	Adap1	291.451	722.651	492.677	-1.3105	0.207511	-6.31533	2.6958e-10	2.15399e-09	2.15399e-09
ENSMUSG00000029330.8	Cds1	255.409	514.07	376.117	-1.00948	0.159915	-6.31263	2.74331e-10	2.19075e-09	2.19075e-09
ENSMUSG00000009828.15	Ick	292.252	524.31	400.546	-0.844475	0.133816	-6.31072	2.77742e-10	2.21677e-09	2.21677e-09
ENSMUSG00000070780.11	Rbm47	1994.74	3885.31	2877.01	-0.961771	0.152515	-6.30606	2.86226e-10	2.28324e-09	2.28324e-09
ENSMUSG00000032359.14	Ctsh	2480.06	4679.21	3506.33	-0.915791	0.145288	-6.30326	2.9145e-10	2.32365e-09	2.32365e-09
ENSMUSG00000024791.10	Cdca5	466.108	206.321	344.874	1.17436	0.186335	6.30239	2.93084e-10	2.3354e-09	2.3354e-09
ENSMUSG00000025374.13	Nabp2	918.434	530.061	737.193	0.792431	0.125757	6.30127	2.95223e-10	2.35116e-09	2.35116e-09
ENSMUSG00000055866.9	Per2	755.976	3267.19	1927.88	-2.11127	0.335079	-6.30081	2.96102e-10	2.35688e-09	2.35688e-09
ENSMUSG00000033294.11	Noc4l	1664.82	1205.75	1450.59	0.46547	0.0739054	6.29819	3.01134e-10	2.39562e-09	2.39562e-09
ENSMUSG00000052974.8	Cyp2f2	5.592	34.9264	19.2814	-2.65701	0.421904	-6.29765	3.02188e-10	2.4027e-09	2.4027e-09
ENSMUSG00000025066.9	Sfr1	12427.5	5386.21	9141.58	1.20616	0.191534	6.29737	3.02745e-10	2.40581e-09	2.40581e-09
ENSMUSG00000070419.11	Cyp3a57	66.3649	394.431	219.462	-2.56968	0.408071	-6.29714	3.03191e-10	2.40805e-09	2.40805e-09
ENSMUSG00000020739.11	Nup85	1521.17	815.699	1191.95	0.899106	0.142806	6.29598	3.05467e-10	2.42481e-09	2.42481e-09
ENSMUSG00000029192.17	Tbc1d14	1016.07	1691.38	1331.21	-0.734776	0.116726	-6.29485	3.0769e-10	2.44113e-09	2.44113e-09
ENSMUSG00000061559.15	Wdr61	2673.16	1523.82	2136.8	0.810842	0.128863	6.29229	3.12809e-10	2.4804e-09	2.4804e-09
ENSMUSG00000031340.8	Gabre	105.14	25.2844	67.874	2.04918	0.325691	6.29178	3.13846e-10	2.48727e-09	2.48727e-09
ENSMUSG00000020407.13	Upp1	9541.59	2157.06	6095.48	2.14517	0.341032	6.29023	3.16988e-10	2.51081e-09	2.51081e-09
ENSMUSG00000022912.8	Pros1	1254.97	2372.96	1776.7	-0.919365	0.146198	-6.28847	3.20603e-10	2.53807e-09	2.53807e-09
ENSMUSG00000006784.14	Ttc25	15.2199	69.0411	40.3365	-2.18079	0.346873	-6.28701	3.23643e-10	2.56075e-09	2.56075e-09
ENSMUSG00000021125.6	Arg2	211.778	435.137	316.012	-1.03803	0.16514	-6.28577	3.26236e-10	2.57986e-09	2.57986e-09
ENSMUSG00000028057.14	Rit1	950.35	1686.56	1293.92	-0.827912	0.131723	-6.28525	3.27328e-10	2.58709e-09	2.58709e-09
ENSMUSG00000000555.8	Itga5	22888.4	5377.74	14716.8	2.08954	0.332576	6.28288	3.32349e-10	2.62536e-09	2.62536e-09
ENSMUSG00000020728.17	Cep112	7.86597	49.3191	27.2108	-2.64553	0.421081	-6.2827	3.32737e-10	2.62701e-09	2.62701e-09
ENSMUSG00000030921.17	Trim30a	239.884	663.336	437.495	-1.46615	0.233393	-6.28188	3.34506e-10	2.63954e-09	2.63954e-09
ENSMUSG00000025783.2	4930412O13Rik	27.8892	122.488	72.0352	-2.12651	0.338638	-6.2796	3.39439e-10	2.67565e-09	2.67565e-09
ENSMUSG00000026921.18	Egfl7	66.2013	23.0681	46.0725	1.50807	0.240154	6.2796	3.39448e-10	2.67565e-09	2.67565e-09
ENSMUSG00000052353.13	Cemip	374.369	83.2068	238.493	2.17016	0.345654	6.27843	3.42016e-10	2.69444e-09	2.69444e-09
ENSMUSG00000021756.12	Il6st	3062.84	6356.29	4599.78	-1.05325	0.167784	-6.2774	3.44275e-10	2.71077e-09	2.71077e-09
ENSMUSG00000035601.9	Trmt10b	152.686	257.665	201.676	-0.755514	0.120369	-6.27664	3.45959e-10	2.7211e-09	2.7211e-09
ENSMUSG00000048833.9	Slc39a9	1093.73	1867.82	1454.97	-0.771928	0.122984	-6.27665	3.45954e-10	2.7211e-09	2.7211e-09
ENSMUSG00000036995.7	Asap3	379.18	815.183	582.648	-1.10426	0.175988	-6.27462	3.505e-10	2.75533e-09	2.75533e-09
ENSMUSG00000034401.16	Spata6	436.048	811.808	611.403	-0.897414	0.143032	-6.27423	3.51376e-10	2.76073e-09	2.76073e-09
ENSMUSG00000006464.8	Bbs1	33.4312	95.8905	62.5789	-1.50951	0.240625	-6.2733	3.53477e-10	2.77575e-09	2.77575e-09
ENSMUSG00000034918.8	Cdhr2	2.93615	45.9186	22.9946	-3.93283	0.626949	-6.27297	3.54214e-10	2.78004e-09	2.78004e-09
ENSMUSG00000027423.15	Snx5	5283.97	2520.66	3994.42	1.06782	0.170321	6.26949	3.62239e-10	2.8415e-09	2.8415e-09
ENSMUSG00000000753.15	Serpinf1	2787.73	706.676	1816.57	1.98011	0.315865	6.26884	3.63739e-10	2.85173e-09	2.85173e-09
ENSMUSG00000069237.8	Fam8a1	985.401	1627.32	1284.96	-0.72346	0.115458	-6.26602	3.70385e-10	2.90228e-09	2.90228e-09
ENSMUSG00000017466.9	Timp2	1772.04	4005.32	2814.23	-1.17638	0.187744	-6.26586	3.70765e-10	2.9037e-09	2.9037e-09
ENSMUSG00000035439.13	Haus8	461.233	245.771	360.684	0.906659	0.144761	6.26316	3.7725e-10	2.9529e-09	2.9529e-09
ENSMUSG00000001440.5	Kpnb1	13819.4	8397.61	11289.2	0.718626	0.114746	6.26274	3.78273e-10	2.95933e-09	2.95933e-09
ENSMUSG00000030505.17	Prmt3	427.573	245.473	342.593	0.800389	0.127881	6.25884	3.87851e-10	3.03263e-09	3.03263e-09
ENSMUSG00000063804.8	Lin28b	67.6162	7.26932	39.4543	3.21906	0.514577	6.25573	3.95664e-10	3.09206e-09	3.09206e-09
ENSMUSG00000052485.7	Tmem171	1339.95	180.968	799.09	2.88833	0.46174	6.25532	3.967e-10	3.0985e-09	3.0985e-09
ENSMUSG00000032344.17	Mb21d1	191.279	87.798	142.988	1.12518	0.179958	6.25246	4.04028e-10	3.15406e-09	3.15406e-09
ENSMUSG00000004980.16	Hnrnpa2b1	27194.3	16705.9	22299.7	0.702917	0.11245	6.25096	4.07937e-10	3.18287e-09	3.18287e-09
ENSMUSG00000068748.7	Ptprz1	4655.81	695.854	2807.83	2.7422	0.438709	6.25062	4.08837e-10	3.18818e-09	3.18818e-09
ENSMUSG00000024208.15	Uqcc2	1619.03	839.888	1255.43	0.94656	0.151442	6.2503	4.09677e-10	3.19304e-09	3.19304e-09
ENSMUSG00000038453.16	Srcin1	51.425	265.453	151.305	-2.36487	0.378413	-6.24943	4.11958e-10	3.20909e-09	3.20909e-09
ENSMUSG00000006641.12	Slc5a6	162.836	365.738	257.524	-1.1656	0.186548	-6.24824	4.151e-10	3.23013e-09	3.23013e-09
ENSMUSG00000073002.9	Vamp5	548.72	251.511	410.022	1.12429	0.179936	6.24827	4.1502e-10	3.23013e-09	3.23013e-09
ENSMUSG00000042961.13	Egflam	120.432	464.558	281.024	-1.9483	0.311868	-6.24719	4.17915e-10	3.2503e-09	3.2503e-09
ENSMUSG00000046133.3	C130073F10Rik	26.2767	3.54012	15.6663	2.87815	0.460744	6.24675	4.19076e-10	3.2576e-09	3.2576e-09
ENSMUSG00000020823.16	Sec14l1	3130.27	5698.28	4328.68	-0.86428	0.138378	-6.24581	4.21618e-10	3.27561e-09	3.27561e-09
ENSMUSG00000035357.16	Pdzrn3	591.801	2083.65	1288	-1.81582	0.290745	-6.24541	4.22693e-10	3.28222e-09	3.28222e-09
ENSMUSG00000040123.17	Zmym5	1153.37	1810.86	1460.2	-0.65071	0.104206	-6.24446	4.25276e-10	3.30052e-09	3.30052e-09
ENSMUSG00000029066.12	Mrpl20	1393.99	742.01	1089.73	0.909497	0.145657	6.24412	4.26189e-10	3.30472e-09	3.30472e-09
ENSMUSG00000002900.16	Lamb1	10187.9	3053.07	6858.32	1.73847	0.278418	6.24409	4.26269e-10	3.30472e-09	3.30472e-09
ENSMUSG00000046727.12	Cystm1	1417.63	2915.58	2116.68	-1.04053	0.166655	-6.2436	4.27614e-10	3.31338e-09	3.31338e-09
ENSMUSG00000024844.14	Banf1	4090.03	2089.57	3156.48	0.96882	0.155192	6.24271	4.30064e-10	3.3306e-09	3.3306e-09
ENSMUSG00000047344.9	Lancl3	101.667	17.4294	62.3563	2.54432	0.407665	6.2412	4.34214e-10	3.36096e-09	3.36096e-09
ENSMUSG00000021368.15	Tbc1d7	220.405	117.397	172.334	0.910125	0.145838	6.24067	4.35708e-10	3.37074e-09	3.37074e-09
ENSMUSG00000048486.6	Fitm2	568.478	917.45	731.332	-0.69077	0.110704	-6.23982	4.38069e-10	3.38721e-09	3.38721e-09
ENSMUSG00000059900.14	Tmem40	1895.9	704.818	1340.06	1.4275	0.22886	6.23742	4.44851e-10	3.43783e-09	3.43783e-09
ENSMUSG00000033788.15	Dysf	441.339	162.474	311.202	1.44189	0.231173	6.23729	4.45228e-10	3.43892e-09	3.43892e-09
ENSMUSG00000021553.14	Slc28a3	2728.79	10335.8	6278.74	-1.92137	0.308144	-6.2353	4.50922e-10	3.48106e-09	3.48106e-09
ENSMUSG00000046731.4	Kctd11	3849.11	1946.65	2961.29	0.983419	0.157721	6.23517	4.51274e-10	3.48194e-09	3.48194e-09
ENSMUSG00000037820.15	Tgm2	7290.8	15139.3	10953.4	-1.0541	0.169114	-6.23307	4.57374e-10	3.52714e-09	3.52714e-09
ENSMUSG00000032187.16	Smarca4	9179.67	6372.37	7869.59	0.526437	0.0844708	6.23218	4.60001e-10	3.54553e-09	3.54553e-09
ENSMUSG00000020267.6	Hint1	4302.54	2138.18	3292.51	1.00866	0.161856	6.23183	4.61022e-10	3.55152e-09	3.55152e-09
ENSMUSG00000026489.13	Coq8a	48.7256	242.335	139.077	-2.31232	0.371116	-6.23072	4.64304e-10	3.57492e-09	3.57492e-09
ENSMUSG00000067629.13	Syngap1	63.0649	169.394	112.685	-1.42354	0.228482	-6.23043	4.65151e-10	3.57955e-09	3.57955e-09
ENSMUSG00000042608.15	Stk40	2917.72	6150.38	4426.3	-1.07571	0.172658	-6.23031	4.65503e-10	3.57957e-09	3.57957e-09
ENSMUSG00000034771.15	Tle2	281.341	1119.94	672.686	-1.99241	0.319795	-6.23027	4.65643e-10	3.57957e-09	3.57957e-09
ENSMUSG00000031803.8	B3gnt3	1457.77	620.576	1067.08	1.23172	0.197734	6.22917	4.68909e-10	3.60278e-09	3.60278e-09
ENSMUSG00000002107.18	Celf2	486.106	972.988	713.317	-1.00073	0.160657	-6.22902	4.6936e-10	3.60435e-09	3.60435e-09
ENSMUSG00000085683.2	Tmem238l	33.4833	172.008	98.128	-2.36537	0.379801	-6.22792	4.72665e-10	3.62782e-09	3.62782e-09
ENSMUSG00000034275.18	Igsf9b	473.038	153.24	323.799	1.6249	0.26096	6.22663	4.76587e-10	3.65408e-09	3.65408e-09
ENSMUSG00000022500.15	Litaf	11369.3	18878.8	14873.8	-0.731596	0.117494	-6.22666	4.76481e-10	3.65408e-09	3.65408e-09
ENSMUSG00000039771.13	Polr2j	801.831	426.355	626.609	0.910856	0.146306	6.22571	4.79387e-10	3.67363e-09	3.67363e-09
ENSMUSG00000041605.16	Inava	5571.35	2775.41	4266.58	1.00525	0.161474	6.22547	4.80103e-10	3.67526e-09	3.67526e-09
ENSMUSG00000029844.9	Hoxa1	23.1913	2.0037	13.3037	3.53316	0.567528	6.22552	4.79954e-10	3.67526e-09	3.67526e-09
ENSMUSG00000042613.9	Pbxip1	1834.62	3447.13	2587.13	-0.910247	0.146227	-6.22491	4.81824e-10	3.6865e-09	3.6865e-09
ENSMUSG00000021822.3	Plau	71148.1	16419.8	45608.2	2.11538	0.339847	6.22452	4.83036e-10	3.69383e-09	3.69383e-09
ENSMUSG00000028683.14	Eif2b3	800.557	432.204	628.659	0.888374	0.142726	6.22433	4.83606e-10	3.69626e-09	3.69626e-09
ENSMUSG00000001436.15	Slc19a1	401.63	268.082	339.308	0.58362	0.093792	6.22249	4.89326e-10	3.73802e-09	3.73802e-09
ENSMUSG00000050234.7	Gja4	109.599	39.8221	77.0366	1.45565	0.233975	6.22139	4.92761e-10	3.76229e-09	3.76229e-09
ENSMUSG00000003949.16	Hlf	197.751	1196.68	663.918	-2.59684	0.417459	-6.2206	4.95272e-10	3.77949e-09	3.77949e-09
ENSMUSG00000024030.6	Abcg1	768.594	1923.18	1307.4	-1.32245	0.212634	-6.21936	4.99182e-10	3.80734e-09	3.80734e-09
ENSMUSG00000047281.3	Sfn	106209	25748	68660.7	2.04438	0.328798	6.21773	5.04385e-10	3.84501e-09	3.84501e-09
ENSMUSG00000001517.14	Foxm1	1165.73	554.917	880.685	1.07111	0.172313	6.21611	5.09636e-10	3.88302e-09	3.88302e-09
ENSMUSG00000039231.18	Suv39h1	698.547	353.365	537.462	0.982625	0.158087	6.21571	5.10937e-10	3.8909e-09	3.8909e-09
ENSMUSG00000007908.14	Hmgcll1	187.82	37.927	117.87	2.30705	0.371311	6.21326	5.18975e-10	3.95005e-09	3.95005e-09
ENSMUSG00000058799.16	Nap1l1	8538.83	4247.51	6536.22	1.0074	0.162162	6.21229	5.22175e-10	3.97234e-09	3.97234e-09
ENSMUSG00000027978.9	Prss12	4486.45	1189.44	2947.84	1.9153	0.308347	6.21149	5.24846e-10	3.99058e-09	3.99058e-09
ENSMUSG00000062981.5	Mrpl42	1314.12	643.56	1001.19	1.02976	0.165787	6.21131	5.25431e-10	3.99295e-09	3.99295e-09
ENSMUSG00000036712.15	Cyld	1853.22	3268.06	2513.48	-0.818204	0.131746	-6.21048	5.28238e-10	4.01219e-09	4.01219e-09
ENSMUSG00000027656.7	Wisp2	42.8013	263.498	145.793	-2.6201	0.422227	-6.20543	5.45467e-10	4.1409e-09	4.1409e-09
ENSMUSG00000032366.15	Tpm1	18710.1	11920	15541.4	0.650383	0.104881	6.20118	5.60412e-10	4.25215e-09	4.25215e-09
ENSMUSG00000029003.11	Mad2l2	297.009	466.203	375.966	-0.651173	0.105018	-6.20058	5.62548e-10	4.26613e-09	4.26613e-09
ENSMUSG00000035283.4	Adrb1	25.2876	122.025	70.4316	-2.26338	0.365368	-6.19478	5.83652e-10	4.42388e-09	4.42388e-09
ENSMUSG00000005575.16	Ube2m	5427.99	3045.97	4316.38	0.833325	0.134524	6.19464	5.84186e-10	4.42564e-09	4.42564e-09
ENSMUSG00000039531.8	Zup1	284.071	441.254	357.423	-0.632688	0.102143	-6.19412	5.86116e-10	4.43795e-09	4.43795e-09
ENSMUSG00000015709.9	Arnt2	12.1044	43.9088	26.9464	-1.85164	0.298976	-6.19326	5.89317e-10	4.45988e-09	4.45988e-09
ENSMUSG00000029790.16	Cep41	155.747	74.0202	117.608	1.07545	0.173724	6.19054	5.99603e-10	4.53537e-09	4.53537e-09
ENSMUSG00000029363.14	Rfc5	864.493	501.993	695.327	0.784901	0.126793	6.19043	6.0002e-10	4.53618e-09	4.53618e-09
ENSMUSG00000042572.12	Ube2q1	2739.26	1934.4	2363.66	0.501741	0.0810527	6.1903	6.00494e-10	4.53741e-09	4.53741e-09
ENSMUSG00000028115.16	Bnipl	403.567	1048.79	704.672	-1.37829	0.222691	-6.18925	6.04506e-10	4.56537e-09	4.56537e-09
ENSMUSG00000067787.10	Blcap	4358.64	2792.09	3627.58	0.642426	0.103883	6.18412	6.24487e-10	4.71383e-09	4.71383e-09
ENSMUSG00000024242.14	Map4k3	1116.36	2168.02	1607.14	-0.957404	0.154877	-6.1817	6.34167e-10	4.78442e-09	4.78442e-09
ENSMUSG00000026915.16	Strbp	1943.17	1347.87	1665.36	0.52744	0.0853337	6.18091	6.37325e-10	4.80577e-09	4.80577e-09
ENSMUSG00000023110.12	Prmt5	1960.04	1193.04	1602.1	0.715934	0.115843	6.1802	6.40201e-10	4.82496e-09	4.82496e-09
ENSMUSG00000073139.9	Tmem185a	515.853	1212.19	840.812	-1.2321	0.199372	-6.17987	6.41532e-10	4.8325e-09	4.8325e-09
ENSMUSG00000058354.7	Krt6a	65132.1	9860.76	39338.8	2.7236	0.440738	6.17963	6.42519e-10	4.83744e-09	4.83744e-09
ENSMUSG00000022246.14	Rai14	8792.9	2719.47	5958.63	1.69298	0.273983	6.17915	6.44478e-10	4.84969e-09	4.84969e-09
ENSMUSG00000049565.16	Aknad1	199.949	19.4303	115.707	3.36378	0.544517	6.17755	6.51028e-10	4.89646e-09	4.89646e-09
ENSMUSG00000028618.11	Tmem59	2997.41	5581.55	4203.34	-0.897047	0.145234	-6.17655	6.55171e-10	4.92508e-09	4.92508e-09
ENSMUSG00000059883.16	Irak4	509.519	296.856	410.276	0.777886	0.125972	6.17506	6.61376e-10	4.96917e-09	4.96917e-09
ENSMUSG00000029575.17	Mmab	166.551	82.9065	127.517	1.0064	0.16299	6.17458	6.63386e-10	4.98171e-09	4.98171e-09
ENSMUSG00000036585.15	Fgf1	10.637	56.7061	32.1359	-2.40078	0.388839	-6.17422	6.64893e-10	4.99046e-09	4.99046e-09
ENSMUSG00000062012.14	Zfp13	55.6164	136.238	93.2398	-1.29194	0.209261	-6.17384	6.66508e-10	5.00001e-09	5.00001e-09
ENSMUSG00000028184.12	Adgrl2	887.833	2105.8	1456.22	-1.24555	0.201821	-6.17152	6.76344e-10	5.0707e-09	5.0707e-09
ENSMUSG00000074088.6	Snrnp40	1283.49	804.838	1060.12	0.673395	0.109114	6.17146	6.76626e-10	5.0707e-09	5.0707e-09
ENSMUSG00000062901.3	Klhl24	1517.97	3197.75	2301.87	-1.07501	0.174208	-6.17083	6.79329e-10	5.08574e-09	5.08574e-09
ENSMUSG00000073295.4	Nudt11	37.5132	3.60368	21.6887	3.35504	0.543693	6.17084	6.7929e-10	5.08574e-09	5.08574e-09
ENSMUSG00000052456.9	Asna1	2511.09	1807.35	2182.68	0.474205	0.0768592	6.16979	6.83825e-10	5.11678e-09	5.11678e-09
ENSMUSG00000069721.2	Krtap3-2	34.9188	1.80135	19.464	4.3059	0.697939	6.16946	6.85253e-10	5.12483e-09	5.12483e-09
ENSMUSG00000063229.15	Ldha	69170	34345.6	52918.6	1.01002	0.163749	6.16811	6.91092e-10	5.16586e-09	5.16586e-09
ENSMUSG00000038026.12	Kcnj9	50.1895	14.0445	33.3218	1.84477	0.299113	6.16748	6.93885e-10	5.18143e-09	5.18143e-09
ENSMUSG00000024026.12	Glo1	3442.77	1637.83	2600.46	1.07169	0.173764	6.16752	6.93692e-10	5.18143e-09	5.18143e-09
ENSMUSG00000007655.16	Cav1	7478.69	2558.19	5182.46	1.54759	0.250968	6.16648	6.98255e-10	5.20874e-09	5.20874e-09
ENSMUSG00000001504.10	Irx2	3333.55	7869.94	5450.53	-1.23915	0.200949	-6.16651	6.98159e-10	5.20874e-09	5.20874e-09
ENSMUSG00000042182.16	Bend6	22.3203	83.6698	50.9501	-1.90003	0.30819	-6.16513	7.04242e-10	5.25072e-09	5.25072e-09
ENSMUSG00000048938.12	Nr1h5	185.48	44.0828	119.494	2.07208	0.336201	6.16321	7.12841e-10	5.31212e-09	5.31212e-09
ENSMUSG00000073599.9	Ecscr	149.627	367.485	251.294	-1.29882	0.210822	-6.16072	7.24166e-10	5.39376e-09	5.39376e-09
ENSMUSG00000039046.15	Usp6nl	2398.55	4894.77	3563.45	-1.02901	0.167038	-6.16037	7.25738e-10	5.40271e-09	5.40271e-09
ENSMUSG00000040586.8	Ofd1	302.731	455.619	374.079	-0.589873	0.0957706	-6.15922	7.31019e-10	5.43926e-09	5.43926e-09
ENSMUSG00000034258.4	Flvcr2	41.4951	302.436	163.268	-2.85949	0.464319	-6.15847	7.34527e-10	5.46258e-09	5.46258e-09
ENSMUSG00000029432.12	Nipsnap2	745.037	1346.75	1025.83	-0.853713	0.138631	-6.15817	7.35902e-10	5.47002e-09	5.47002e-09
ENSMUSG00000032038.7	St3gal4	2688.85	1036.77	1917.88	1.37465	0.223228	6.15808	7.36316e-10	5.47031e-09	5.47031e-09
ENSMUSG00000015656.17	Hspa8	53735	25044.7	40346.2	1.10136	0.178854	6.15787	7.37289e-10	5.47476e-09	5.47476e-09
ENSMUSG00000026664.7	Phyh	593.043	1501.36	1016.92	-1.34006	0.217621	-6.15775	7.37838e-10	5.47605e-09	5.47605e-09
ENSMUSG00000020019.4	Ntn4	411.079	1178.64	769.272	-1.51927	0.246727	-6.15767	7.38214e-10	5.47606e-09	5.47606e-09
ENSMUSG00000022123.9	Scel	37.8838	3.17549	21.6866	3.59195	0.58334	6.15756	7.38733e-10	5.47712e-09	5.47712e-09
ENSMUSG00000026110.15	Mgat4a	1199.12	2406.68	1762.65	-1.00507	0.163257	-6.15635	7.44406e-10	5.51638e-09	5.51638e-09
ENSMUSG00000052920.14	Prkg1	5.05952	80.6976	40.3573	-3.96981	0.644906	-6.15564	7.47748e-10	5.53834e-09	5.53834e-09
ENSMUSG00000028145.9	Them4	89.1163	219.212	149.827	-1.30159	0.211471	-6.15494	7.51076e-10	5.56017e-09	5.56017e-09
ENSMUSG00000071637.5	Cebpd	3970.88	14000	8651.14	-1.81788	0.295451	-6.15291	7.60759e-10	5.629e-09	5.629e-09
ENSMUSG00000061126.4	Cyp4f39	374.595	84.1486	239.053	2.15424	0.350162	6.15212	7.6454e-10	5.65412e-09	5.65412e-09
ENSMUSG00000031097.15	Tnni2	256.11	81.596	174.67	1.64734	0.267847	6.1503	7.73382e-10	5.71661e-09	5.71661e-09
ENSMUSG00000045555.3	Mettl24	12.1437	45.0451	27.4977	-1.88721	0.306922	-6.14885	7.80486e-10	5.7662e-09	5.7662e-09
ENSMUSG00000027108.15	Ola1	2230.92	1203.04	1751.24	0.890663	0.144911	6.14626	7.9329e-10	5.85783e-09	5.85783e-09
ENSMUSG00000022339.9	Ebag9	243.094	363.528	299.297	-0.577189	0.0939477	-6.14373	8.06082e-10	5.94928e-09	5.94928e-09
ENSMUSG00000045027.6	Prss22	4618.71	1592.43	3206.45	1.53617	0.250068	6.14303	8.09623e-10	5.9724e-09	5.9724e-09
ENSMUSG00000029998.14	Pcyox1	4411.93	2758.83	3640.48	0.677225	0.110251	6.14257	8.11944e-10	5.9865e-09	5.9865e-09
ENSMUSG00000047632.10	Fgfbp3	69.7087	21.9654	47.4285	1.66403	0.270938	6.14174	8.16236e-10	6.01511e-09	6.01511e-09
ENSMUSG00000022519.14	Srl	18.0904	51.3104	33.593	-1.49284	0.243122	-6.14028	8.23769e-10	6.06756e-09	6.06756e-09
ENSMUSG00000060038.14	Dhps	934.496	554.231	757.039	0.752639	0.122581	6.13993	8.2559e-10	6.07791e-09	6.07791e-09
ENSMUSG00000048482.14	Bdnf	17.2932	77.8738	45.5641	-2.16117	0.35203	-6.13916	8.29604e-10	6.10438e-09	6.10438e-09
ENSMUSG00000037003.16	Tns2	335.18	988.75	640.18	-1.56015	0.254163	-6.1384	8.33545e-10	6.13029e-09	6.13029e-09
ENSMUSG00000027273.13	Snap25	29.7515	129.068	76.099	-2.12012	0.345461	-6.13708	8.40527e-10	6.17542e-09	6.17542e-09
ENSMUSG00000024041.9	Cryaa	68.1535	10.542	41.2681	2.69405	0.438975	6.13713	8.40245e-10	6.17542e-09	6.17542e-09
ENSMUSG00000037638.5	Zbtb42	773.956	1520.55	1122.37	-0.974706	0.158845	-6.13623	8.45041e-10	6.20547e-09	6.20547e-09
ENSMUSG00000036503.13	Rnf13	1146.63	1679.45	1395.28	-0.549869	0.0896137	-6.13599	8.46288e-10	6.2115e-09	6.2115e-09
ENSMUSG00000025481.12	Urah	6929.94	1771.3	4522.57	1.96799	0.320756	6.13547	8.49064e-10	6.22688e-09	6.22688e-09
ENSMUSG00000015468.14	Notch4	58.8342	167.725	109.65	-1.51435	0.246819	-6.13544	8.49237e-10	6.22688e-09	6.22688e-09
ENSMUSG00000046865.7	Fbl	4766.51	2604.49	3757.57	0.871794	0.142094	6.13534	8.49786e-10	6.22779e-09	6.22779e-09
ENSMUSG00000033416.15	Gucd1	817.158	1437.37	1106.59	-0.814964	0.132852	-6.13436	8.55006e-10	6.2629e-09	6.2629e-09
ENSMUSG00000036186.5	Fam69b	31.0611	6.44249	19.5724	2.27318	0.370637	6.13317	8.61461e-10	6.30702e-09	6.30702e-09
ENSMUSG00000033880.11	Lgals3bp	4097.04	8236.1	6028.6	-1.00729	0.164259	-6.13235	8.65929e-10	6.33655e-09	6.33655e-09
ENSMUSG00000031255.14	Sytl4	11.7847	68.1368	38.0823	-2.52364	0.411556	-6.13194	8.68117e-10	6.34938e-09	6.34938e-09
ENSMUSG00000039063.5	Echdc3	79.363	415.046	236.015	-2.38427	0.388881	-6.13109	8.72792e-10	6.38038e-09	6.38038e-09
ENSMUSG00000061313.8	Ddhd2	476.905	1007.44	724.488	-1.07855	0.175919	-6.13093	8.73647e-10	6.38344e-09	6.38344e-09
[truncated: 12,607 more rows]

## Sheet: scRNAseq-CD45-DE
feature	cluster	p_val	avg_logFC	pct.1	pct.2	p_val_adj
Ubb	T Cell 1	3.52326e-52	-0.496527	0.966	1	5.19223e-48
Ubc	T Cell 1	1.06046e-39	-0.570307	0.81	0.938	1.56279e-35
Gm8797	T Cell 1	4.65297e-39	-0.461799	0.907	0.982	6.85708e-35
Ifngr1	T Cell 1	1.68859e-38	-0.731459	0.679	0.899	2.48847e-34
Rpl37a	T Cell 1	5.61609e-38	0.2609	1	0.998	8.27643e-34
Ddx5	T Cell 1	3.87892e-36	-0.513447	0.812	0.936	5.71636e-32
Rpl41	T Cell 1	6.3568e-34	0.291292	1	0.998	9.36802e-30
Cnbp	T Cell 1	4.58347e-31	-0.515388	0.758	0.913	6.75466e-27
S100a8	T Cell 1	6.92482e-31	0.693033	0.375	0.09	1.02051e-26
Nr4a1	T Cell 1	2.0984e-30	0.863111	0.329	0.069	3.09241e-26
S100a9	T Cell 1	1.73135e-29	0.767911	0.355	0.09	2.55148e-25
H2-K1	T Cell 1	2.28974e-27	-0.35433	0.99	0.997	3.37439e-23
Emb	T Cell 1	3.38525e-27	-0.757343	0.647	0.819	4.98884e-23
Khdrbs1	T Cell 1	9.18973e-27	-0.690815	0.474	0.713	1.35429e-22
H3f3b	T Cell 1	9.54665e-27	-0.341694	0.98	0.992	1.40689e-22
H2-D1	T Cell 1	9.31754e-26	-0.323772	0.996	1	1.37313e-21
Crem	T Cell 1	1.03418e-25	-0.612501	0.46	0.713	1.52407e-21
Cox8a	T Cell 1	3.21363e-25	0.396843	0.919	0.838	4.73592e-21
Srsf5	T Cell 1	7.07465e-25	-0.50409	0.643	0.845	1.04259e-20
Ramp3	T Cell 1	8.89964e-24	-0.888751	0.331	0.606	1.31154e-19
Cd2	T Cell 1	2.77287e-23	-0.541146	0.734	0.88	4.08638e-19
Rgs16	T Cell 1	2.99609e-23	0.766668	0.496	0.224	4.41534e-19
Rpl23	T Cell 1	4.02842e-23	0.219058	1	0.995	5.93668e-19
Rpl27a	T Cell 1	1.23914e-22	0.207185	0.996	0.998	1.82611e-18
Tnfrsf18	T Cell 1	5.46121e-22	-0.599825	0.623	0.822	8.04819e-18
Rplp2	T Cell 1	9.32341e-22	0.200078	1	0.998	1.37399e-17
Rps21	T Cell 1	1.8395e-21	0.248898	0.994	0.994	2.71087e-17
Fosb	T Cell 1	4.2797e-20	0.753669	0.333	0.115	6.307e-16
Rpl23a	T Cell 1	1.31206e-19	0.182441	0.998	0.997	1.93359e-15
Rgs10	T Cell 1	5.73216e-19	-0.620047	0.405	0.635	8.44748e-15
Cd53	T Cell 1	1.12037e-18	-0.501806	0.583	0.752	1.65108e-14
Atp5e	T Cell 1	1.55545e-18	0.355146	0.871	0.774	2.29227e-14
Tpt1	T Cell 1	3.45422e-18	0.196254	1	0.997	5.09048e-14
Rps15a	T Cell 1	5.30747e-18	0.199167	0.998	0.997	7.82162e-14
Map1lc3b	T Cell 1	5.85407e-18	-0.37774	0.756	0.872	8.62715e-14
Fau	T Cell 1	7.43756e-18	0.173585	1	1	1.09607e-13
Fyb	T Cell 1	1.32825e-17	-0.418759	0.577	0.755	1.95744e-13
Ptpn22	T Cell 1	1.40949e-17	-0.459804	0.522	0.723	2.07716e-13
Fam107b	T Cell 1	1.71139e-17	-0.293522	0.794	0.912	2.52208e-13
Hmgb2	T Cell 1	1.96344e-17	-0.565539	0.627	0.785	2.89352e-13
Calm2	T Cell 1	2.15052e-17	-0.425205	0.583	0.776	3.16922e-13
Rpl38	T Cell 1	2.37798e-17	0.214318	0.998	0.994	3.50442e-13
Thy1	T Cell 1	7.08179e-17	0.585479	0.51	0.288	1.04364e-12
Jpt1	T Cell 1	1.08095e-16	-0.466316	0.516	0.731	1.59299e-12
Tnfrsf4	T Cell 1	1.0974e-16	-0.803361	0.615	0.716	1.61723e-12
Hspa1a	T Cell 1	2.61371e-16	0.985269	0.208	0.05	3.85182e-12
Hnrnpf	T Cell 1	2.84117e-16	-0.387372	0.563	0.729	4.18703e-12
Rps12	T Cell 1	4.20954e-16	0.29768	0.99	0.982	6.2036e-12
Gdi2	T Cell 1	4.98939e-16	-0.447651	0.687	0.793	7.35286e-12
Gramd3	T Cell 1	5.49215e-16	-0.493495	0.244	0.471	8.09378e-12
Slain1	T Cell 1	5.9345e-16	-0.529673	0.111	0.306	8.74567e-12
Rbm3	T Cell 1	6.55105e-16	-0.292155	0.885	0.954	9.65428e-12
Hnrnpa3	T Cell 1	7.02705e-16	-0.424332	0.56	0.724	1.03558e-11
Igfbp7	T Cell 1	8.20511e-16	0.649218	0.306	0.117	1.20919e-11
Fus	T Cell 1	9.30177e-16	-0.394904	0.504	0.697	1.3708e-11
Lgals1	T Cell 1	1.13113e-15	0.546868	0.786	0.635	1.66695e-11
Rilpl2	T Cell 1	2.02145e-15	0.493125	0.528	0.322	2.97901e-11
Ets1	T Cell 1	2.20339e-15	-0.341679	0.744	0.877	3.24714e-11
mt-Co1	T Cell 1	3.77124e-15	0.211864	0.996	1	5.55767e-11
Rps14	T Cell 1	4.82736e-15	0.156247	1	1	7.11409e-11
Tmbim6	T Cell 1	7.82844e-15	-0.362792	0.579	0.763	1.15368e-10
Prdx1	T Cell 1	8.20454e-15	-0.435796	0.474	0.662	1.2091e-10
Serf2	T Cell 1	8.65291e-15	0.294892	0.925	0.857	1.27518e-10
S100a6	T Cell 1	1.68239e-14	0.509352	0.708	0.506	2.47934e-10
Atf3	T Cell 1	2.41136e-14	0.421826	0.169	0.035	3.55363e-10
Nkg7	T Cell 1	3.82957e-14	0.630311	0.601	0.396	5.64364e-10
Hspa1b	T Cell 1	4.73871e-14	0.451368	0.117	0.011	6.98344e-10
Bhlhe40	T Cell 1	5.72748e-14	0.584518	0.609	0.433	8.44058e-10
Socs3	T Cell 1	6.3031e-14	-0.528399	0.181	0.383	9.28888e-10
Mkrn1	T Cell 1	8.78348e-14	-0.380213	0.446	0.646	1.29442e-09
Sf3b6	T Cell 1	9.44377e-14	-0.399082	0.44	0.623	1.39173e-09
Mdh1	T Cell 1	9.86411e-14	-0.516739	0.448	0.604	1.45367e-09
Sin3b	T Cell 1	1.04926e-13	-0.404027	0.391	0.575	1.5463e-09
Prkar1a	T Cell 1	1.062e-13	-0.381686	0.617	0.758	1.56507e-09
Tmem50a	T Cell 1	1.37798e-13	-0.409844	0.482	0.684	2.03073e-09
Ifitm1	T Cell 1	1.46463e-13	0.947628	0.192	0.053	2.15843e-09
Rpl39	T Cell 1	1.72537e-13	0.162304	0.994	1	2.54268e-09
Cst7	T Cell 1	2.51692e-13	0.682736	0.405	0.224	3.70919e-09
Eif4a1	T Cell 1	2.56991e-13	-0.393939	0.587	0.736	3.78727e-09
Rpl22	T Cell 1	3.02635e-13	0.220137	0.982	0.965	4.45994e-09
Hnrnpk	T Cell 1	3.84067e-13	-0.372824	0.599	0.732	5.66e-09
Tmsb4x	T Cell 1	5.16468e-13	0.310296	1	0.997	7.61118e-09
Ms4a6b	T Cell 1	5.35902e-13	-0.540463	0.375	0.558	7.89759e-09
Ltb	T Cell 1	5.37232e-13	0.439791	0.669	0.458	7.91719e-09
Hsph1	T Cell 1	9.79855e-13	0.353095	0.171	0.043	1.44401e-08
Jund	T Cell 1	1.11667e-12	0.400877	0.901	0.848	1.64564e-08
Sf3b4	T Cell 1	1.35858e-12	-0.389019	0.147	0.322	2.00214e-08
Rrp1	T Cell 1	1.45739e-12	-0.388243	0.246	0.438	2.14776e-08
Hint1	T Cell 1	1.60215e-12	0.301189	0.79	0.662	2.36109e-08
S100a4	T Cell 1	2.07027e-12	0.524718	0.633	0.455	3.05096e-08
S1pr4	T Cell 1	2.24751e-12	-0.442198	0.107	0.271	3.31216e-08
Crlf3	T Cell 1	2.41116e-12	-0.410343	0.321	0.521	3.55332e-08
Cox17	T Cell 1	2.54558e-12	0.520747	0.643	0.518	3.75143e-08
Rabggtb	T Cell 1	2.79387e-12	0.417054	0.373	0.191	4.11733e-08
Cox4i1	T Cell 1	2.7954e-12	0.235217	0.921	0.925	4.11958e-08
Ube2n	T Cell 1	3.05487e-12	-0.341746	0.3	0.494	4.50195e-08
Rpl27	T Cell 1	4.0246e-12	0.177596	0.992	0.992	5.93106e-08
Gpr171	T Cell 1	4.67853e-12	-0.474702	0.105	0.263	6.89475e-08
Selplg	T Cell 1	5.84499e-12	-0.458257	0.496	0.646	8.61376e-08
Vim	T Cell 1	5.96281e-12	0.352167	0.796	0.631	8.78739e-08
Prdx6	T Cell 1	7.91928e-12	-0.391515	0.728	0.827	1.16706e-07
Prr13	T Cell 1	8.09277e-12	-0.3705	0.603	0.734	1.19263e-07
Ptger2	T Cell 1	8.83065e-12	0.276576	0.153	0.037	1.30137e-07
Nfat5	T Cell 1	1.16779e-11	0.376236	0.266	0.111	1.72097e-07
Rpl30	T Cell 1	1.24007e-11	0.166419	0.99	0.982	1.8275e-07
Gbp3	T Cell 1	1.3877e-11	-0.455273	0.101	0.26	2.04505e-07
Nrip1	T Cell 1	1.70053e-11	0.588896	0.415	0.245	2.50607e-07
Atp1b3	T Cell 1	1.84383e-11	-0.413822	0.456	0.631	2.71724e-07
Ube2l3	T Cell 1	2.23462e-11	-0.320177	0.448	0.614	3.29315e-07
Rps23	T Cell 1	2.95328e-11	0.130929	1	0.997	4.35226e-07
Sec11a	T Cell 1	4.50916e-11	-0.433288	0.393	0.561	6.64514e-07
Atp11b	T Cell 1	4.59239e-11	-0.402586	0.192	0.37	6.7678e-07
Capza2	T Cell 1	5.51334e-11	-0.367713	0.381	0.551	8.125e-07
Gem	T Cell 1	5.94796e-11	0.395036	0.458	0.271	8.76551e-07
Zfp36l2	T Cell 1	7.84734e-11	-0.380526	0.627	0.782	1.15646e-06
Txnip	T Cell 1	8.04563e-11	-0.479599	0.286	0.462	1.18568e-06
Tmem59	T Cell 1	8.27249e-11	-0.351267	0.288	0.47	1.21912e-06
Ccl3	T Cell 1	8.7572e-11	0.592	0.173	0.053	1.29055e-06
Nfkbia	T Cell 1	9.74365e-11	0.444078	0.863	0.785	1.43592e-06
Psmc4	T Cell 1	1.00861e-10	-0.338922	0.198	0.365	1.48639e-06
Crbn	T Cell 1	1.05312e-10	-0.384765	0.26	0.441	1.55198e-06
Rpl36a	T Cell 1	1.27005e-10	0.209608	0.98	0.971	1.87168e-06
Arf1	T Cell 1	1.31064e-10	-0.316586	0.605	0.745	1.93149e-06
Rab7	T Cell 1	2.11461e-10	-0.408158	0.319	0.471	3.1163e-06
Cytip	T Cell 1	2.13137e-10	-0.305521	0.694	0.814	3.141e-06
Spp1	T Cell 1	2.20362e-10	0.364818	0.222	0.088	3.24747e-06
Hilpda	T Cell 1	2.35952e-10	0.474907	0.323	0.171	3.47723e-06
Ppp1cc	T Cell 1	2.75216e-10	-0.403951	0.661	0.779	4.05586e-06
Gimap6	T Cell 1	2.98421e-10	-0.389991	0.353	0.518	4.39783e-06
Psen2	T Cell 1	3.09712e-10	-0.354821	0.129	0.28	4.56422e-06
Ifrd1	T Cell 1	3.11941e-10	0.644072	0.496	0.349	4.59707e-06
Xist	T Cell 1	3.16612e-10	0.29998	0.913	0.837	4.66591e-06
Rps26	T Cell 1	4.50766e-10	0.243763	0.964	0.939	6.64295e-06
Rps15	T Cell 1	4.8882e-10	0.148144	0.994	1	7.20373e-06
Rps9	T Cell 1	5.35251e-10	0.133273	1	1	7.88799e-06
Psmc2	T Cell 1	6.35108e-10	-0.343727	0.127	0.272	9.35959e-06
Faim	T Cell 1	6.69678e-10	-0.376501	0.29	0.452	9.86904e-06
Slpi	T Cell 1	6.80721e-10	0.283631	0.288	0.135	1.00318e-05
Rps10	T Cell 1	7.15026e-10	0.147418	0.994	0.982	1.05373e-05
Rps20	T Cell 1	8.98728e-10	0.181321	0.982	0.982	1.32445e-05
Btg1	T Cell 1	9.08498e-10	-0.245045	0.95	0.997	1.33885e-05
Glrx	T Cell 1	1.0619e-09	-0.503622	0.389	0.554	1.56492e-05
Napa	T Cell 1	1.08094e-09	-0.33284	0.238	0.393	1.59299e-05
Psmb2	T Cell 1	1.08617e-09	-0.306827	0.337	0.503	1.60069e-05
Pdcd4	T Cell 1	1.20968e-09	-0.428297	0.385	0.54	1.7827e-05
Rpl13	T Cell 1	1.21294e-09	0.131674	1	0.998	1.78752e-05
Cd70	T Cell 1	1.23311e-09	0.234599	0.103	0.019	1.81724e-05
Rab21	T Cell 1	1.23481e-09	0.27343	0.175	0.061	1.81974e-05
Cst3	T Cell 1	1.27813e-09	0.493465	0.683	0.559	1.88358e-05
Mif4gd	T Cell 1	1.38095e-09	-0.371897	0.26	0.417	2.03511e-05
Pim1	T Cell 1	1.57805e-09	0.404045	0.76	0.607	2.32557e-05
Rpl36al	T Cell 1	1.79049e-09	0.226737	0.873	0.825	2.63864e-05
1810037I17Rik	T Cell 1	1.92992e-09	0.378691	0.562	0.429	2.84412e-05
Eef2	T Cell 1	2.08219e-09	-0.196763	0.942	0.968	3.06853e-05
Jun	T Cell 1	2.25755e-09	0.359496	0.391	0.231	3.32695e-05
AA467197	T Cell 1	2.27443e-09	0.355831	0.222	0.095	3.35183e-05
Rps27a	T Cell 1	2.50621e-09	0.128937	0.996	0.994	3.6934e-05
Dnajc8	T Cell 1	2.80991e-09	-0.340737	0.395	0.554	4.14096e-05
Sub1	T Cell 1	3.36095e-09	-0.254935	0.786	0.889	4.95303e-05
Hspa4	T Cell 1	3.90582e-09	-0.389609	0.214	0.362	5.75601e-05
Smim3	T Cell 1	4.00408e-09	0.346423	0.302	0.16	5.90081e-05
Ifng	T Cell 1	4.30347e-09	0.483147	0.216	0.093	6.34203e-05
Gadd45b	T Cell 1	4.38515e-09	0.444354	0.599	0.458	6.46239e-05
Rab11b	T Cell 1	4.82596e-09	-0.320033	0.272	0.423	7.11201e-05
Trat1	T Cell 1	5.22376e-09	-0.337998	0.081	0.208	7.69825e-05
Ss18	T Cell 1	5.73932e-09	-0.296056	0.115	0.252	8.45804e-05
Ube2b	T Cell 1	5.96585e-09	-0.274153	0.542	0.691	8.79188e-05
Psmc1	T Cell 1	6.84673e-09	-0.254494	0.151	0.293	0.0001009
Atp5g2	T Cell 1	6.91438e-09	0.246243	0.796	0.704	0.000101897
Cd6	T Cell 1	7.51162e-09	-0.403953	0.506	0.641	0.000110699
Lgals3	T Cell 1	8.15731e-09	0.35528	0.405	0.248	0.000120214
Tpm3	T Cell 1	9.33684e-09	-0.281924	0.595	0.724	0.000137597
Dnaja2	T Cell 1	9.49919e-09	-0.354882	0.306	0.449	0.00013999
Tlnrd1	T Cell 1	1.00676e-08	-0.461611	0.109	0.232	0.000148366
Arap2	T Cell 1	1.02655e-08	-0.338061	0.181	0.324	0.000151283
Srsf3	T Cell 1	1.12957e-08	-0.253635	0.544	0.679	0.000166465
Syf2	T Cell 1	1.23645e-08	-0.30373	0.375	0.527	0.000182215
Tff1	T Cell 1	1.25278e-08	0.373216	0.298	0.155	0.000184622
Plk3	T Cell 1	1.27757e-08	0.253524	0.157	0.054	0.000188276
Dusp2	T Cell 1	1.41907e-08	-0.50791	0.429	0.569	0.000209128
Mcrs1	T Cell 1	1.42314e-08	-0.306	0.065	0.175	0.000209728
Pdcd6	T Cell 1	1.50139e-08	-0.307183	0.464	0.609	0.00022126
Ybx3	T Cell 1	1.50781e-08	0.254361	0.234	0.109	0.000222207
Psma2	T Cell 1	1.55464e-08	-0.233253	0.56	0.683	0.000229108
Cd83	T Cell 1	1.73408e-08	0.359594	0.188	0.077	0.000255551
Dnajb6	T Cell 1	1.76225e-08	-0.312255	0.462	0.609	0.000259702
Dennd4a	T Cell 1	1.79557e-08	0.402271	0.518	0.377	0.000264613
Atp6v1e1	T Cell 1	1.80665e-08	-0.35491	0.23	0.372	0.000266246
Pik3r1	T Cell 1	1.81452e-08	-0.422716	0.216	0.357	0.000267406
Ik	T Cell 1	1.89995e-08	-0.328643	0.163	0.298	0.000279996
Fuca2	T Cell 1	2.16085e-08	-0.344713	0.079	0.194	0.000318444
Dgat1	T Cell 1	2.1651e-08	-0.332352	0.319	0.481	0.000319071
Gm10093	T Cell 1	2.16791e-08	-0.299687	0.123	0.248	0.000319485
Rel	T Cell 1	2.19073e-08	0.348445	0.359	0.213	0.000322848
Adk	T Cell 1	2.20458e-08	-0.371255	0.155	0.287	0.000324889
Tcp11l2	T Cell 1	2.63816e-08	-0.392685	0.107	0.232	0.000388785
Ppil1	T Cell 1	2.66584e-08	-0.372903	0.313	0.473	0.000392865
Rtn4	T Cell 1	2.70627e-08	-0.295089	0.25	0.397	0.000398823
Il7r	T Cell 1	2.72392e-08	-0.309904	0.361	0.514	0.000401424
Picalm	T Cell 1	2.74963e-08	0.367278	0.345	0.204	0.000405213
Ifitm2	T Cell 1	2.79945e-08	0.361973	0.282	0.151	0.000412555
Atf4	T Cell 1	2.82383e-08	0.372222	0.573	0.438	0.000416148
Rbm42	T Cell 1	2.9246e-08	-0.303435	0.224	0.361	0.000430998
Rack1	T Cell 1	2.9803e-08	0.175017	0.95	0.926	0.000439207
Klf13	T Cell 1	3.53112e-08	-0.362198	0.383	0.524	0.000520381
Smu1	T Cell 1	3.55141e-08	-0.274821	0.115	0.242	0.000523372
Rpl24	T Cell 1	3.69653e-08	0.135733	0.986	0.989	0.000544757
Ptma	T Cell 1	3.76467e-08	-0.194816	0.986	0.992	0.0005548
Arpc3	T Cell 1	4.05773e-08	-0.29612	0.738	0.814	0.000597987
Gapdh	T Cell 1	4.43663e-08	0.217459	0.927	0.925	0.000653826
Cxcr3	T Cell 1	4.52273e-08	-0.377167	0.063	0.17	0.000666515
AW112010	T Cell 1	4.55033e-08	0.407438	0.812	0.716	0.000670583
Arhgdia	T Cell 1	4.55665e-08	-0.276055	0.5	0.636	0.000671513
Tmem256	T Cell 1	4.82681e-08	0.283194	0.333	0.196	0.000711327
Rab18	T Cell 1	5.43629e-08	-0.30444	0.171	0.308	0.000801147
Cdc42	T Cell 1	5.757e-08	-0.259261	0.657	0.763	0.00084841
Rpl26	T Cell 1	5.83799e-08	0.122259	0.992	0.989	0.000860345
Grap2	T Cell 1	5.95033e-08	-0.316159	0.161	0.296	0.0008769
Por	T Cell 1	6.06152e-08	-0.296882	0.099	0.216	0.000893287
Hspe1	T Cell 1	6.77592e-08	0.356908	0.679	0.579	0.000998568
Lmnb1	T Cell 1	7.02539e-08	-0.395692	0.244	0.383	0.00103533
Ldha	T Cell 1	7.28155e-08	-0.243092	0.661	0.777	0.00107308
Cd8a	T Cell 1	7.66386e-08	0.305697	0.413	0.252	0.00112942
Atp5a1	T Cell 1	8.15299e-08	-0.273007	0.609	0.721	0.00120151
Rsrp1	T Cell 1	8.51924e-08	0.468772	0.524	0.423	0.00125548
Samhd1	T Cell 1	8.53879e-08	-0.42483	0.23	0.37	0.00125836
Nars	T Cell 1	8.77552e-08	-0.324581	0.149	0.272	0.00129325
Klrd1	T Cell 1	8.96523e-08	0.393766	0.264	0.136	0.00132121
Donson	T Cell 1	9.69596e-08	-0.291277	0.06	0.16	0.00142889
Myl12b	T Cell 1	9.93545e-08	-0.270724	0.645	0.71	0.00146419
Hprt	T Cell 1	1.03623e-07	-0.318263	0.28	0.418	0.00152709
Phlda1	T Cell 1	1.06332e-07	0.351941	0.306	0.176	0.00156701
Nfkbiz	T Cell 1	1.0902e-07	0.41657	0.389	0.25	0.00160663
Pja1	T Cell 1	1.09361e-07	-0.282429	0.087	0.2	0.00161166
Nr4a2	T Cell 1	1.12899e-07	0.369754	0.286	0.155	0.00166379
H2-Q4	T Cell 1	1.17313e-07	-0.289646	0.694	0.787	0.00172884
Rpl4	T Cell 1	1.25133e-07	-0.148736	0.97	0.987	0.00184408
G3bp1	T Cell 1	1.25868e-07	-0.301877	0.306	0.444	0.00185491
Rpl11	T Cell 1	1.38903e-07	0.0993369	0.998	0.997	0.00204701
Zdhhc18	T Cell 1	1.39987e-07	0.274714	0.327	0.191	0.00206299
Trbc2	T Cell 1	1.49997e-07	-0.299963	0.802	0.873	0.0022105
Lmbrd1	T Cell 1	1.52623e-07	-0.173125	0.056	0.157	0.00224921
Aes	T Cell 1	1.54948e-07	0.323105	0.456	0.324	0.00228347
H3f3a	T Cell 1	1.59869e-07	-0.199974	0.883	0.933	0.00235599
Egr1	T Cell 1	1.65191e-07	0.262747	0.131	0.045	0.00243442
Emd	T Cell 1	1.74351e-07	-0.314413	0.367	0.502	0.00256941
Pdlim1	T Cell 1	1.80731e-07	-0.243833	0.04	0.127	0.00266343
Tmem64	T Cell 1	1.99475e-07	-0.238665	0.143	0.274	0.00293967
Lag3	T Cell 1	2.01936e-07	0.298363	0.458	0.295	0.00297593
Cd28	T Cell 1	2.22372e-07	-0.253682	0.56	0.686	0.00327709
Uqcrb	T Cell 1	2.28928e-07	-0.256347	0.492	0.612	0.00337371
Cox7c	T Cell 1	2.30851e-07	0.238643	0.841	0.806	0.00340205
Sh2d2a	T Cell 1	2.31874e-07	-0.334616	0.409	0.54	0.00341712
Slc3a2	T Cell 1	2.37746e-07	-0.346751	0.51	0.652	0.00350367
Ccl4	T Cell 1	2.75528e-07	0.385237	0.216	0.104	0.00406046
Gtf2b	T Cell 1	2.81995e-07	-0.280852	0.133	0.253	0.00415576
Ninj1	T Cell 1	2.86666e-07	-0.225449	0.298	0.454	0.0042246
Morf4l1	T Cell 1	2.87745e-07	-0.241974	0.669	0.78	0.0042405
Ifitm3	T Cell 1	2.94632e-07	0.399022	0.177	0.077	0.00434199
Ypel3	T Cell 1	3.12038e-07	-0.301848	0.409	0.559	0.0045985
Uqcrc1	T Cell 1	3.17819e-07	-0.336249	0.317	0.429	0.0046837
Psmc6	T Cell 1	3.18008e-07	-0.229307	0.204	0.335	0.00468648
Sh3bp1	T Cell 1	3.20878e-07	0.182654	0.121	0.04	0.00472879
Gps2	T Cell 1	3.39738e-07	-0.261585	0.103	0.215	0.00500671
Ifi47	T Cell 1	3.53509e-07	-0.311217	0.101	0.212	0.00520967
Uqcrh	T Cell 1	3.55865e-07	0.187281	0.942	0.912	0.00524439
Grpel1	T Cell 1	3.5863e-07	-0.307229	0.185	0.306	0.00528513
Igtp	T Cell 1	3.61967e-07	-0.284696	0.133	0.253	0.00533431
Cirbp	T Cell 1	3.6778e-07	-0.300466	0.542	0.644	0.00541998
Tsc22d3	T Cell 1	3.96061e-07	-0.325712	0.565	0.668	0.00583675
Tagln2	T Cell 1	4.25936e-07	0.317342	0.556	0.433	0.00627702
Sri	T Cell 1	4.36113e-07	-0.262682	0.546	0.646	0.00642699
Cxcl2	T Cell 1	4.46999e-07	0.445769	0.268	0.144	0.00658743
Sdcbp	T Cell 1	4.82347e-07	-0.300141	0.276	0.402	0.00710835
Cks2	T Cell 1	4.98489e-07	0.264563	0.369	0.231	0.00734623
Hnrnph2	T Cell 1	5.00598e-07	-0.216494	0.119	0.234	0.00737731
Arpc2	T Cell 1	5.09687e-07	-0.199428	0.849	0.912	0.00751125
Sec61b	T Cell 1	5.11852e-07	0.215845	0.752	0.707	0.00754317
Grk2	T Cell 1	5.27197e-07	0.21218	0.24	0.125	0.00776931
Itk	T Cell 1	5.75307e-07	-0.301775	0.28	0.417	0.00847829
Cox6c	T Cell 1	5.77901e-07	0.223779	0.835	0.803	0.00851653
Ass1	T Cell 1	5.78196e-07	-0.423075	0.496	0.604	0.00852088
Prf1	T Cell 1	5.80002e-07	0.326804	0.145	0.058	0.00854749
Phactr2	T Cell 1	6.02141e-07	-0.24823	0.069	0.167	0.00887375
Fam53b	T Cell 1	6.4635e-07	-0.320924	0.177	0.301	0.00952526
Cnp	T Cell 1	6.65209e-07	-0.262121	0.115	0.224	0.00980318
St8sia1	T Cell 1	6.8662e-07	-0.210365	0.04	0.122	0.0101187
Got1	T Cell 1	6.92009e-07	-0.369297	0.3	0.431	0.0101981
Plekha2	T Cell 1	7.09479e-07	-0.26795	0.202	0.33	0.0104556
Nr3c1	T Cell 1	7.13377e-07	-0.254889	0.246	0.388	0.010513
B4galnt1	T Cell 1	7.40304e-07	-0.362918	0.29	0.413	0.0109099
2021-09-06	T Cell 1	7.50347e-07	-0.275158	0.272	0.391	0.0110579
Csf1	T Cell 1	7.74e-07	0.207895	0.133	0.05	0.0114064
Prkch	T Cell 1	8.41419e-07	-0.308781	0.304	0.431	0.0124
Ptms	T Cell 1	8.44007e-07	0.287799	0.339	0.212	0.0124381
Cnppd1	T Cell 1	8.86378e-07	-0.22594	0.165	0.29	0.0130626
Tspo	T Cell 1	1.0086e-06	0.286062	0.629	0.506	0.0148638
Dnajb11	T Cell 1	1.06999e-06	-0.204889	0.198	0.324	0.0157684
Arhgap25	T Cell 1	1.07626e-06	-0.313295	0.081	0.178	0.0158608
Acot7	T Cell 1	1.07951e-06	0.240749	0.258	0.146	0.0159087
Ece1	T Cell 1	1.09385e-06	0.211253	0.236	0.123	0.0161201
Rbx1	T Cell 1	1.11253e-06	-0.218177	0.448	0.566	0.0163954
Rap1b	T Cell 1	1.11329e-06	-0.247324	0.704	0.784	0.0164065
Psma6	T Cell 1	1.11684e-06	-0.239446	0.375	0.502	0.0164589
Tagap	T Cell 1	1.13688e-06	0.263623	0.208	0.104	0.0167542
Lat2	T Cell 1	1.14808e-06	0.187571	0.111	0.037	0.0169192
Cox7a2	T Cell 1	1.21749e-06	0.235324	0.7	0.627	0.0179421
Serpinb6a	T Cell 1	1.35214e-06	0.272437	0.292	0.175	0.0199265
Nfkbid	T Cell 1	1.3738e-06	0.32069	0.153	0.066	0.0202457
Ssr2	T Cell 1	1.38723e-06	-0.229295	0.258	0.378	0.0204436
Fosl2	T Cell 1	1.48195e-06	0.465496	0.391	0.282	0.0218394
B2m	T Cell 1	1.64429e-06	-0.131059	1	1	0.0242319
Ube2d2a	T Cell 1	1.7437e-06	-0.215418	0.47	0.609	0.0256969
Otub1	T Cell 1	1.75902e-06	-0.286092	0.163	0.272	0.0259228
Cited2	T Cell 1	1.77366e-06	-0.311023	0.282	0.409	0.0261385
Mlec	T Cell 1	1.81773e-06	-0.227375	0.153	0.271	0.0267878
Egln2	T Cell 1	1.9312e-06	-0.235916	0.187	0.314	0.02846
Ctbp1	T Cell 1	1.93902e-06	-0.245036	0.3	0.426	0.0285754
Snrpb	T Cell 1	2.02053e-06	-0.23968	0.621	0.724	0.0297765
Arid5b	T Cell 1	2.09303e-06	-0.261187	0.149	0.266	0.030845
Rbbp4	T Cell 1	2.11827e-06	-0.26455	0.246	0.367	0.031217
Lsm3	T Cell 1	2.18071e-06	-0.255659	0.179	0.29	0.0321371
Rpl34	T Cell 1	2.23227e-06	0.101831	0.994	0.998	0.032897
Pglyrp1	T Cell 1	2.25378e-06	0.251149	0.266	0.152	0.033214
Prkca	T Cell 1	2.33267e-06	-0.312728	0.216	0.337	0.0343765
Hnrnpu	T Cell 1	2.50502e-06	-0.261184	0.437	0.561	0.0369165
Ywhaq	T Cell 1	2.70271e-06	-0.26025	0.391	0.5	0.0398298
Pim3	T Cell 1	2.87928e-06	0.298848	0.244	0.138	0.042432
Ric8a	T Cell 1	2.89858e-06	-0.198953	0.093	0.192	0.0427163
Chmp1a	T Cell 1	2.90986e-06	-0.245736	0.163	0.274	0.0428825
Ikzf1	T Cell 1	2.95081e-06	-0.261393	0.192	0.314	0.043486
Zeb1	T Cell 1	3.0191e-06	-0.19083	0.264	0.396	0.0444924
Rrbp1	T Cell 1	3.04848e-06	0.304953	0.369	0.247	0.0449254
Apoe	T Cell 1	3.0702e-06	0.277108	0.159	0.072	0.0452456
Bzw1	T Cell 1	3.07195e-06	-0.236843	0.391	0.51	0.0452714
Acot9	T Cell 1	3.17166e-06	-0.279462	0.222	0.337	0.0467407
Ssh2	T Cell 1	3.19237e-06	-0.234849	0.256	0.388	0.0470459
Nsmce4a	T Cell 1	3.2332e-06	-0.267326	0.226	0.346	0.0476477
Dusp14	T Cell 1	3.24043e-06	0.307911	0.175	0.085	0.0477542
Tubb5	T Cell 1	3.33295e-06	0.36784	0.538	0.41	0.0491177
Nrbp1	T Cell 1	3.36903e-06	-0.22051	0.159	0.276	0.0496495
Pgrmc1	T Cell 1	3.48504e-06	-0.244021	0.181	0.295	0.0513591
Pdcd10	T Cell 1	3.58668e-06	-0.222549	0.256	0.385	0.0528569
Ankrd44	T Cell 1	3.69569e-06	-0.23381	0.125	0.232	0.0544633
Polr2j	T Cell 1	3.72689e-06	-0.25883	0.214	0.329	0.0549232
Tmod3	T Cell 1	3.79837e-06	-0.249107	0.105	0.204	0.0559766
Isy1	T Cell 1	3.81458e-06	-0.312332	0.331	0.446	0.0562154
Wtap	T Cell 1	3.81693e-06	-0.222172	0.226	0.346	0.0562501
Ociad2	T Cell 1	3.83789e-06	0.139771	0.101	0.034	0.0565589
Stat4	T Cell 1	3.88312e-06	-0.292988	0.143	0.247	0.0572255
Cyb5a	T Cell 1	3.90507e-06	-0.299837	0.373	0.487	0.057549
4933434E20Rik	T Cell 1	3.93649e-06	-0.234975	0.171	0.28	0.0580121
Eif2s1	T Cell 1	4.07851e-06	-0.210915	0.165	0.28	0.060105
Atp5l	T Cell 1	4.09355e-06	0.169454	0.907	0.878	0.0603266
Csrnp1	T Cell 1	4.10519e-06	0.241021	0.308	0.191	0.0604981
Uba2	T Cell 1	4.28876e-06	-0.224119	0.143	0.25	0.0632034
Unc45a	T Cell 1	4.3722e-06	-0.21385	0.095	0.194	0.0644331
Rpl28	T Cell 1	4.54314e-06	0.181208	0.935	0.954	0.0669522
Slc38a2	T Cell 1	4.84419e-06	0.336029	0.5	0.385	0.0713889
Rab2a	T Cell 1	4.84745e-06	-0.247153	0.413	0.532	0.0714369
Rnf125	T Cell 1	4.94486e-06	-0.282007	0.254	0.375	0.0728724
Sf3a3	T Cell 1	5.06261e-06	-0.163343	0.065	0.152	0.0746076
Gadd45g	T Cell 1	5.19248e-06	0.305285	0.234	0.128	0.0765216
Asap1	T Cell 1	5.2226e-06	-0.241016	0.056	0.136	0.0769655
Ctps2	T Cell 1	5.24411e-06	-0.210311	0.062	0.146	0.0772824
Hsp90ab1	T Cell 1	5.31436e-06	0.233372	0.879	0.867	0.0783178
Letm1	T Cell 1	5.57103e-06	-0.280606	0.113	0.21	0.0821002
Ankrd12	T Cell 1	5.7171e-06	-0.221071	0.222	0.349	0.0842529
Cd44	T Cell 1	5.72659e-06	0.288608	0.502	0.38	0.0843927
Eapp	T Cell 1	6.31304e-06	-0.178944	0.187	0.303	0.0930353
Peli1	T Cell 1	6.3571e-06	0.324233	0.55	0.429	0.0936846
Zfand6	T Cell 1	6.47735e-06	-0.258087	0.466	0.566	0.0954567
Fgl2	T Cell 1	6.55379e-06	-0.471705	0.153	0.253	0.0965831
Mknk2	T Cell 1	6.55506e-06	-0.265956	0.442	0.551	0.0966018
Smco4	T Cell 1	6.75868e-06	-0.181486	0.151	0.26	0.0996027
Dctpp1	T Cell 1	6.76193e-06	0.195028	0.173	0.085	0.0996505
Ptprs	T Cell 1	6.91447e-06	0.200618	0.183	0.091	0.101899
Hsp90aa1	T Cell 1	7.14595e-06	0.380372	0.738	0.688	0.10531
Lsm1	T Cell 1	7.45526e-06	-0.24072	0.173	0.28	0.109868
Vrk1	T Cell 1	7.57554e-06	-0.190014	0.093	0.188	0.111641
Il6ra	T Cell 1	7.73878e-06	-0.221416	0.04	0.112	0.114046
2021-09-09	T Cell 1	7.92204e-06	0.219397	0.204	0.112	0.116747
Rac2	T Cell 1	7.95215e-06	0.212086	0.867	0.829	0.117191
Klri2	T Cell 1	8.049e-06	0.157449	0.109	0.04	0.118618
Rps8	T Cell 1	8.09069e-06	0.134427	0.984	0.995	0.119233
Tomm7	T Cell 1	8.30916e-06	0.199846	0.74	0.681	0.122452
Srsf6	T Cell 1	8.52176e-06	-0.271958	0.218	0.327	0.125585
Bcas2	T Cell 1	8.80811e-06	-0.244962	0.349	0.473	0.129805
Dazap1	T Cell 1	8.83638e-06	-0.231021	0.272	0.388	0.130222
Cystm1	T Cell 1	9.0235e-06	0.18728	0.143	0.062	0.132979
Rpl32	T Cell 1	9.23442e-06	0.104494	0.998	0.998	0.136088
Uqcrq	T Cell 1	9.39889e-06	0.240427	0.681	0.595	0.138511
Chst2	T Cell 1	9.77952e-06	-0.241815	0.054	0.131	0.144121
Hcfc1r1	T Cell 1	1.00649e-05	0.206159	0.3	0.186	0.148326
Itm2c	T Cell 1	1.00809e-05	-0.263773	0.345	0.463	0.148562
Atp5h	T Cell 1	1.01631e-05	0.202316	0.833	0.78	0.149774
Mrpl46	T Cell 1	1.02874e-05	-0.171462	0.081	0.17	0.151606
U2af1	T Cell 1	1.05354e-05	-0.25223	0.387	0.503	0.155261
Son	T Cell 1	1.05674e-05	-0.175939	0.538	0.67	0.155732
Pgm2l1	T Cell 1	1.06649e-05	-0.223274	0.058	0.138	0.157169
Tmem120a	T Cell 1	1.07454e-05	-0.195127	0.085	0.173	0.158355
Ppp1r12a	T Cell 1	1.07654e-05	-0.23872	0.204	0.317	0.15865
Smarce1	T Cell 1	1.09247e-05	-0.213611	0.256	0.378	0.160997
Diablo	T Cell 1	1.1017e-05	-0.181733	0.065	0.147	0.162357
Mrpl27	T Cell 1	1.11482e-05	-0.139399	0.042	0.112	0.164291
Cap1	T Cell 1	1.11649e-05	-0.271626	0.288	0.394	0.164537
Sbno2	T Cell 1	1.11992e-05	-0.280525	0.131	0.231	0.165043
Sfpq	T Cell 1	1.13608e-05	-0.284019	0.274	0.383	0.167424
Il16	T Cell 1	1.14464e-05	-0.166174	0.077	0.165	0.168686
Cish	T Cell 1	1.16879e-05	0.232459	0.349	0.229	0.172245
Rpl7a	T Cell 1	1.16936e-05	0.120579	0.96	0.958	0.172329
Tmem165	T Cell 1	1.19032e-05	-0.180065	0.111	0.208	0.175417
Lats2	T Cell 1	1.21599e-05	-0.185773	0.058	0.138	0.179201
Prrc2c	T Cell 1	1.23382e-05	-0.240437	0.405	0.527	0.181827
Ubtf	T Cell 1	1.24308e-05	-0.201371	0.133	0.234	0.183192
Mphosph8	T Cell 1	1.29726e-05	-0.214714	0.081	0.168	0.191177
Retreg1	T Cell 1	1.30102e-05	-0.267303	0.143	0.244	0.191732
Runx3	T Cell 1	1.30425e-05	0.211943	0.337	0.221	0.192208
Nubp2	T Cell 1	1.30463e-05	-0.200561	0.111	0.207	0.192263
Icos	T Cell 1	1.31292e-05	-0.224131	0.637	0.705	0.193485
Tab2	T Cell 1	1.33241e-05	0.208376	0.244	0.139	0.196357
Rps3	T Cell 1	1.35351e-05	0.0832951	0.998	0.995	0.199467
Prpf39	T Cell 1	1.36338e-05	0.200293	0.113	0.045	0.200921
Trpc4ap	T Cell 1	1.37038e-05	-0.24147	0.121	0.216	0.201953
Mfap1b	T Cell 1	1.40304e-05	-0.165743	0.06	0.139	0.206766
Ucp2	T Cell 1	1.41999e-05	-0.164793	0.704	0.79	0.209263
Jakmip1	T Cell 1	1.4469e-05	-0.247709	0.194	0.308	0.213229
Ncl	T Cell 1	1.44704e-05	-0.188076	0.694	0.768	0.21325
Smad7	T Cell 1	1.53736e-05	0.248256	0.45	0.33	0.22656
Arid5a	T Cell 1	1.58976e-05	-0.210827	0.194	0.311	0.234282
Snapc5	T Cell 1	1.61638e-05	-0.248036	0.133	0.228	0.238205
1110004F10Rik	T Cell 1	1.66133e-05	-0.234633	0.313	0.431	0.244831
Alkbh1	T Cell 1	1.67711e-05	0.221458	0.313	0.204	0.247155
Ahnak	T Cell 1	1.70263e-05	0.219629	0.383	0.261	0.250917
Eif5b	T Cell 1	1.75481e-05	-0.235959	0.359	0.465	0.258606
Ndufa5	T Cell 1	1.77547e-05	-0.264885	0.264	0.37	0.26165
Gpr132	T Cell 1	1.77747e-05	-0.217391	0.304	0.434	0.261945
mt-Co2	T Cell 1	1.79e-05	0.124962	0.99	0.992	0.263793
Sgta	T Cell 1	1.84725e-05	-0.22665	0.077	0.159	0.272229
Gnb4	T Cell 1	1.86325e-05	-0.18838	0.058	0.133	0.274587
Tax1bp1	T Cell 1	1.86932e-05	-0.261609	0.343	0.447	0.275482
Rasgrp2	T Cell 1	1.90549e-05	-0.187206	0.062	0.141	0.280812
Dnajb4	T Cell 1	1.90709e-05	0.236086	0.155	0.077	0.281048
Fkbp1a	T Cell 1	1.93374e-05	0.21068	0.647	0.553	0.284976
Fnta	T Cell 1	1.94526e-05	-0.175415	0.111	0.207	0.286673
Spcs2	T Cell 1	1.95846e-05	-0.226296	0.395	0.513	0.288618
Bnip3l	T Cell 1	1.97291e-05	-0.249191	0.407	0.526	0.290748
Clta	T Cell 1	1.98399e-05	-0.188529	0.613	0.713	0.29238
Gpcpd1	T Cell 1	2.00203e-05	-0.19568	0.087	0.175	0.295039
Gng2	T Cell 1	2.02969e-05	0.246808	0.339	0.226	0.299116
Serinc3	T Cell 1	2.05259e-05	-0.317878	0.435	0.532	0.30249
Srprb	T Cell 1	2.06674e-05	-0.265441	0.113	0.202	0.304576
Sf3b2	T Cell 1	2.09491e-05	-0.224059	0.284	0.394	0.308727
Sh2d1a	T Cell 1	2.13612e-05	-0.347069	0.212	0.311	0.3148
Gm42418	T Cell 1	2.2016e-05	0.280339	0.44	0.324	0.32445
Chmp7	T Cell 1	2.20351e-05	-0.141275	0.042	0.111	0.324731
Prpf38a	T Cell 1	2.27136e-05	-0.208119	0.081	0.165	0.33473
Nrn1	T Cell 1	2.28989e-05	0.160839	0.139	0.064	0.337461
Mmd	T Cell 1	2.389e-05	0.198659	0.177	0.091	0.352067
Foxp3	T Cell 1	2.45629e-05	-0.307675	0.153	0.253	0.361984
Avl9	T Cell 1	2.46519e-05	-0.194362	0.173	0.277	0.363296
Rps16	T Cell 1	2.47701e-05	0.0852081	0.998	1	0.365037
Pfdn4	T Cell 1	2.62632e-05	-0.192272	0.129	0.226	0.387041
Txn1	T Cell 1	2.67477e-05	0.196749	0.736	0.688	0.394181
Rbm22	T Cell 1	2.7006e-05	-0.25353	0.194	0.293	0.397987
Lpxn	T Cell 1	2.72272e-05	-0.253329	0.157	0.253	0.401247
Snx17	T Cell 1	2.76052e-05	-0.215602	0.167	0.268	0.406818
Sirt7	T Cell 1	2.77445e-05	-0.181074	0.159	0.261	0.408871
Irf8	T Cell 1	2.77821e-05	0.282975	0.3	0.194	0.409425
Sec11c	T Cell 1	2.92385e-05	0.252147	0.472	0.377	0.430889
Gbp2	T Cell 1	2.93557e-05	-0.32347	0.087	0.171	0.432614
Ndufa4	T Cell 1	3.03016e-05	-0.188185	0.657	0.724	0.446554
Tiprl	T Cell 1	3.09142e-05	-0.278623	0.407	0.505	0.455583
Trappc6a	T Cell 1	3.1155e-05	0.231009	0.242	0.151	0.459131
Anp32e	T Cell 1	3.21134e-05	-0.263152	0.24	0.341	0.473255
Hspa9	T Cell 1	3.24441e-05	-0.32004	0.202	0.296	0.478129
Ybx1	T Cell 1	3.25364e-05	-0.191313	0.734	0.822	0.479489
Celf2	T Cell 1	3.26718e-05	-0.25026	0.45	0.545	0.481485
Orc4	T Cell 1	3.35416e-05	-0.203847	0.089	0.171	0.494303
Nfyc	T Cell 1	3.35462e-05	-0.17762	0.05	0.119	0.494371
Ctse	T Cell 1	3.37677e-05	-0.223965	0.131	0.226	0.497634
Il1r2	T Cell 1	3.3884e-05	0.250348	0.288	0.181	0.499349
St6galnac3	T Cell 1	3.42267e-05	-0.215197	0.107	0.197	0.504399
Sdc4	T Cell 1	3.49721e-05	0.218721	0.147	0.069	0.515384
Ghitm	T Cell 1	3.55043e-05	-0.260728	0.377	0.482	0.523227
Hnrnpa2b1	T Cell 1	3.55516e-05	-0.203506	0.615	0.702	0.523923
Abhd17b	T Cell 1	3.66015e-05	-0.237443	0.135	0.228	0.539396
Abcb1b	T Cell 1	3.72218e-05	-0.261765	0.079	0.159	0.548537
Epb41	T Cell 1	3.75568e-05	-0.232367	0.139	0.234	0.553474
Ostf1	T Cell 1	3.82498e-05	-0.276347	0.812	0.864	0.563688
mt-Co3	T Cell 1	3.84962e-05	0.125946	0.996	0.998	0.567319
Ramp1	T Cell 1	3.86388e-05	0.356055	0.365	0.271	0.569419
Tbc1d15	T Cell 1	3.87874e-05	-0.181933	0.091	0.175	0.571609
Klf6	T Cell 1	3.94212e-05	0.368637	0.603	0.524	0.58095
Copb1	T Cell 1	3.95472e-05	-0.211017	0.111	0.197	0.582807
Rpl18	T Cell 1	4.17664e-05	0.0955244	0.984	0.992	0.615512
Unc50	T Cell 1	4.21322e-05	-0.267015	0.123	0.212	0.620902
Asna1	T Cell 1	4.23055e-05	-0.209187	0.133	0.226	0.623456
Arpc1a	T Cell 1	4.23596e-05	-0.23042	0.21	0.308	0.624254
Psmd6	T Cell 1	4.30333e-05	-0.209709	0.143	0.236	0.634181
Tprgl	T Cell 1	4.30578e-05	-0.279487	0.397	0.481	0.634543
Rps13	T Cell 1	4.3182e-05	0.0852253	0.998	0.997	0.636373
Rgs1	T Cell 1	4.3591e-05	-0.249572	0.837	0.864	0.6424
Cenpw	T Cell 1	4.36559e-05	0.144478	0.123	0.054	0.643358
Cd47	T Cell 1	4.38857e-05	-0.21095	0.611	0.707	0.646743
Clk1	T Cell 1	4.40212e-05	0.240479	0.593	0.494	0.648741
Emg1	T Cell 1	4.42763e-05	-0.258719	0.409	0.503	0.6525
Fcer1g	T Cell 1	4.6132e-05	0.218164	0.103	0.042	0.679848
Abcf2	T Cell 1	4.66634e-05	-0.234187	0.05	0.115	0.687678
Klf10	T Cell 1	4.69282e-05	0.209533	0.113	0.048	0.691581
Klrc2	T Cell 1	4.81998e-05	0.0306833	0.268	0.157	0.710321
Ppp4c	T Cell 1	4.82962e-05	-0.206727	0.383	0.486	0.711741
Pqlc1	T Cell 1	4.83225e-05	-0.237841	0.075	0.151	0.712128
Rpl35a	T Cell 1	4.85197e-05	0.113318	0.994	0.987	0.715035
Eva1b	T Cell 1	4.87658e-05	0.233314	0.306	0.205	0.718661
Anxa2	T Cell 1	4.9765e-05	0.242214	0.435	0.316	0.733386
Stk17b	T Cell 1	5.05721e-05	-0.258815	0.599	0.692	0.745282
Nsd3	T Cell 1	5.12774e-05	-0.201042	0.379	0.49	0.755675
Nabp1	T Cell 1	5.13315e-05	-0.173138	0.089	0.171	0.756472
Lrp10	T Cell 1	5.24411e-05	-0.23387	0.236	0.335	0.772825
Snx4	T Cell 1	5.25116e-05	-0.143152	0.091	0.176	0.773863
Tpi1	T Cell 1	5.25502e-05	0.315588	0.363	0.263	0.774433
Tnfaip8	T Cell 1	5.36287e-05	-0.337509	0.321	0.417	0.790326
Rap2a	T Cell 1	5.38316e-05	0.214146	0.151	0.075	0.793317
Camk2n1	T Cell 1	5.44813e-05	0.182835	0.141	0.067	0.802891
Camk4	T Cell 1	5.56969e-05	-0.192227	0.323	0.441	0.820804
Txndc9	T Cell 1	5.63126e-05	-0.176209	0.161	0.256	0.829879
Ddx17	T Cell 1	5.71219e-05	0.186267	0.143	0.071	0.841805
Aldoa	T Cell 1	5.74631e-05	0.210908	0.73	0.665	0.846834
Lef1	T Cell 1	5.78342e-05	-0.1832	0.056	0.127	0.852303
Wdr61	T Cell 1	5.81578e-05	-0.17963	0.079	0.157	0.857072
Ndufa2	T Cell 1	6.06801e-05	0.168175	0.784	0.726	0.894243
Mfap1a	T Cell 1	6.09666e-05	-0.147896	0.058	0.128	0.898464
Mrps18c	T Cell 1	6.14773e-05	-0.15792	0.204	0.314	0.905991
Tmem259	T Cell 1	6.15551e-05	0.130483	0.105	0.043	0.907138
Litaf	T Cell 1	6.34221e-05	0.182477	0.391	0.271	0.934652
Fam110a	T Cell 1	6.44435e-05	0.201024	0.224	0.133	0.949704
Rasgrp1	T Cell 1	6.4561e-05	0.236273	0.121	0.056	0.951436
Crybg1	T Cell 1	6.47816e-05	-0.162065	0.163	0.263	0.954686
Ell2	T Cell 1	6.48798e-05	-0.21322	0.119	0.207	0.956133
Perp	T Cell 1	6.49613e-05	0.194731	0.161	0.083	0.957335
Rps24	T Cell 1	6.54031e-05	0.079913	1	0.995	0.963846
Pgls	T Cell 1	6.97834e-05	0.248637	0.438	0.338	1
Nucb1	T Cell 1	6.98224e-05	0.176073	0.288	0.184	1
Cops9	T Cell 1	7.04234e-05	0.232659	0.579	0.482	1
Tbc1d4	T Cell 1	7.05774e-05	-0.35049	0.167	0.263	1
Gpr183	T Cell 1	7.29368e-05	0.192171	0.248	0.152	1
Cd247	T Cell 1	7.60601e-05	-0.217079	0.284	0.394	1
Slu7	T Cell 1	7.61339e-05	-0.207867	0.161	0.255	1
Sc5d	T Cell 1	7.68721e-05	-0.188759	0.063	0.135	1
Fryl	T Cell 1	7.75982e-05	-0.219009	0.157	0.248	1
Bin1	T Cell 1	7.77193e-05	-0.236046	0.123	0.207	1
Tpst2	T Cell 1	7.79006e-05	-0.230456	0.26	0.365	1
Ftsj3	T Cell 1	7.81365e-05	-0.140517	0.046	0.111	1
Dusp10	T Cell 1	7.93949e-05	-0.275267	0.145	0.231	1
Nr2c2ap	T Cell 1	8.1142e-05	-0.165962	0.06	0.13	1
Sltm	T Cell 1	8.17793e-05	-0.179077	0.208	0.311	1
Tsn	T Cell 1	8.61166e-05	-0.251976	0.22	0.316	1
Pef1	T Cell 1	8.63536e-05	-0.155252	0.056	0.123	1
Gna13	T Cell 1	8.9134e-05	-0.228243	0.694	0.772	1
Tpr	T Cell 1	8.94954e-05	-0.291516	0.355	0.46	1
Ndufa9	T Cell 1	9.11887e-05	-0.226842	0.113	0.192	1
Exosc8	T Cell 1	9.16616e-05	-0.219698	0.155	0.245	1
Glul	T Cell 1	9.23424e-05	-0.202583	0.06	0.127	1
Ubac2	T Cell 1	9.39168e-05	-0.217877	0.242	0.353	1
Erh	T Cell 1	9.41661e-05	-0.238461	0.272	0.372	1
Snrpc	T Cell 1	9.57086e-05	-0.207853	0.387	0.486	1
Minos1	T Cell 1	9.58336e-05	0.19815	0.706	0.646	1
Psmb6	T Cell 1	9.6506e-05	-0.194856	0.484	0.562	1
1700017B05Rik	T Cell 1	9.76684e-05	0.20119	0.149	0.077	1
Tnrc6b	T Cell 1	9.84826e-05	-0.185215	0.216	0.325	1
Snapc2	T Cell 1	9.95291e-05	-0.127664	0.04	0.101	1
Arl6ip1	T Cell 1	0.000101068	-0.191092	0.581	0.665	1
Ppp6c	T Cell 1	0.000101642	-0.195309	0.135	0.223	1
Mat2b	T Cell 1	0.000101978	-0.203306	0.347	0.454	1
Mpc1	T Cell 1	0.000104623	-0.221341	0.375	0.46	1
Ddit3	T Cell 1	0.000104862	0.173068	0.171	0.093	1
Cdc42se2	T Cell 1	0.000104969	-0.238132	0.371	0.465	1
Swt1	T Cell 1	0.000105134	0.205181	0.254	0.162	1
Brms1	T Cell 1	0.000105713	-0.158592	0.101	0.181	1
Runx2	T Cell 1	0.000108038	0.226206	0.286	0.189	1
1810041H14Rik	T Cell 1	0.000108617	-0.19164	0.069	0.141	1
Hnrnpa0	T Cell 1	0.000111337	0.197181	0.224	0.138	1
Mgat2	T Cell 1	0.000111948	-0.198743	0.143	0.231	1
Pspc1	T Cell 1	0.00011198	-0.188244	0.087	0.163	1
Rps18	T Cell 1	0.00011213	0.100312	0.988	0.989	1
Aplp2	T Cell 1	0.000118174	-0.195283	0.29	0.407	1
Tbcb	T Cell 1	0.000118811	-0.262656	0.282	0.361	1
Brk1	T Cell 1	0.000118968	-0.15943	0.46	0.551	1
Psmd11	T Cell 1	0.000119706	-0.199341	0.224	0.317	1
Pex13	T Cell 1	0.000120417	-0.150107	0.062	0.13	1
Me2	T Cell 1	0.000120783	-0.195082	0.109	0.189	1
Slamf1	T Cell 1	0.000122388	-0.252297	0.113	0.194	1
Ctla4	T Cell 1	0.000124387	-0.230572	0.746	0.817	1
Map1lc3a	T Cell 1	0.000125408	-0.273688	0.179	0.274	1
Mfsd6	T Cell 1	0.000125516	-0.152893	0.062	0.131	1
Npc2	T Cell 1	0.000126079	-0.116874	0.75	0.792	1
Ttc1	T Cell 1	0.000127618	-0.183257	0.119	0.202	1
Zc3hav1	T Cell 1	0.00012786	-0.188268	0.508	0.617	1
Ranbp1	T Cell 1	0.000130354	-0.203146	0.371	0.489	1
Snrnp40	T Cell 1	0.000130692	-0.211996	0.151	0.236	1
Rpap3	T Cell 1	0.000132717	-0.269759	0.117	0.199	1
Hmgn1	T Cell 1	0.000133089	-0.21885	0.256	0.356	1
Cuedc2	T Cell 1	0.000134926	0.138923	0.137	0.069	1
Lypla1	T Cell 1	0.000137839	-0.219882	0.109	0.188	1
Fip1l1	T Cell 1	0.000138212	-0.283717	0.27	0.365	1
Gtf2i	T Cell 1	0.000139241	-0.257521	0.167	0.256	1
Rbpj	T Cell 1	0.00013935	0.239217	0.3	0.204	1
Thap2	T Cell 1	0.000141562	0.198993	0.147	0.077	1
Mxd4	T Cell 1	0.000142515	-0.24719	0.224	0.321	1
Lsg1	T Cell 1	0.000143706	-0.148211	0.044	0.103	1
Tnfrsf25	T Cell 1	0.000145493	-0.219995	0.073	0.144	1
Nop53	T Cell 1	0.000146063	-0.200928	0.823	0.867	1
Pecam1	T Cell 1	0.00015037	-0.136776	0.054	0.119	1
Bcl11b	T Cell 1	0.000150467	-0.230637	0.208	0.304	1
Tyrobp	T Cell 1	0.000151046	0.219013	0.111	0.051	1
Hmgb1	T Cell 1	0.000155439	-0.181422	0.675	0.755	1
Irf2bpl	T Cell 1	0.000161617	-0.213007	0.113	0.192	1
Isg20l2	T Cell 1	0.000161951	-0.148413	0.056	0.12	1
Eif3d	T Cell 1	0.000162583	-0.188004	0.288	0.383	1
2610001J05Rik	T Cell 1	0.000164851	-0.201813	0.149	0.234	1
Rtcb	T Cell 1	0.000165804	-0.196458	0.202	0.295	1
1600014C10Rik	T Cell 1	0.000165963	-0.236148	0.151	0.24	1
Tmbim1	T Cell 1	0.000167553	0.178818	0.234	0.147	1
Unc119	T Cell 1	0.000168299	0.149342	0.19	0.109	1
Rab11fip1	T Cell 1	0.000172139	0.294035	0.222	0.143	1
Calm3	T Cell 1	0.000179644	0.218773	0.526	0.433	1
Psma3	T Cell 1	0.000180445	-0.183938	0.605	0.688	1
Snw1	T Cell 1	0.000184544	-0.17416	0.208	0.309	1
Tmem123	T Cell 1	0.000190539	-0.228632	0.565	0.641	1
Farsa	T Cell 1	0.000191137	-0.202271	0.103	0.179	1
Cr1l	T Cell 1	0.000191834	-0.173168	0.169	0.261	1
Sumo2	T Cell 1	0.000191879	-0.163167	0.687	0.755	1
Laptm4a	T Cell 1	0.000193731	-0.199949	0.266	0.359	1
Dusp4	T Cell 1	0.000194693	0.332437	0.256	0.173	1
Malat1	T Cell 1	0.000195795	-0.0922659	1	1	1
Arhgap31	T Cell 1	0.000197524	-0.210142	0.069	0.138	1
Fbxo31	T Cell 1	0.000200041	-0.133039	0.052	0.115	1
Cuta	T Cell 1	0.000203375	0.23334	0.31	0.22	1
Cflar	T Cell 1	0.000206111	0.212674	0.302	0.21	1
Chd4	T Cell 1	0.000210105	0.221554	0.339	0.247	1
Cnot2	T Cell 1	0.000214811	-0.162641	0.085	0.157	1
Tespa1	T Cell 1	0.000217387	-0.200347	0.093	0.168	1
Slc16a11	T Cell 1	0.000219	0.160627	0.109	0.05	1
BC031181	T Cell 1	0.000219374	-0.26358	0.292	0.383	1
Tdg	T Cell 1	0.000221897	-0.16367	0.079	0.149	1
Ptp4a1	T Cell 1	0.00022258	-0.184359	0.345	0.454	1
Klf2	T Cell 1	0.00022471	-0.275138	0.214	0.308	1
Pop5	T Cell 1	0.000224734	0.205329	0.262	0.175	1
Ddit4	T Cell 1	0.000225675	0.180527	0.353	0.253	1
Osbpl9	T Cell 1	0.000234359	-0.203614	0.111	0.189	1
Lgals9	T Cell 1	0.000240377	-0.188154	0.093	0.165	1
Ddx24	T Cell 1	0.000252791	-0.181175	0.343	0.449	1
Gimap3	T Cell 1	0.000254082	-0.155745	0.3	0.399	1
Tmem192	T Cell 1	0.000256094	-0.157182	0.137	0.223	1
Tmem243	T Cell 1	0.000258027	-0.197472	0.208	0.303	1
Rpl37	T Cell 1	0.000263444	0.0761617	0.996	0.997	1
Rps3a1	T Cell 1	0.000268387	0.0831673	0.994	0.995	1
Mrpl57	T Cell 1	0.000272168	0.174476	0.296	0.204	1
Fam192a	T Cell 1	0.000277625	-0.157957	0.075	0.143	1
Cacybp	T Cell 1	0.00028221	0.255764	0.383	0.287	1
Park7	T Cell 1	0.000284408	-0.155764	0.442	0.554	1
Bcap31	T Cell 1	0.000287692	-0.16048	0.238	0.338	1
Tmed3	T Cell 1	0.000289063	0.17508	0.268	0.179	1
Gm45716	T Cell 1	0.000289295	0.337698	0.292	0.2	1
Uba1	T Cell 1	0.0002928	-0.181047	0.181	0.269	1
Slc16a3	T Cell 1	0.000300484	-0.180256	0.056	0.117	1
Gnai3	T Cell 1	0.000301448	-0.161078	0.248	0.346	1
Cct4	T Cell 1	0.00030634	-0.189054	0.391	0.473	1
Pon2	T Cell 1	0.000307775	-0.164137	0.179	0.268	1
Pofut2	T Cell 1	0.000317012	0.202134	0.319	0.22	1
Dut	T Cell 1	0.000322144	0.21208	0.351	0.26	1
Slbp	T Cell 1	0.000325732	-0.210986	0.23	0.322	1
Dld	T Cell 1	0.000327326	-0.132127	0.121	0.204	1
Rtn3	T Cell 1	0.00033117	-0.248741	0.202	0.284	1
Tet2	T Cell 1	0.000331351	0.207057	0.25	0.163	1
Exosc4	T Cell 1	0.000332086	-0.122687	0.065	0.13	1
Pdcd1	T Cell 1	0.000332733	-0.32826	0.407	0.479	1
Gsk3b	T Cell 1	0.000333972	-0.210606	0.218	0.309	1
Bcl2a1a	T Cell 1	0.000336583	0.145099	0.228	0.143	1
Drg1	T Cell 1	0.000350987	-0.168883	0.109	0.184	1
Jaml	T Cell 1	0.00035153	0.164784	0.179	0.103	1
Hsdl1	T Cell 1	0.000352287	-0.165919	0.048	0.104	1
Igf2bp3	T Cell 1	0.000357618	-0.183137	0.048	0.104	1
Surf1	T Cell 1	0.000359759	0.170827	0.179	0.106	1
Rhoa	T Cell 1	0.000362062	-0.138369	0.637	0.715	1
4921524J17Rik	T Cell 1	0.000364302	0.195884	0.24	0.157	1
Il4ra	T Cell 1	0.000365527	-0.237259	0.222	0.311	1
Sbno1	T Cell 1	0.000368217	-0.16057	0.248	0.338	1
Frg1	T Cell 1	0.000372995	-0.205123	0.212	0.301	1
Cmas	T Cell 1	0.000374675	-0.184106	0.103	0.175	1
Stn1	T Cell 1	0.000378585	-0.111555	0.067	0.133	1
Tox4	T Cell 1	0.000379252	-0.123142	0.147	0.236	1
Maip1	T Cell 1	0.000381032	-0.139793	0.062	0.123	1
Pqbp1	T Cell 1	0.000381513	-0.210657	0.185	0.268	1
Gypc	T Cell 1	0.000381859	-0.206545	0.089	0.159	1
Akr1b3	T Cell 1	0.000385275	-0.256903	0.315	0.397	1
Ptpn7	T Cell 1	0.000385472	0.164728	0.163	0.093	1
Eif4a3	T Cell 1	0.000386021	-0.164605	0.188	0.277	1
Anxa5	T Cell 1	0.000386563	0.1255	0.173	0.101	1
Ccdc6	T Cell 1	0.000387582	0.178244	0.157	0.088	1
Maf1	T Cell 1	0.000390303	-0.202111	0.335	0.423	1
Arhgdib	T Cell 1	0.000392649	-0.196578	0.522	0.59	1
Impa1	T Cell 1	0.000398245	-0.14265	0.083	0.152	1
Srrd	T Cell 1	0.000399868	-0.162362	0.06	0.12	1
Mif	T Cell 1	0.000402747	0.187648	0.708	0.643	1
Chrac1	T Cell 1	0.000406635	-0.178348	0.222	0.311	1
Igkc	T Cell 1	0.000413683	-0.0774813	0.73	0.63	1
Rpl36	T Cell 1	0.000420686	0.0905902	0.998	0.997	1
Skp1a	T Cell 1	0.000423722	-0.159713	0.175	0.261	1
Vps35	T Cell 1	0.000426314	-0.182013	0.095	0.163	1
Psma1	T Cell 1	0.000426759	-0.203625	0.371	0.455	1
Herc4	T Cell 1	0.000433147	-0.194388	0.175	0.263	1
Ndrg3	T Cell 1	0.000433199	-0.207034	0.111	0.186	1
Metrn	T Cell 1	0.000435692	0.0934382	0.105	0.05	1
Tmub1	T Cell 1	0.0004367	-0.169545	0.054	0.111	1
Arpc5	T Cell 1	0.000449098	-0.147079	0.565	0.643	1
Polr2m	T Cell 1	0.000456026	-0.190636	0.274	0.361	1
Myl6	T Cell 1	0.000456797	-0.103426	0.893	0.931	1
Abhd17c	T Cell 1	0.000457896	-0.0835035	0.081	0.151	1
Fmc1	T Cell 1	0.000459707	0.128374	0.145	0.08	1
Gpr18	T Cell 1	0.000464507	-0.0831209	0.089	0.162	1
Vps37b	T Cell 1	0.00046703	-0.150942	0.542	0.665	1
Tnfsf11	T Cell 1	0.000476047	0.172706	0.133	0.071	1
Itgal	T Cell 1	0.000484928	0.200931	0.272	0.189	1
Hacd3	T Cell 1	0.000486223	-0.183895	0.159	0.242	1
H2afj	T Cell 1	0.000488929	0.233673	0.573	0.498	1
Dgka	T Cell 1	0.00048977	-0.13276	0.161	0.245	1
Cdkn1a	T Cell 1	0.000499772	0.267222	0.196	0.122	1
Arrdc4	T Cell 1	0.000500767	0.351066	0.242	0.163	1
Gabarapl1	T Cell 1	0.000515081	0.203751	0.246	0.163	1
Zfp706	T Cell 1	0.000521372	0.18018	0.554	0.481	1
Trim35	T Cell 1	0.000528684	-0.197131	0.167	0.248	1
Znrf1	T Cell 1	0.000534415	-0.163605	0.183	0.268	1
Elovl5	T Cell 1	0.000537187	-0.182194	0.143	0.223	1
Psmd9	T Cell 1	0.000537233	-0.203218	0.187	0.269	1
Npm1	T Cell 1	0.000537705	-0.140129	0.839	0.899	1
Penk	T Cell 1	0.000543012	0.284148	0.135	0.072	1
Ctla2a	T Cell 1	0.000543858	-0.51749	0.706	0.731	1
Cldnd1	T Cell 1	0.00054837	-0.160134	0.157	0.239	1
Akt1	T Cell 1	0.000549339	0.090555	0.119	0.059	1
Prkag1	T Cell 1	0.000549712	-0.217865	0.099	0.167	1
Pgk1	T Cell 1	0.000552404	0.238157	0.567	0.484	1
Hspa8	T Cell 1	0.000553365	0.150886	0.931	0.92	1
Calm1	T Cell 1	0.000556215	-0.137523	0.877	0.912	1
1500011K16Rik	T Cell 1	0.000562112	0.18527	0.177	0.107	1
Sumo1	T Cell 1	0.000570773	-0.164199	0.528	0.603	1
Ppp1cb	T Cell 1	0.00057116	-0.172498	0.248	0.337	1
Immp1l	T Cell 1	0.000571917	0.135871	0.133	0.072	1
Trib1	T Cell 1	0.000590417	-0.173239	0.058	0.117	1
Parl	T Cell 1	0.00059521	-0.143293	0.129	0.207	1
Foxp1	T Cell 1	0.000599569	-0.188934	0.31	0.41	1
Aars	T Cell 1	0.000601022	-0.181153	0.077	0.141	1
Atp5b	T Cell 1	0.000602995	-0.168835	0.706	0.764	1
Sec24a	T Cell 1	0.000603686	0.122157	0.119	0.061	1
Pxk	T Cell 1	0.000604468	-0.121909	0.048	0.103	1
Ier3	T Cell 1	0.000605789	0.150664	0.105	0.051	1
Eef1b2	T Cell 1	0.000606754	0.123889	0.875	0.878	1
Fam162a	T Cell 1	0.000617651	0.170947	0.218	0.141	1
Ssbp3	T Cell 1	0.000626298	0.16536	0.171	0.103	1
5430416N02Rik	T Cell 1	0.000626999	0.177728	0.135	0.074	1
Lamp2	T Cell 1	0.000631106	-0.184704	0.097	0.165	1
Meaf6	T Cell 1	0.000631322	-0.175957	0.089	0.155	1
Emc3	T Cell 1	0.00063426	-0.195649	0.224	0.311	1
Nedd9	T Cell 1	0.000635428	0.189709	0.244	0.163	1
Sytl2	T Cell 1	0.000638241	-0.114052	0.115	0.192	1
Sdf4	T Cell 1	0.000639801	-0.24411	0.798	0.837	1
Ecd	T Cell 1	0.000649375	-0.144629	0.054	0.111	1
2310011J03Rik	T Cell 1	0.000654783	-0.1877	0.149	0.224	1
Nxt1	T Cell 1	0.000660611	-0.190676	0.155	0.231	1
Nudt5	T Cell 1	0.000671881	0.0811781	0.113	0.056	1
Grcc10	T Cell 1	0.000682193	0.203376	0.234	0.159	1
Naa16	T Cell 1	0.000687297	-0.0803443	0.054	0.112	1
Taf7	T Cell 1	0.000687338	-0.155559	0.115	0.189	1
Exosc1	T Cell 1	0.000689735	-0.102258	0.048	0.103	1
Sik1	T Cell 1	0.000697439	0.178749	0.153	0.088	1
Gm7334	T Cell 1	0.000697878	0.147182	0.159	0.091	1
Bzw2	T Cell 1	0.000703963	-0.202454	0.155	0.229	1
Mat2a	T Cell 1	0.000714573	-0.251887	0.135	0.205	1
Dbi	T Cell 1	0.000722287	0.185284	0.44	0.349	1
Gtf2a2	T Cell 1	0.000724148	-0.153918	0.212	0.3	1
Top2a	T Cell 1	0.000738608	0.175929	0.123	0.066	1
Ngdn	T Cell 1	0.000743343	-0.142597	0.19	0.277	1
Rtf1	T Cell 1	0.000752151	-0.151571	0.353	0.449	1
Bola2	T Cell 1	0.000766192	0.24478	0.44	0.364	1
Dpf2	T Cell 1	0.000770274	-0.199844	0.127	0.197	1
Prdx5	T Cell 1	0.000784886	0.180032	0.45	0.353	1
Lcp1	T Cell 1	0.000797408	0.17204	0.595	0.494	1
Alad	T Cell 1	0.000797896	0.142073	0.151	0.088	1
Cox6a1	T Cell 1	0.000820331	0.176792	0.714	0.683	1
Rnf7	T Cell 1	0.000820334	-0.208398	0.377	0.466	1
Srsf2	T Cell 1	0.000829061	-0.149153	0.508	0.59	1
Rplp1	T Cell 1	0.000837859	0.0640782	0.998	0.997	1
Psmd3	T Cell 1	0.000839061	-0.17739	0.129	0.202	1
Ttc5	T Cell 1	0.000857278	-0.142162	0.083	0.147	1
Rab35	T Cell 1	0.000867262	-0.143298	0.135	0.212	1
P2ry10	T Cell 1	0.000871702	-0.167323	0.333	0.431	1
Mrpl43	T Cell 1	0.000886162	-0.202643	0.256	0.333	1
Terf2ip	T Cell 1	0.000904602	-0.120396	0.063	0.122	1
Tbc1d10a	T Cell 1	0.000905008	-0.160085	0.113	0.181	1
Gars	T Cell 1	0.000910554	-0.226992	0.185	0.258	1
Mid1	T Cell 1	0.00091089	0.238165	0.123	0.067	1
Cotl1	T Cell 1	0.000913351	-0.17771	0.74	0.803	1
Cd3g	T Cell 1	0.000924121	0.252854	0.851	0.835	1
Slamf6	T Cell 1	0.000924142	-0.233995	0.129	0.199	1
Ppil4	T Cell 1	0.000928749	-0.157833	0.095	0.162	1
Nsfl1c	T Cell 1	0.000932845	-0.169817	0.119	0.188	1
Ubash3a	T Cell 1	0.000937229	-0.136188	0.073	0.135	1
Trim59	T Cell 1	0.000944556	0.227908	0.2	0.127	1
Nip7	T Cell 1	0.000949608	-0.125952	0.097	0.163	1
Hadhb	T Cell 1	0.000950636	-0.139978	0.198	0.284	1
1110059E24Rik	T Cell 1	0.000956836	-0.125526	0.073	0.133	1
Gm32036	T Cell 1	0.00097575	-0.126679	0.069	0.13	1
Higd2a	T Cell 1	0.000984505	0.178243	0.476	0.386	1
Cops8	T Cell 1	0.000996039	-0.143003	0.19	0.276	1
Oaz2	T Cell 1	0.00100267	-0.178326	0.159	0.239	1
Per1	T Cell 1	0.00101036	0.213182	0.236	0.16	1
Gosr1	T Cell 1	0.00101916	-0.135242	0.052	0.106	1
1700123O20Rik	T Cell 1	0.00102914	-0.168229	0.155	0.229	1
Dnajb1	T Cell 1	0.00103027	0.307125	0.385	0.312	1
Hmces	T Cell 1	0.00103891	-0.184436	0.071	0.13	1
Itm2a	T Cell 1	0.00105769	-0.228935	0.085	0.146	1
Gm12166	T Cell 1	0.00107839	-0.155299	0.194	0.277	1
Prmt1	T Cell 1	0.00109461	-0.204961	0.19	0.263	1
Spsb3	T Cell 1	0.00109537	-0.190692	0.103	0.168	1
Thumpd1	T Cell 1	0.00110349	-0.110615	0.052	0.106	1
Psma4	T Cell 1	0.00110568	-0.211555	0.347	0.429	1
Rps27rt	T Cell 1	0.00110629	-0.12117	0.909	0.931	1
Zmynd8	T Cell 1	0.00111298	-0.106583	0.063	0.122	1
Csnk1g3	T Cell 1	0.00111557	-0.127648	0.153	0.232	1
4932438A13Rik	T Cell 1	0.00111786	-0.13951	0.181	0.266	1
Actg1	T Cell 1	0.00112097	-0.13536	0.984	0.99	1
Tctex1d2	T Cell 1	0.00114263	0.17014	0.141	0.082	1
Eif3c	T Cell 1	0.00115864	-0.207477	0.391	0.458	1
Wbp2	T Cell 1	0.00119436	-0.163512	0.165	0.242	1
Arl2bp	T Cell 1	0.00119449	-0.142441	0.345	0.441	1
Uhrf2	T Cell 1	0.00119563	0.255139	0.492	0.409	1
Nktr	T Cell 1	0.00120408	0.210096	0.423	0.333	1
Reep5	T Cell 1	0.00120498	0.176613	0.597	0.514	1
Adrm1	T Cell 1	0.00120714	-0.138514	0.196	0.282	1
Sdhb	T Cell 1	0.00121109	-0.175691	0.359	0.439	1
Ing2	T Cell 1	0.00121222	0.187618	0.292	0.208	1
Hdac1	T Cell 1	0.00121422	-0.175501	0.125	0.192	1
Psma5	T Cell 1	0.00123415	-0.184457	0.359	0.439	1
Rpl10	T Cell 1	0.00126459	0.0876387	0.978	0.979	1
Hnrnpa1	T Cell 1	0.00126512	-0.181561	0.752	0.803	1
Kcnq1ot1	T Cell 1	0.0012738	-0.144417	0.067	0.127	1
Pabpn1	T Cell 1	0.0012792	0.132408	0.185	0.115	1
Yipf3	T Cell 1	0.00128576	-0.19102	0.179	0.253	1
Mapre1	T Cell 1	0.00129497	-0.146218	0.306	0.389	1
Psma7	T Cell 1	0.00131088	-0.159073	0.593	0.676	1
Larp1	T Cell 1	0.00131843	0.1153	0.133	0.074	1
Ntan1	T Cell 1	0.00132167	-0.178972	0.238	0.317	1
Slc7a1	T Cell 1	0.0013243	0.182141	0.115	0.062	1
2210016F16Rik	T Cell 1	0.00133123	-0.158155	0.131	0.202	1
Ssr4	T Cell 1	0.00133202	0.188247	0.597	0.53	1
mt-Atp8	T Cell 1	0.00133735	0.17949	0.137	0.08	1
Ndufa13	T Cell 1	0.00133996	0.166368	0.649	0.598	1
Cux1	T Cell 1	0.00134132	-0.140789	0.071	0.13	1
Nelfb	T Cell 1	0.00135101	-0.187888	0.113	0.179	1
Eif4a2	T Cell 1	0.00135409	0.207973	0.498	0.421	1
Gid8	T Cell 1	0.00135436	-0.115937	0.069	0.127	1
Anapc13	T Cell 1	0.00135538	0.163189	0.198	0.13	1
Blmh	T Cell 1	0.00135899	-0.160936	0.135	0.205	1
Ost4	T Cell 1	0.00136222	0.156702	0.619	0.554	1
Ndufa6	T Cell 1	0.00138205	0.168669	0.772	0.7	1
Ndufaf8	T Cell 1	0.00138208	-0.18236	0.159	0.234	1
Cd8b1	T Cell 1	0.00138625	0.162407	0.355	0.261	1
Pop4	T Cell 1	0.00139012	-0.139991	0.067	0.123	1
Anapc1	T Cell 1	0.00139404	-0.197236	0.069	0.125	1
Cebpb	T Cell 1	0.00143267	-0.338478	0.391	0.457	1
Polr1d	T Cell 1	0.00145469	0.162094	0.734	0.691	1
Actr5	T Cell 1	0.00146076	-0.10544	0.052	0.104	1
Dusp16	T Cell 1	0.00146625	0.101467	0.137	0.077	1
Puf60	T Cell 1	0.00147864	-0.160483	0.302	0.393	1
Tmed9	T Cell 1	0.00149801	-0.160499	0.546	0.62	1
Oard1	T Cell 1	0.00151161	-0.105005	0.05	0.101	1
Cnot8	T Cell 1	0.00151228	-0.159691	0.091	0.154	1
Stk4	T Cell 1	0.00151311	-0.154726	0.192	0.274	1
Ppp1r8	T Cell 1	0.00152479	-0.185147	0.085	0.143	1
Sgk1	T Cell 1	0.00153562	-0.230809	0.149	0.218	1
Mrpl41	T Cell 1	0.00155571	-0.167426	0.206	0.282	1
Gps1	T Cell 1	0.00157085	-0.156375	0.073	0.13	1
Scand1	T Cell 1	0.00157251	0.229238	0.641	0.604	1
Dnajc9	T Cell 1	0.00158158	-0.136107	0.2	0.284	1
Tnfsf8	T Cell 1	0.00159572	-0.237481	0.192	0.271	1
Cir1	T Cell 1	0.00162043	-0.0982396	0.196	0.279	1
Izumo1r	T Cell 1	0.00166155	-0.0577923	0.284	0.393	1
Ptpn6	T Cell 1	0.00166255	0.112808	0.121	0.067	1
Arpc5l	T Cell 1	0.00168137	0.12461	0.286	0.204	1
Rps5	T Cell 1	0.00168601	0.0633644	0.998	0.997	1
Sla	T Cell 1	0.00168727	-0.24372	0.345	0.423	1
Cebpz	T Cell 1	0.00168748	-0.154702	0.167	0.24	1
Avpi1	T Cell 1	0.00169546	0.175441	0.109	0.059	1
Nop14	T Cell 1	0.00175599	-0.119904	0.065	0.12	1
Smarcd2	T Cell 1	0.00175716	-0.128437	0.127	0.196	1
Hsbp1	T Cell 1	0.00175852	-0.208044	0.333	0.409	1
Necap2	T Cell 1	0.0017717	-0.167436	0.175	0.25	1
Cd81	T Cell 1	0.00180563	-0.152946	0.147	0.221	1
Itgb1	T Cell 1	0.0018394	-0.272816	0.192	0.261	1
Cd52	T Cell 1	0.00184057	0.179722	0.889	0.854	1
Sh3bgrl3	T Cell 1	0.00184285	0.178776	0.812	0.776	1
Yipf5	T Cell 1	0.00184426	-0.131146	0.111	0.176	1
Smarca5	T Cell 1	0.00185218	-0.135935	0.256	0.34	1
Fam76a	T Cell 1	0.0018635	-0.13094	0.081	0.139	1
Lrrc47	T Cell 1	0.00187892	-0.133274	0.071	0.127	1
Vps4a	T Cell 1	0.00189241	-0.0983903	0.06	0.112	1
Cebpg	T Cell 1	0.00191131	0.159468	0.129	0.074	1
Kif21b	T Cell 1	0.00191173	0.130543	0.117	0.064	1
Bcl2	T Cell 1	0.00194655	-0.195945	0.163	0.236	1
Ppp1r10	T Cell 1	0.0019471	-0.0955925	0.052	0.103	1
Rhoh	T Cell 1	0.00194733	-0.14903	0.536	0.607	1
Adprm	T Cell 1	0.00195838	-0.0887494	0.056	0.107	1
Tuba1b	T Cell 1	0.00198363	0.287527	0.365	0.287	1
Uri1	T Cell 1	0.00199044	-0.123921	0.085	0.144	1
Pitpna	T Cell 1	0.00200061	-0.169523	0.252	0.322	1
Smim26	T Cell 1	0.00201128	0.118889	0.129	0.074	1
Dcaf7	T Cell 1	0.00205385	-0.130394	0.056	0.106	1
Hnrnpm	T Cell 1	0.00210677	-0.21119	0.244	0.321	1
Adss	T Cell 1	0.00213979	-0.201775	0.268	0.338	1
Smc4	T Cell 1	0.00215821	-0.24106	0.27	0.343	1
Prpf40a	T Cell 1	0.00216621	-0.177098	0.22	0.295	1
Etfb	T Cell 1	0.00217406	0.183515	0.244	0.175	1
Ppib	T Cell 1	0.0021782	0.144109	0.702	0.639	1
Krtcap2	T Cell 1	0.00220141	0.178838	0.556	0.497	1
Gatsl3	T Cell 1	0.00220359	-0.123525	0.067	0.122	1
Kmt2e	T Cell 1	0.00220867	-0.18896	0.369	0.452	1
Auh	T Cell 1	0.00223779	-0.15394	0.175	0.247	1
Psmd7	T Cell 1	0.00223864	-0.125756	0.248	0.327	1
Pmaip1	T Cell 1	0.00223919	0.174899	0.264	0.186	1
Phf20	T Cell 1	0.00224096	-0.135489	0.097	0.157	1
Larp7	T Cell 1	0.00229163	-0.158119	0.159	0.232	1
Brap	T Cell 1	0.00233964	-0.160807	0.155	0.223	1
Il2ra	T Cell 1	0.00236033	0.167837	0.254	0.179	1
Pitpnm1	T Cell 1	0.00236149	0.133749	0.103	0.056	1
Pitpnb	T Cell 1	0.00238972	-0.148073	0.083	0.139	1
Nemf	T Cell 1	0.00239363	-0.168947	0.135	0.202	1
Ugp2	T Cell 1	0.00239994	-0.158034	0.131	0.196	1
Carnmt1	T Cell 1	0.00241519	-0.199763	0.274	0.348	1
Sacm1l	T Cell 1	0.00241953	-0.168165	0.063	0.114	1
Sec61g	T Cell 1	0.00242869	0.136563	0.841	0.827	1
Rnmt	T Cell 1	0.00244268	-0.10726	0.054	0.103	1
Pttg1ip	T Cell 1	0.00244817	-0.221611	0.173	0.242	1
Pym1	T Cell 1	0.00245986	-0.166011	0.149	0.216	1
Coro1a	T Cell 1	0.00247074	-0.133386	0.716	0.776	1
Npm3	T Cell 1	0.00247596	-0.213274	0.401	0.478	1
Stat3	T Cell 1	0.00249231	0.159246	0.736	0.651	1
Mau2	T Cell 1	0.00251688	-0.16327	0.143	0.21	1
Ocel1	T Cell 1	0.00251903	-0.143977	0.125	0.188	1
Crot	T Cell 1	0.00252173	-0.131711	0.063	0.115	1
Cul3	T Cell 1	0.00254286	0.136239	0.145	0.088	1
Fam50a	T Cell 1	0.00258011	-0.13788	0.077	0.133	1
Hsp90b1	T Cell 1	0.00258595	0.184766	0.52	0.434	1
Traf3	T Cell 1	0.00259894	0.13029	0.135	0.08	1
Mrps11	T Cell 1	0.00260582	-0.142248	0.121	0.184	1
Sf3b1	T Cell 1	0.00260815	-0.157696	0.56	0.649	1
Prpsap1	T Cell 1	0.00262199	-0.195515	0.21	0.28	1
Klrk1	T Cell 1	0.00262554	0.0604422	0.161	0.096	1
Rab8a	T Cell 1	0.00262776	-0.180546	0.167	0.237	1
Slc38a10	T Cell 1	0.00265329	-0.106544	0.079	0.136	1
Sdhaf2	T Cell 1	0.00265651	-0.130774	0.071	0.125	1
Hif1a	T Cell 1	0.00271118	-0.175844	0.565	0.623	1
Itpk1	T Cell 1	0.00276203	-0.142424	0.167	0.239	1
Eif4h	T Cell 1	0.00277491	-0.192624	0.315	0.386	1
Commd2	T Cell 1	0.00278026	-0.109306	0.133	0.197	1
Prps1	T Cell 1	0.00280765	-0.133076	0.143	0.212	1
Impdh2	T Cell 1	0.00282245	-0.194577	0.29	0.359	1
Pip5k1c	T Cell 1	0.00284172	-0.175117	0.069	0.12	1
Sdhc	T Cell 1	0.00285312	-0.141299	0.113	0.176	1
Rars	T Cell 1	0.00286632	-0.138687	0.071	0.125	1
Gtf2f1	T Cell 1	0.00287057	-0.136349	0.081	0.136	1
Il2rb	T Cell 1	0.0029093	-0.143225	0.639	0.718	1
Sertad2	T Cell 1	0.00296416	0.131641	0.135	0.08	1
Hnrnpdl	T Cell 1	0.00300848	-0.130713	0.556	0.631	1
Fam117b	T Cell 1	0.00302162	-0.176011	0.206	0.276	1
Gm8369	T Cell 1	0.00304453	-0.15327	0.25	0.327	1
Tmed5	T Cell 1	0.00305104	-0.180778	0.276	0.353	1
Pex19	T Cell 1	0.0030605	-0.104753	0.065	0.117	1
Stt3a	T Cell 1	0.00307011	-0.170321	0.131	0.192	1
Tmem115	T Cell 1	0.00309485	-0.107056	0.067	0.119	1
Tor1aip1	T Cell 1	0.003106	-0.186505	0.123	0.184	1
Arhgap15	T Cell 1	0.00311449	-0.108414	0.192	0.271	1
Samm50	T Cell 1	0.00315609	-0.147198	0.155	0.218	1
Epb41l4aos	T Cell 1	0.00315971	0.131771	0.185	0.122	1
Rpl7	T Cell 1	0.00316773	0.0787277	0.996	0.986	1
Thrap3	T Cell 1	0.00317002	-0.147009	0.159	0.229	1
Ctsd	T Cell 1	0.00318433	0.186181	0.407	0.332	1
Ssb	T Cell 1	0.003191	-0.205647	0.409	0.482	1
Gpatch11	T Cell 1	0.0031922	-0.157215	0.103	0.16	1
G3bp2	T Cell 1	0.00320695	-0.130978	0.24	0.321	1
Elf1	T Cell 1	0.00322028	-0.0954943	0.359	0.449	1
Cyb5r3	T Cell 1	0.00322838	-0.108771	0.105	0.167	1
Slc25a36	T Cell 1	0.00329167	0.0834872	0.109	0.059	1
Aggf1	T Cell 1	0.00329444	-0.122224	0.101	0.162	1
Ube2g1	T Cell 1	0.00332166	-0.15965	0.157	0.223	1
Vcp	T Cell 1	0.00333077	-0.227214	0.363	0.429	1
Cisd1	T Cell 1	0.00333214	0.118932	0.175	0.112	1
Ddx39	T Cell 1	0.00334555	-0.126453	0.113	0.173	1
Ssr1	T Cell 1	0.00335192	-0.135607	0.254	0.33	1
St8sia4	T Cell 1	0.00335514	-0.135374	0.071	0.123	1
Usp7	T Cell 1	0.00336604	0.149862	0.145	0.09	1
Smarcb1	T Cell 1	0.00337365	-0.112101	0.087	0.143	1
Map2k3	T Cell 1	0.00341015	-0.151487	0.365	0.447	1
Psmd13	T Cell 1	0.00342018	-0.160287	0.194	0.264	1
Fbxw2	T Cell 1	0.00344696	-0.151279	0.3	0.378	1
Usp4	T Cell 1	0.00347234	-0.0910638	0.071	0.125	1
Wdr74	T Cell 1	0.00350125	-0.137176	0.063	0.112	1
Calr	T Cell 1	0.00350149	-0.164046	0.516	0.595	1
Atp6ap2	T Cell 1	0.00352468	-0.137296	0.175	0.245	1
Eif6	T Cell 1	0.00358424	-0.13461	0.349	0.42	1
Gnpda2	T Cell 1	0.00359361	-0.108549	0.056	0.103	1
Ap2b1	T Cell 1	0.00361902	0.128322	0.135	0.082	1
Gpm6b	T Cell 1	0.00362775	0.109891	0.121	0.071	1
Rcl1	T Cell 1	0.00364167	-0.157897	0.093	0.147	1
Rab8b	T Cell 1	0.00368632	-0.157427	0.345	0.417	1
Zranb1	T Cell 1	0.00369682	0.14254	0.183	0.12	1
Ergic2	T Cell 1	0.00370521	-0.15024	0.155	0.221	1
Sucla2	T Cell 1	0.00371958	-0.164933	0.113	0.17	1
Mphosph6	T Cell 1	0.00373146	-0.248276	0.19	0.253	1
Mdh2	T Cell 1	0.00373716	-0.15377	0.476	0.553	1
Cox5a	T Cell 1	0.00374791	0.148256	0.7	0.671	1
Pold4	T Cell 1	0.00375706	0.194303	0.329	0.258	1
Rab19	T Cell 1	0.0037655	-0.109924	0.065	0.115	1
Lck	T Cell 1	0.00378211	-0.137472	0.579	0.647	1
Trnt1	T Cell 1	0.0037868	-0.159252	0.089	0.144	1
Rgs2	T Cell 1	0.00378722	-0.128305	0.623	0.696	1
Sdf2	T Cell 1	0.00378831	0.172773	0.248	0.181	1
P4hb	T Cell 1	0.00379207	0.182411	0.28	0.208	1
Nmb	T Cell 1	0.00379735	-0.223894	0.105	0.162	1
Rnf167	T Cell 1	0.00381695	-0.130221	0.133	0.197	1
Chmp2a	T Cell 1	0.00383146	-0.144989	0.353	0.429	1
1110038F14Rik	T Cell 1	0.00390114	-0.192508	0.107	0.162	1
Mllt3	T Cell 1	0.0039358	-0.198056	0.133	0.192	1
1700097N02Rik	T Cell 1	0.00394023	0.103661	0.175	0.112	1
Pabpc1	T Cell 1	0.00399327	-0.121767	0.857	0.867	1
Arl4c	T Cell 1	0.00402472	-0.188726	0.23	0.303	1
Atp13a3	T Cell 1	0.00405211	0.10634	0.135	0.082	1
Irak1	T Cell 1	0.00405866	0.18159	0.113	0.066	1
Arl4a	T Cell 1	0.00406687	0.152424	0.264	0.191	1
Ap2m1	T Cell 1	0.00406701	-0.185205	0.321	0.385	1
Dxo	T Cell 1	0.00410417	-0.147856	0.058	0.104	1
Nbdy	T Cell 1	0.00410432	0.12619	0.153	0.096	1
Shisa5	T Cell 1	0.00412228	-0.178911	0.77	0.796	1
Ccar1	T Cell 1	0.00412245	-0.174946	0.169	0.232	1
Ubxn4	T Cell 1	0.00413291	-0.114888	0.377	0.454	1
Ppp2ca	T Cell 1	0.00416258	-0.124566	0.44	0.514	1
Sar1b	T Cell 1	0.00420703	-0.179222	0.202	0.271	1
Itpkb	T Cell 1	0.00421319	-0.163664	0.26	0.337	1
Ppp3r1	T Cell 1	0.00425533	-0.152354	0.127	0.188	1
Ssu72	T Cell 1	0.00431134	-0.166261	0.183	0.245	1
Dbnl	T Cell 1	0.0043203	-0.154497	0.181	0.242	1
Sipa1l1	T Cell 1	0.00432305	-0.169798	0.202	0.274	1
Pcgf5	T Cell 1	0.0043233	-0.0979463	0.206	0.282	1
Ube2d1	T Cell 1	0.00432419	-0.107572	0.071	0.122	1
Tatdn2	T Cell 1	0.00433501	0.149946	0.153	0.098	1
Lilr4b	T Cell 1	0.00436463	0.140525	0.131	0.079	1
Ifi35	T Cell 1	0.00442793	-0.136628	0.121	0.183	1
Smad2	T Cell 1	0.00443223	-0.122351	0.063	0.112	1
Smim15	T Cell 1	0.00444475	-0.153899	0.169	0.234	1
Sptlc2	T Cell 1	0.0044479	-0.133323	0.119	0.178	1
Naca	T Cell 1	0.00447302	0.0983264	0.937	0.925	1
Mgat1	T Cell 1	0.00449873	-0.091564	0.058	0.104	1
Bod1l	T Cell 1	0.00449875	-0.15586	0.139	0.199	1
Naa20	T Cell 1	0.00451714	-0.201314	0.143	0.199	1
Add3	T Cell 1	0.00452242	-0.126931	0.065	0.114	1
Uap1	T Cell 1	0.00465214	0.193871	0.317	0.244	1
Atp6v1d	T Cell 1	0.00465447	-0.136672	0.194	0.263	1
Gpat4	T Cell 1	0.00466956	-0.137393	0.083	0.135	1
Snrpd2	T Cell 1	0.0046848	0.149282	0.585	0.51	1
Mthfd2	T Cell 1	0.00471916	-0.19056	0.165	0.226	1
Psmb5	T Cell 1	0.0047359	-0.149119	0.373	0.446	1
Aamp	T Cell 1	0.00475191	-0.151839	0.298	0.37	1
Ociad1	T Cell 1	0.00476254	-0.106425	0.278	0.354	1
Psmd12	T Cell 1	0.00476529	-0.10976	0.127	0.189	1
Gtf3c6	T Cell 1	0.00478261	-0.136525	0.077	0.128	1
Spint2	T Cell 1	0.00478991	0.207682	0.308	0.236	1
Adh5	T Cell 1	0.00480123	-0.143754	0.177	0.24	1
Api5	T Cell 1	0.00480958	-0.130441	0.105	0.162	1
Clca3a1	T Cell 1	0.00484193	-0.160101	0.24	0.309	1
Nap1l4	T Cell 1	0.00485961	-0.143138	0.147	0.21	1
Vta1	T Cell 1	0.00486352	-0.106818	0.071	0.122	1
Nsmce3	T Cell 1	0.00487589	-0.0946369	0.119	0.181	1
S100a10	T Cell 1	0.00488105	0.0878513	0.915	0.867	1
Rtraf	T Cell 1	0.00489833	0.165803	0.667	0.612	1
Dap3	T Cell 1	0.00489927	-0.122964	0.141	0.204	1
Smchd1	T Cell 1	0.00495808	-0.149088	0.22	0.287	1
Ciao1	T Cell 1	0.00497312	-0.111401	0.06	0.106	1
Thoc3	T Cell 1	0.00498556	-0.104827	0.099	0.157	1
Batf	T Cell 1	0.00502963	0.21548	0.429	0.348	1
Dnajc7	T Cell 1	0.0050507	-0.137995	0.187	0.255	1
Utp3	T Cell 1	0.0050734	-0.144976	0.165	0.232	1
Wnk1	T Cell 1	0.0051158	0.210272	0.641	0.569	1
Zyx	T Cell 1	0.00511643	0.116373	0.196	0.135	1
Pbxip1	T Cell 1	0.00513078	-0.141179	0.173	0.237	1
Atox1	T Cell 1	0.0051314	0.211016	0.48	0.41	1
Dera	T Cell 1	0.00516938	-0.12419	0.069	0.117	1
Ube2k	T Cell 1	0.00518718	-0.121608	0.323	0.396	1
Gltp	T Cell 1	0.00519114	-0.179759	0.298	0.362	1
Tpm4	T Cell 1	0.00521168	-0.180351	0.262	0.33	1
Pdha1	T Cell 1	0.00521659	-0.116809	0.181	0.25	1
mt-Nd4l	T Cell 1	0.00521985	0.168203	0.234	0.17	1
Zfp277	T Cell 1	0.00522955	-0.128467	0.067	0.115	1
Bcl7b	T Cell 1	0.00528339	-0.0780217	0.091	0.147	1
Ppia	T Cell 1	0.00529131	-0.0706692	0.976	0.989	1
Vps28	T Cell 1	0.00533104	-0.158186	0.355	0.428	1
Mrps6	T Cell 1	0.00535204	0.180942	0.278	0.21	1
Abcf1	T Cell 1	0.00536113	-0.171001	0.22	0.285	1
Ran	T Cell 1	0.00538811	-0.138764	0.605	0.686	1
Cpd	T Cell 1	0.00542595	0.156963	0.111	0.066	1
Cct3	T Cell 1	0.0054484	-0.184522	0.294	0.354	1
Irf2bp2	T Cell 1	0.00545262	0.132466	0.143	0.09	1
Nub1	T Cell 1	0.00545399	-0.148091	0.121	0.178	1
Pno1	T Cell 1	0.0054774	-0.132678	0.097	0.151	1
Ighm	T Cell 1	0.00550372	-0.144784	0.085	0.138	1
Cops6	T Cell 1	0.00552986	-0.194961	0.25	0.311	1
E130309D02Rik	T Cell 1	0.00556567	-0.102946	0.069	0.119	1
Ptges3	T Cell 1	0.00556709	-0.162724	0.212	0.279	1
Cisd2	T Cell 1	0.00568696	-0.114969	0.27	0.348	1
Xab2	T Cell 1	0.00570794	-0.112579	0.063	0.111	1
Rsl24d1	T Cell 1	0.00571192	-0.141991	0.198	0.263	1
Cenpb	T Cell 1	0.00573293	0.110169	0.117	0.069	1
Csnk1d	T Cell 1	0.00575094	-0.133921	0.276	0.354	1
Ube2a	T Cell 1	0.00581362	-0.147725	0.315	0.394	1
Mtch2	T Cell 1	0.00582041	-0.172403	0.23	0.298	1
Rab22a	T Cell 1	0.00584253	-0.088351	0.141	0.205	1
Pak1ip1	T Cell 1	0.00587369	-0.1633	0.214	0.279	1
Nudcd3	T Cell 1	0.00589722	-0.163405	0.192	0.255	1
Ccnl1	T Cell 1	0.00592024	0.171128	0.387	0.316	1
Tomm20	T Cell 1	0.00596785	0.130403	0.77	0.734	1
Fkbp8	T Cell 1	0.0060334	0.217187	0.415	0.356	1
3830406C13Rik	T Cell 1	0.00611066	0.0970729	0.161	0.104	1
Rad21	T Cell 1	0.00611126	-0.125138	0.169	0.234	1
Rela	T Cell 1	0.00611163	-0.110189	0.161	0.224	1
Vamp5	T Cell 1	0.00616556	0.081771	0.113	0.066	1
Cast	T Cell 1	0.00618272	-0.167053	0.208	0.276	1
Ssr3	T Cell 1	0.00619097	0.119063	0.371	0.295	1
Smim19	T Cell 1	0.00622448	-0.121669	0.121	0.178	1
Gch1	T Cell 1	0.00627023	0.134005	0.24	0.173	1
Birc2	T Cell 1	0.00627292	0.15493	0.248	0.181	1
Psmb4	T Cell 1	0.00630502	-0.12771	0.437	0.502	1
Rbms1	T Cell 1	0.00631881	-0.162211	0.22	0.287	1
Lamtor4	T Cell 1	0.00635184	0.156621	0.268	0.2	1
Ist1	T Cell 1	0.00635211	-0.0603534	0.062	0.109	1
Hcls1	T Cell 1	0.00635553	-0.202588	0.363	0.426	1
Hnrnph1	T Cell 1	0.00640306	0.157195	0.357	0.284	1
Cdadc1	T Cell 1	0.00641329	-0.0855167	0.079	0.13	1
Arhgef2	T Cell 1	0.0064372	0.126231	0.111	0.066	1
Zdhhc7	T Cell 1	0.00643903	-0.110344	0.062	0.107	1
Saraf	T Cell 1	0.00645431	-0.195276	0.734	0.747	1
Acp5	T Cell 1	0.00646273	-0.217781	0.238	0.298	1
Atp5g1	T Cell 1	0.00646301	-0.143409	0.508	0.577	1
Etf1	T Cell 1	0.00651276	-0.136672	0.355	0.429	1
Rps28	T Cell 1	0.00651405	0.0674495	0.986	0.992	1
Mapkapk2	T Cell 1	0.00654089	0.200548	0.333	0.264	1
Ugdh	T Cell 1	0.00656957	-0.141601	0.085	0.136	1
Rps19	T Cell 1	0.00658872	0.0536985	0.996	0.997	1
Tmbim4	T Cell 1	0.00659812	0.154667	0.244	0.179	1
H13	T Cell 1	0.00661383	-0.105033	0.417	0.498	1
Arf6	T Cell 1	0.00662176	0.111914	0.562	0.49	1
Sh3gl1	T Cell 1	0.00662379	-0.103974	0.067	0.115	1
Pigt	T Cell 1	0.0066644	-0.166945	0.095	0.146	1
Tmem55b	T Cell 1	0.00666539	-0.161407	0.091	0.141	1
Kctd10	T Cell 1	0.00668113	-0.0940753	0.115	0.175	1
Tsg101	T Cell 1	0.00675336	-0.142424	0.163	0.224	1
Rpl13a	T Cell 1	0.00676348	0.0832858	0.968	0.963	1
Klrc1	T Cell 1	0.00677209	-0.137741	0.304	0.205	1
Gm26917	T Cell 1	0.00677912	0.144612	0.246	0.184	1
Ctss	T Cell 1	0.00681173	-0.172212	0.407	0.47	1
Zfp263	T Cell 1	0.00681632	-0.114552	0.067	0.114	1
Prpf38b	T Cell 1	0.00682902	0.0721898	0.282	0.212	1
Slc25a39	T Cell 1	0.00683603	0.0965908	0.103	0.059	1
Tinf2	T Cell 1	0.00686105	-0.0962083	0.071	0.12	1
Nsun2	T Cell 1	0.00687365	-0.137225	0.097	0.149	1
Adam19	T Cell 1	0.0068852	0.157511	0.147	0.095	1
Zrsr1	T Cell 1	0.00690251	-0.117528	0.081	0.131	1
Ginm1	T Cell 1	0.0069154	-0.121434	0.157	0.22	1
Bbc3	T Cell 1	0.0069659	-0.232932	0.089	0.139	1
Rraga	T Cell 1	0.00699252	-0.115481	0.119	0.178	1
Nolc1	T Cell 1	0.00699634	-0.143437	0.085	0.135	1
Tank	T Cell 1	0.00699682	-0.0685334	0.129	0.191	1
Emp1	T Cell 1	0.00705285	0.111704	0.141	0.09	1
Pycr2	T Cell 1	0.00709329	-0.0455044	0.115	0.17	1
Traf1	T Cell 1	0.0071574	0.157248	0.444	0.372	1
Sec23b	T Cell 1	0.0072487	-0.0631333	0.075	0.125	1
Neat1	T Cell 1	0.00731038	0.158121	0.216	0.154	1
Adcy7	T Cell 1	0.00732735	0.0780881	0.123	0.074	1
Pura	T Cell 1	0.007344	-0.167515	0.083	0.131	1
Thap7	T Cell 1	0.00734579	-0.0914438	0.058	0.101	1
Magoh	T Cell 1	0.00741898	-0.149667	0.347	0.413	1
2310039H08Rik	T Cell 1	0.00745237	0.160874	0.101	0.059	1
Ccrl2	T Cell 1	0.00745378	0.115456	0.123	0.075	1
Rragc	T Cell 1	0.0075781	-0.118699	0.089	0.139	1
Adipor2	T Cell 1	0.00761281	0.179898	0.234	0.171	1
Elf2	T Cell 1	0.00765175	-0.0968373	0.075	0.125	1
Rpa1	T Cell 1	0.00767023	-0.115084	0.083	0.133	1
Rtf2	T Cell 1	0.00768623	-0.155353	0.202	0.263	1
Arl1	T Cell 1	0.00771822	-0.183515	0.25	0.308	1
Rmnd5b	T Cell 1	0.00778798	-0.11471	0.075	0.123	1
Taf3	T Cell 1	0.00780293	-0.139829	0.063	0.107	1
Rpa3	T Cell 1	0.00780642	0.0539067	0.159	0.104	1
Nosip	T Cell 1	0.00780945	-0.131117	0.095	0.146	1
Nadk	T Cell 1	0.00783281	-0.0730394	0.119	0.178	1
Rae1	T Cell 1	0.00785371	-0.0841785	0.103	0.159	1
Anxa6	T Cell 1	0.00790766	0.162965	0.323	0.253	1
Dnttip2	T Cell 1	0.00796608	-0.106541	0.119	0.176	1
Ei24	T Cell 1	0.00796754	-0.129725	0.117	0.171	1
Gna15	T Cell 1	0.00803829	-0.155813	0.143	0.2	1
Taz	T Cell 1	0.00807513	-0.0999958	0.063	0.109	1
Clp1	T Cell 1	0.00811557	-0.170195	0.097	0.147	1
Eif4ebp1	T Cell 1	0.00816233	-0.147468	0.069	0.114	1
Med4	T Cell 1	0.00818783	-0.16454	0.151	0.207	1
Zfp53	T Cell 1	0.00823672	-0.0991751	0.071	0.119	1
Purb	T Cell 1	0.00826589	0.128067	0.206	0.146	1
Psmb7	T Cell 1	0.00828513	-0.164232	0.383	0.447	1
Nme1	T Cell 1	0.00829352	0.181598	0.421	0.356	1
Elovl1	T Cell 1	0.00831376	-0.121516	0.115	0.17	1
Aprt	T Cell 1	0.00833894	0.197648	0.438	0.383	1
H2-Ab1	T Cell 1	0.00835809	0.27312	0.22	0.159	1
Snhg6	T Cell 1	0.00843601	0.102606	0.202	0.146	1
Ppil2	T Cell 1	0.00844307	-0.192451	0.111	0.16	1
Akt2	T Cell 1	0.00847472	-0.115	0.137	0.192	1
Uqcrc2	T Cell 1	0.00852008	-0.12594	0.284	0.349	1
Gngt2	T Cell 1	0.00854105	0.127275	0.127	0.08	1
Clptm1	T Cell 1	0.0085639	-0.122629	0.121	0.175	1
Zfp672	T Cell 1	0.00857268	-0.116524	0.063	0.107	1
Sdhaf1	T Cell 1	0.0085908	0.139019	0.377	0.303	1
Stat1	T Cell 1	0.00864965	-0.0548913	0.28	0.359	1
Zmat2	T Cell 1	0.00866863	-0.115467	0.268	0.341	1
Arrb2	T Cell 1	0.00873828	0.104655	0.212	0.151	1
Id2	T Cell 1	0.0087438	0.141235	0.857	0.814	1
Arglu1	T Cell 1	0.00876926	0.131567	0.248	0.183	1
Ankrd11	T Cell 1	0.00882368	-0.125052	0.538	0.614	1
Pmepa1	T Cell 1	0.00885129	-0.128549	0.304	0.378	1
Gpd2	T Cell 1	0.00890494	0.112628	0.119	0.074	1
Eif3b	T Cell 1	0.00892249	-0.151397	0.204	0.264	1
Vasp	T Cell 1	0.00897467	-0.116912	0.512	0.582	1
Bex3	T Cell 1	0.00902792	-0.183691	0.345	0.41	1
Adgre5	T Cell 1	0.00906827	0.127826	0.171	0.115	1
Vbp1	T Cell 1	0.00909978	-0.0810834	0.204	0.272	1
Rora	T Cell 1	0.009149	0.210401	0.645	0.606	1
Nop9	T Cell 1	0.00916623	-0.0740269	0.063	0.107	1
Pdia3	T Cell 1	0.00917094	-0.127487	0.466	0.534	1
Spin1	T Cell 1	0.00934934	-0.0674443	0.161	0.228	1
Pin1	T Cell 1	0.0094024	-0.141929	0.181	0.242	1
Sephs2	T Cell 1	0.00943604	-0.151687	0.075	0.12	1
Snx1	T Cell 1	0.00947375	-0.0731188	0.06	0.103	1
Ube2s	T Cell 1	0.00953541	0.153244	0.597	0.546	1
Idh3a	T Cell 1	0.00954462	-0.16329	0.143	0.197	1
Matk	T Cell 1	0.00959467	-0.213522	0.133	0.186	1
Selenot	T Cell 1	0.00961428	-0.080536	0.224	0.296	1
Snx6	T Cell 1	0.00961432	-0.146788	0.145	0.2	1
Eif4ebp2	T Cell 1	0.00967342	-0.121263	0.147	0.205	1
Rbm8a	T Cell 1	0.00970768	-0.163817	0.446	0.495	1
Kctd20	T Cell 1	0.00971574	-0.0956668	0.062	0.104	1
Ier5	T Cell 1	0.00973421	0.165012	0.575	0.5	1
Phkg2	T Cell 1	0.00980017	-0.133981	0.131	0.188	1
Pik3cd	T Cell 1	0.00981446	0.13339	0.149	0.099	1
Aim2	T Cell 1	0.00984569	0.0986046	0.105	0.062	1
Lmbr1l	T Cell 1	0.00988697	-0.106604	0.063	0.107	1
Phf6	T Cell 1	0.00989235	-0.103153	0.071	0.117	1
Rnps1	T Cell 1	0.00991744	-0.137581	0.258	0.321	1
Denr	T Cell 1	0.00992364	-0.127866	0.302	0.369	1
Zeb2	T Cell 1	0.0100011	0.129612	0.149	0.098	1
Smim12	T Cell 1	0.0100649	-0.131271	0.065	0.107	1
Hbp1	T Cell 1	0.0100719	-0.100939	0.143	0.2	1
Ctsb	T Cell 1	0.0100725	0.0911991	0.577	0.484	1
Rwdd1	T Cell 1	0.0100846	0.126243	0.504	0.452	1
Ugcg	T Cell 1	0.0101105	0.113602	0.123	0.077	1
Ccz1	T Cell 1	0.0102789	-0.146233	0.151	0.207	1
Psmc5	T Cell 1	0.0103227	-0.139262	0.252	0.314	1
Pfdn5	T Cell 1	0.0103449	0.10688	0.942	0.918	1
Pnkd	T Cell 1	0.010346	0.0824495	0.206	0.149	1
Copa	T Cell 1	0.0103899	-0.102022	0.117	0.17	1
Actr3	T Cell 1	0.0103916	-0.116526	0.514	0.582	1
Nsa2	T Cell 1	0.0104233	0.150504	0.603	0.543	1
Cnot6	T Cell 1	0.0104569	0.0993302	0.139	0.091	1
Lsm12	T Cell 1	0.0104621	0.207173	0.276	0.216	1
Cmc1	T Cell 1	0.0104988	0.144155	0.214	0.157	1
Ubald1	T Cell 1	0.0105144	-0.125053	0.075	0.12	1
Actb	T Cell 1	0.0105352	0.264793	0.883	0.856	1
Nmi	T Cell 1	0.0105618	-0.0948309	0.105	0.157	1
Cnot7	T Cell 1	0.0105702	-0.0941627	0.19	0.255	1
Mark2	T Cell 1	0.0105768	-0.123189	0.135	0.188	1
Gnl2	T Cell 1	0.0106038	-0.0908257	0.065	0.109	1
Ppp1r14b	T Cell 1	0.0106124	0.128054	0.177	0.125	1
Trnau1ap	T Cell 1	0.0106192	0.0632107	0.149	0.098	1
Derl2	T Cell 1	0.0106308	-0.130852	0.113	0.165	1
Tgif1	T Cell 1	0.0106772	0.262237	0.31	0.256	1
Coq5	T Cell 1	0.0106894	-0.133616	0.083	0.13	1
Zfp91	T Cell 1	0.0107105	0.107047	0.216	0.159	1
Ifnar1	T Cell 1	0.010737	-0.135227	0.183	0.242	1
Gnpnat1	T Cell 1	0.01074	-0.137687	0.069	0.112	1
Haus3	T Cell 1	0.0107732	-0.114139	0.085	0.133	1
Plekhf2	T Cell 1	0.0108328	-0.142911	0.089	0.136	1
Fbl	T Cell 1	0.0108331	-0.182194	0.327	0.381	1
Dcun1d5	T Cell 1	0.0108499	-0.1631	0.427	0.484	1
Cript	T Cell 1	0.0108687	-0.126522	0.345	0.413	1
Rps2	T Cell 1	0.0108771	0.0781491	0.992	0.997	1
Senp2	T Cell 1	0.0109787	-0.0582352	0.198	0.264	1
Ssrp1	T Cell 1	0.0110396	-0.139331	0.171	0.224	1
Car2	T Cell 1	0.0110623	0.108946	0.101	0.059	1
Ube2m	T Cell 1	0.0110809	0.121439	0.198	0.146	1
Itgav	T Cell 1	0.0110889	0.131832	0.462	0.388	1
Eif4g2	T Cell 1	0.0111805	-0.15337	0.474	0.519	1
Pgd	T Cell 1	0.011278	-0.099269	0.107	0.159	1
Tm2d3	T Cell 1	0.0112842	-0.108691	0.137	0.192	1
Mcl1	T Cell 1	0.0112955	0.139939	0.381	0.312	1
Tulp4	T Cell 1	0.0112957	0.124141	0.131	0.085	1
Ncoa2	T Cell 1	0.0113218	-0.107657	0.129	0.186	1
Las1l	T Cell 1	0.0113884	-0.145823	0.101	0.149	1
Plscr1	T Cell 1	0.0113921	0.0242305	0.222	0.157	1
Sys1	T Cell 1	0.0114036	-0.121304	0.391	0.458	1
Slc25a3	T Cell 1	0.0114274	-0.173146	0.808	0.832	1
Gemin7	T Cell 1	0.0114299	-0.143621	0.161	0.216	1
Grina	T Cell 1	0.0114499	0.126239	0.246	0.183	1
Csk	T Cell 1	0.0114569	-0.130828	0.175	0.236	1
Ankrd39	T Cell 1	0.0115431	0.103015	0.127	0.082	1
Nae1	T Cell 1	0.0115517	-0.106659	0.117	0.168	1
Cdk11b	T Cell 1	0.0115908	-0.140751	0.194	0.253	1
Mrpl24	T Cell 1	0.0116269	0.0854545	0.306	0.236	1
Stk16	T Cell 1	0.0116278	0.0966188	0.131	0.085	1
Stx7	T Cell 1	0.0117036	-0.075429	0.063	0.106	1
Elavl1	T Cell 1	0.0117954	-0.159588	0.278	0.345	1
Ptpn2	T Cell 1	0.0118257	-0.103654	0.153	0.213	1
Zfp787	T Cell 1	0.0118783	0.169123	0.206	0.154	1
Umps	T Cell 1	0.0118971	-0.131318	0.063	0.104	1
Ppp1r7	T Cell 1	0.0119935	-0.103538	0.071	0.115	1
Ndfip2	T Cell 1	0.0120504	-0.145899	0.278	0.338	1
Rnpepl1	T Cell 1	0.0120939	-0.11605	0.095	0.143	1
Trp53	T Cell 1	0.0121349	-0.160285	0.167	0.223	1
Ifi27l2a	T Cell 1	0.0121992	-0.0721292	0.579	0.662	1
Ptpra	T Cell 1	0.0122123	-0.132547	0.075	0.119	1
Ipo7	T Cell 1	0.0122701	0.105273	0.143	0.095	1
Rbm33	T Cell 1	0.0122746	0.128318	0.171	0.119	1
Stx5a	T Cell 1	0.0122865	-0.115949	0.21	0.274	1
Idh3g	T Cell 1	0.0123841	-0.130615	0.248	0.311	1
C1d	T Cell 1	0.0123996	-0.118191	0.185	0.244	1
Rpsa	T Cell 1	0.0125417	0.0876545	0.986	0.994	1
Cdc123	T Cell 1	0.0126133	-0.131012	0.083	0.127	1
Cd200	T Cell 1	0.0126282	0.00779952	0.188	0.13	1
Slc50a1	T Cell 1	0.012636	0.170221	0.218	0.163	1
Cct5	T Cell 1	0.0126586	-0.129931	0.444	0.492	1
Rpl31	T Cell 1	0.0126764	0.0831896	0.942	0.955	1
Tm9sf3	T Cell 1	0.0128205	-0.137619	0.248	0.308	1
Chmp3	T Cell 1	0.0128525	-0.100003	0.065	0.107	1
Slc35a4	T Cell 1	0.0128746	-0.0979686	0.069	0.112	1
Scfd1	T Cell 1	0.0128788	-0.141522	0.093	0.141	1
Gspt1	T Cell 1	0.0129305	-0.145008	0.179	0.236	1
Clns1a	T Cell 1	0.0131088	-0.142241	0.183	0.237	1
Rictor	T Cell 1	0.013149	0.153931	0.157	0.107	1
Gm47283	T Cell 1	0.0132351	0.182771	0.401	0.348	1
Gimap4	T Cell 1	0.0132378	-0.119911	0.264	0.325	1
Cdipt	T Cell 1	0.0132673	-0.0950634	0.188	0.248	1
Dip2b	T Cell 1	0.0132819	-0.162223	0.139	0.191	1
Nmt2	T Cell 1	0.013288	-0.115037	0.073	0.117	1
Akap8	T Cell 1	0.0132969	-0.0626241	0.087	0.136	1
H2afz	T Cell 1	0.0133228	-0.263714	0.923	0.917	1
Man1a	T Cell 1	0.0134605	-0.0769288	0.111	0.165	1
Mrpl18	T Cell 1	0.013467	-0.100865	0.224	0.287	1
Pfkp	T Cell 1	0.0135993	-0.198966	0.171	0.224	1
Vrk3	T Cell 1	0.0137328	-0.137579	0.077	0.12	1
Ino80c	T Cell 1	0.0137504	-0.0681778	0.071	0.115	1
Atrx	T Cell 1	0.0138099	-0.123275	0.149	0.205	1
Phf5a	T Cell 1	0.0139041	-0.151608	0.262	0.321	1
Sap30bp	T Cell 1	0.013907	-0.0897969	0.067	0.111	1
AC149090.1	T Cell 1	0.0139934	0.159392	0.185	0.131	1
Cers2	T Cell 1	0.0140549	-0.10478	0.173	0.231	1
Tle3	T Cell 1	0.014123	0.0693345	0.133	0.087	1
Brd9	T Cell 1	0.0141678	-0.126592	0.117	0.168	1
Tgfbr2	T Cell 1	0.0141954	-0.161942	0.161	0.215	1
Zmat5	T Cell 1	0.01434	-0.0741558	0.073	0.117	1
Nek7	T Cell 1	0.014391	-0.223937	0.143	0.194	1
Tbc1d20	T Cell 1	0.0144142	-0.093522	0.071	0.114	1
Rab10	T Cell 1	0.0144179	-0.151237	0.327	0.383	1
Ggta1	T Cell 1	0.0144263	0.0543186	0.105	0.064	1
Pdhb	T Cell 1	0.0145151	-0.141842	0.187	0.245	1
Wdr89	T Cell 1	0.0145222	0.134988	0.706	0.688	1
Slc4a1ap	T Cell 1	0.0145293	-0.134571	0.063	0.103	1
Adprh	T Cell 1	0.0146442	-0.135005	0.131	0.179	1
Emp3	T Cell 1	0.0146682	0.130723	0.391	0.317	1
Vps29	T Cell 1	0.0146866	-0.160046	0.252	0.304	1
Timm13	T Cell 1	0.0146874	0.163345	0.47	0.41	1
Snrpd1	T Cell 1	0.0147607	-0.102019	0.365	0.439	1
Spata13	T Cell 1	0.0147932	-0.096004	0.177	0.237	1
Fnbp4	T Cell 1	0.0148368	0.0893132	0.113	0.071	1
Btbd1	T Cell 1	0.0148876	-0.163035	0.204	0.256	1
Sh3bgrl	T Cell 1	0.0149063	-0.175012	0.188	0.245	1
Plp2	T Cell 1	0.0150896	0.181697	0.333	0.28	1
Prpf19	T Cell 1	0.015104	-0.119268	0.103	0.149	1
Atp6v1b2	T Cell 1	0.0152205	-0.123235	0.109	0.157	1
Phax	T Cell 1	0.0156107	-0.125867	0.145	0.199	1
Gm19585	T Cell 1	0.0156625	0.105187	0.115	0.074	1
Vps4b	T Cell 1	0.0157169	-0.100611	0.131	0.181	1
Rpl7l1	T Cell 1	0.0160049	-0.149167	0.121	0.168	1
Cd84	T Cell 1	0.0160758	-0.14874	0.101	0.146	1
Nsmce1	T Cell 1	0.0161594	-0.0630314	0.095	0.141	1
Ube2e1	T Cell 1	0.0161692	-0.134082	0.212	0.269	1
4930523C07Rik	T Cell 1	0.0162236	0.149928	0.506	0.447	1
Pdcd2	T Cell 1	0.0162245	-0.133184	0.129	0.179	1
Rpl10a	T Cell 1	0.0162297	0.0656364	0.972	0.974	1
Romo1	T Cell 1	0.0162371	0.191198	0.393	0.327	1
Rbms2	T Cell 1	0.0162439	0.10646	0.133	0.088	1
Bub3	T Cell 1	0.0162881	-0.127799	0.224	0.285	1
Agpat4	T Cell 1	0.0163607	0.161149	0.139	0.093	1
Gpr107	T Cell 1	0.0164009	-0.100542	0.121	0.17	1
Dnajc1	T Cell 1	0.0164723	0.129813	0.192	0.141	1
Sart1	T Cell 1	0.0165116	-0.129844	0.149	0.2	1
Frmd4b	T Cell 1	0.0165133	-0.0915326	0.109	0.159	1
Ppm1g	T Cell 1	0.0165387	-0.138738	0.26	0.317	1
Smc3	T Cell 1	0.0165546	-0.103673	0.115	0.167	1
Dhrs3	T Cell 1	0.0165779	-0.140369	0.085	0.13	1
Grb2	T Cell 1	0.0166311	-0.0834462	0.373	0.441	1
Mrps35	T Cell 1	0.0166497	-0.119955	0.077	0.119	1
Hypk	T Cell 1	0.0166793	-0.0997944	0.25	0.311	1
Luc7l3	T Cell 1	0.0167791	0.0837966	0.167	0.115	1
Mrps18a	T Cell 1	0.0168336	-0.124676	0.079	0.12	1
Peak1	T Cell 1	0.0168532	0.159641	0.204	0.152	1
Nptn	T Cell 1	0.0168809	-0.0617333	0.105	0.154	1
Zfp281	T Cell 1	0.016899	-0.113008	0.196	0.256	1
Amz2	T Cell 1	0.0169763	-0.10414	0.089	0.135	1
Xpr1	T Cell 1	0.0170242	0.166623	0.129	0.087	1
Tspyl1	T Cell 1	0.0170295	-0.0715136	0.121	0.173	1
S100a13	T Cell 1	0.0170316	0.132822	0.544	0.478	1
Slco3a1	T Cell 1	0.0170393	-0.148229	0.153	0.205	1
Usp50	T Cell 1	0.0171613	-0.100129	0.087	0.131	1
Fos	T Cell 1	0.0171854	-0.0447714	0.329	0.41	1
Ccnd2	T Cell 1	0.0172596	0.194315	0.381	0.324	1
Clptm1l	T Cell 1	0.0173174	-0.135237	0.147	0.196	1
Rps4x	T Cell 1	0.0173183	0.0527449	0.998	0.998	1
Ccm2	T Cell 1	0.0173244	-0.118974	0.139	0.191	1
Akap13	T Cell 1	0.0174214	0.139786	0.847	0.803	1
Tia1	T Cell 1	0.0175103	0.0917004	0.163	0.114	1
Safb	T Cell 1	0.0175131	-0.109466	0.135	0.188	1
Lamtor2	T Cell 1	0.017522	0.157911	0.331	0.271	1
Ttc39b	T Cell 1	0.0175929	-0.113822	0.222	0.28	1
Lpcat1	T Cell 1	0.0176556	-0.0880742	0.117	0.167	1
Ap3b1	T Cell 1	0.0176896	-0.113613	0.131	0.183	1
Hnrnpab	T Cell 1	0.0177608	-0.102267	0.359	0.425	1
Camk2d	T Cell 1	0.0177796	-0.104337	0.107	0.155	1
Rbm18	T Cell 1	0.0177869	-0.101508	0.103	0.151	1
Rpl8	T Cell 1	0.0179457	0.0591954	0.984	0.994	1
Fam214a	T Cell 1	0.0180794	0.11663	0.101	0.062	1
Cul1	T Cell 1	0.0181757	-0.152917	0.159	0.208	1
Fibp	T Cell 1	0.0182271	-0.10772	0.075	0.117	1
Rexo2	T Cell 1	0.0182829	0.117104	0.296	0.234	1
Myd88	T Cell 1	0.0186739	-0.143983	0.089	0.131	1
Dap	T Cell 1	0.0187107	0.14323	0.264	0.208	1
Nipsnap3b	T Cell 1	0.0187122	-0.0928304	0.121	0.17	1
Trmt1l	T Cell 1	0.0188771	0.0995235	0.141	0.095	1
Neurl3	T Cell 1	0.0190686	-0.0577212	0.222	0.287	1
Ufd1	T Cell 1	0.0190853	-0.0884332	0.145	0.196	1
Vps26a	T Cell 1	0.0191155	-0.0717868	0.077	0.12	1
Tpd52	T Cell 1	0.0192441	-0.0697967	0.071	0.112	1
Mrpl3	T Cell 1	0.0192511	-0.0874751	0.079	0.122	1
Zbtb8os	T Cell 1	0.0193376	-0.141527	0.109	0.154	1
Atg4b	T Cell 1	0.0193806	-0.0998058	0.085	0.128	1
Hspb11	T Cell 1	0.0193823	0.063342	0.131	0.088	1
Tmem33	T Cell 1	0.0194598	0.15975	0.202	0.151	1
Scamp2	T Cell 1	0.0197289	-0.0847213	0.087	0.131	1
Socs1	T Cell 1	0.0197411	-0.163051	0.24	0.303	1
Spag9	T Cell 1	0.019748	0.109562	0.21	0.155	1
Fem1c	T Cell 1	0.0197841	0.145246	0.105	0.067	1
Nedd8	T Cell 1	0.0198047	-0.110662	0.496	0.577	1
Thap12	T Cell 1	0.0198239	0.0996333	0.242	0.181	1
Mrpl19	T Cell 1	0.0198562	-0.116889	0.079	0.12	1
Nol12	T Cell 1	0.0198802	-0.0742674	0.071	0.112	1
Isyna1	T Cell 1	0.0199642	-0.103139	0.097	0.143	1
Dazap2	T Cell 1	0.0200064	-0.126718	0.508	0.559	1
Gimap9	T Cell 1	0.0200278	-0.149649	0.194	0.248	1
Tmem203	T Cell 1	0.0200882	0.0690859	0.111	0.071	1
Copz1	T Cell 1	0.020298	-0.149103	0.196	0.247	1
Slc44a2	T Cell 1	0.0203268	0.0817204	0.143	0.098	1
Nudt16l1	T Cell 1	0.0203287	-0.0985595	0.103	0.151	1
AU020206	T Cell 1	0.0203342	0.137211	0.234	0.176	1
Zfp1	T Cell 1	0.0203682	-0.0842783	0.063	0.103	1
Far1	T Cell 1	0.0203727	-0.0753294	0.067	0.107	1
Ptdss1	T Cell 1	0.0204453	-0.0748676	0.083	0.127	1
Sec63	T Cell 1	0.0204696	0.0546592	0.133	0.088	1
Gzmb	T Cell 1	0.0205242	0.385137	0.234	0.183	1
Scaf11	T Cell 1	0.0205815	-0.106657	0.204	0.263	1
Casp3	T Cell 1	0.0205916	0.151016	0.204	0.155	1
2021-09-11	T Cell 1	0.0207091	0.0969014	0.115	0.075	1
Dhx30	T Cell 1	0.0208247	-0.115762	0.091	0.135	1
Tmem65	T Cell 1	0.0209474	-0.15616	0.089	0.131	1
Gnas	T Cell 1	0.0210401	-0.127828	0.863	0.893	1
Retreg3	T Cell 1	0.0211183	-0.070908	0.067	0.107	1
Nipbl	T Cell 1	0.021381	-0.0964479	0.198	0.255	1
Il1rl1	T Cell 1	0.0214188	-0.181396	0.113	0.16	1
Gng5	T Cell 1	0.0215483	0.120789	0.762	0.724	1
Map3k8	T Cell 1	0.0215697	0.129559	0.194	0.144	1
Rpl35	T Cell 1	0.0215853	0.0726766	0.927	0.95	1
Gabpb1	T Cell 1	0.0216649	-0.0635985	0.179	0.237	1
Zdhhc4	T Cell 1	0.0217377	-0.0792337	0.063	0.101	1
Ascc3	T Cell 1	0.0217815	0.147017	0.105	0.067	1
Evi2a	T Cell 1	0.0219871	-0.153606	0.069	0.107	1
Spcs1	T Cell 1	0.0220562	-0.129301	0.464	0.508	1
Atf7ip	T Cell 1	0.0221564	0.115398	0.103	0.066	1
Mpdu1	T Cell 1	0.0221892	-0.141411	0.139	0.186	1
Tcf7	T Cell 1	0.0222168	-0.0513788	0.093	0.139	1
Gm2000	T Cell 1	0.0222458	0.142084	0.565	0.506	1
Cd27	T Cell 1	0.0223999	-0.195776	0.3	0.356	1
Tmem147	T Cell 1	0.0224547	0.106254	0.204	0.152	1
Snu13	T Cell 1	0.0224729	-0.105926	0.476	0.538	1
Tiam1	T Cell 1	0.0224865	-0.14307	0.077	0.117	1
Mcm6	T Cell 1	0.0226469	-0.124733	0.133	0.181	1
Ino80e	T Cell 1	0.0226954	-0.0823694	0.113	0.16	1
Rchy1	T Cell 1	0.0228343	-0.140482	0.24	0.292	1
Ahr	T Cell 1	0.0228641	0.0928179	0.163	0.115	1
Mcmbp	T Cell 1	0.0229197	-0.113287	0.093	0.136	1
Ddx54	T Cell 1	0.0231251	-0.113291	0.133	0.183	1
Fasl	T Cell 1	0.0231525	-0.233848	0.091	0.13	1
Copb2	T Cell 1	0.0234673	-0.117558	0.135	0.183	1
Gabarap	T Cell 1	0.023488	-0.0941899	0.714	0.752	1
Dpm2	T Cell 1	0.0236727	-0.0868647	0.099	0.144	1
Ap2s1	T Cell 1	0.0236751	-0.138551	0.411	0.466	1
Eno1	T Cell 1	0.0237898	0.148969	0.55	0.49	1
Pkn2	T Cell 1	0.0238126	0.203405	0.214	0.167	1
Kdm6b	T Cell 1	0.0239502	0.161052	0.323	0.263	1
Zmpste24	T Cell 1	0.0240714	-0.083407	0.063	0.101	1
Nfatc3	T Cell 1	0.0241989	0.163263	0.216	0.168	1
Rrad	T Cell 1	0.0242298	-0.212832	0.115	0.16	1
Pes1	T Cell 1	0.0242745	-0.110134	0.083	0.122	1
Tra2a	T Cell 1	0.0243222	0.138182	0.379	0.316	1
Atp6v1c1	T Cell 1	0.0243811	-0.076566	0.083	0.125	1
Eif3l	T Cell 1	0.0244526	-0.121965	0.212	0.264	1
Pdap1	T Cell 1	0.0244662	-0.135107	0.248	0.303	1
Atf1	T Cell 1	0.0245579	-0.142651	0.218	0.271	1
Plgrkt	T Cell 1	0.0246187	-0.166811	0.238	0.282	1
Tmem106b	T Cell 1	0.024662	-0.108844	0.129	0.178	1
Ube2d3	T Cell 1	0.0248127	-0.0875774	0.815	0.872	1
Lias	T Cell 1	0.0248388	-0.109789	0.065	0.101	1
Mob2	T Cell 1	0.0248864	-0.11873	0.218	0.272	1
Tes	T Cell 1	0.0249507	-0.105057	0.321	0.381	1
Snf8	T Cell 1	0.0250055	-0.144143	0.27	0.321	1
Msn	T Cell 1	0.0250455	-0.127106	0.478	0.537	1
Pole4	T Cell 1	0.0251121	-0.0693502	0.268	0.329	1
Baiap2	T Cell 1	0.0252054	-0.0826277	0.063	0.101	1
Slfn2	T Cell 1	0.0254461	-0.169201	0.208	0.255	1
Trappc2l	T Cell 1	0.025616	0.10966	0.153	0.109	1
Srp68	T Cell 1	0.0256275	-0.110734	0.069	0.106	1
Ccdc107	T Cell 1	0.0257803	0.0811655	0.151	0.106	1
Vamp3	T Cell 1	0.0257848	-0.0770424	0.123	0.171	1
Lamp1	T Cell 1	0.0258084	-0.148852	0.216	0.268	1
Paics	T Cell 1	0.0258237	0.0976766	0.208	0.157	1
Pdia6	T Cell 1	0.0259054	-0.137447	0.284	0.341	1
Bcl2l11	T Cell 1	0.0259787	-0.130546	0.127	0.175	1
Ubl5	T Cell 1	0.0260754	0.101346	0.825	0.838	1
Klhl24	T Cell 1	0.0261022	-0.091144	0.161	0.215	1
Golga7	T Cell 1	0.0261273	-0.139698	0.27	0.322	1
Fxr2	T Cell 1	0.0262168	0.0641676	0.101	0.064	1
Notch1	T Cell 1	0.0262464	0.137617	0.113	0.075	1
Fam32a	T Cell 1	0.0262757	-0.09161	0.286	0.349	1
Cmtm6	T Cell 1	0.0263831	-0.051407	0.151	0.202	1
Nfkbil1	T Cell 1	0.0264118	0.0625183	0.173	0.125	1
Ccs	T Cell 1	0.026419	-0.103703	0.105	0.149	1
Pnisr	T Cell 1	0.0264288	0.148466	0.266	0.213	1
Tnfaip3	T Cell 1	0.0265829	0.166138	0.748	0.745	1
Nap1l1	T Cell 1	0.0268904	0.144509	0.528	0.486	1
Ddx49	T Cell 1	0.0269431	-0.123656	0.093	0.133	1
Sorl1	T Cell 1	0.0270964	-0.154749	0.101	0.144	1
Mvb12a	T Cell 1	0.0271557	0.141948	0.198	0.151	1
Slc9a3r1	T Cell 1	0.027172	-0.0911247	0.395	0.449	1
Paf1	T Cell 1	0.0271734	-0.079123	0.085	0.127	1
Arl6ip5	T Cell 1	0.0273398	-0.146931	0.409	0.463	1
Creb3	T Cell 1	0.0274046	-0.0834119	0.075	0.114	1
Nab1	T Cell 1	0.0274114	0.16134	0.234	0.183	1
Mrpl28	T Cell 1	0.0274612	-0.137243	0.135	0.181	1
Zfpl1	T Cell 1	0.0275761	-0.0760098	0.065	0.103	1
Chd2	T Cell 1	0.0276508	-0.0882176	0.185	0.239	1
Paxbp1	T Cell 1	0.0278888	-0.130124	0.089	0.13	1
Gm11361	T Cell 1	0.0282349	0.0825663	0.425	0.359	1
Nr4a3	T Cell 1	0.0282528	0.125114	0.105	0.069	1
M6pr	T Cell 1	0.0282661	0.138389	0.349	0.296	1
1810022K09Rik	T Cell 1	0.02827	-0.109728	0.198	0.247	1
Ldlrad4	T Cell 1	0.028385	-0.154585	0.117	0.159	1
Tgfb1	T Cell 1	0.0283991	-0.260041	0.573	0.577	1
Pcnp	T Cell 1	0.0284078	-0.155461	0.272	0.321	1
Tmem167	T Cell 1	0.0285908	-0.0783865	0.383	0.449	1
Oat	T Cell 1	0.028866	-0.153775	0.123	0.168	1
Fbxo9	T Cell 1	0.0288776	-0.13428	0.093	0.133	1
Fdx1	T Cell 1	0.0289214	0.0996207	0.192	0.143	1
Manbal	T Cell 1	0.0289267	-0.0979561	0.175	0.228	1
Ccdc88b	T Cell 1	0.0289443	0.0981193	0.115	0.077	1
Prpf8	T Cell 1	0.029129	-0.0992071	0.095	0.136	1
Phb	T Cell 1	0.0294383	-0.144796	0.137	0.179	1
Galnt6	T Cell 1	0.0294624	-0.109749	0.069	0.106	1
Lamtor5	T Cell 1	0.0294932	-0.120359	0.327	0.381	1
Smndc1	T Cell 1	0.0295842	-0.0871913	0.125	0.171	1
Gls	T Cell 1	0.0297045	0.12702	0.22	0.17	1
Tox	T Cell 1	0.0300022	-0.10691	0.21	0.268	1
Inpp5d	T Cell 1	0.0300917	-0.182283	0.159	0.204	1
Ythdf3	T Cell 1	0.0300921	0.0933508	0.105	0.069	1
Cyth2	T Cell 1	0.0302638	-0.142187	0.149	0.194	1
Gde1	T Cell 1	0.0302773	-0.16104	0.171	0.215	1
Stxbp2	T Cell 1	0.0302774	-0.121395	0.101	0.141	1
Med8	T Cell 1	0.030344	-0.145947	0.117	0.159	1
mt-Nd4	T Cell 1	0.0303946	0.0869185	0.937	0.933	1
Tcf25	T Cell 1	0.0304474	-0.117598	0.379	0.428	1
Trib2	T Cell 1	0.0304811	-0.0294375	0.093	0.136	1
BC005624	T Cell 1	0.0305159	-0.0871117	0.196	0.252	1
Bcl7c	T Cell 1	0.0305615	0.121633	0.272	0.22	1
Pbdc1	T Cell 1	0.030602	-0.0528442	0.131	0.178	1
Cenpa	T Cell 1	0.0307051	0.120845	0.377	0.319	1
Zc3h14	T Cell 1	0.0307167	-0.0900214	0.141	0.189	1
Bud31	T Cell 1	0.0308005	-0.109106	0.323	0.373	1
Tspan14	T Cell 1	0.0308575	-0.0918095	0.091	0.131	1
Gsto1	T Cell 1	0.0309431	-0.181367	0.111	0.151	1
Nfkb2	T Cell 1	0.0310988	-0.122186	0.22	0.269	1
Uqcc2	T Cell 1	0.0311286	0.106886	0.246	0.196	1
Yipf4	T Cell 1	0.0311523	-0.103744	0.204	0.256	1
Hars	T Cell 1	0.0311598	-0.111212	0.115	0.157	1
Ddt	T Cell 1	0.0311773	0.0754644	0.282	0.221	1
Erg28	T Cell 1	0.031238	-0.121729	0.113	0.155	1
Jak1	T Cell 1	0.0314539	-0.168883	0.442	0.486	1
Tomm70a	T Cell 1	0.0314943	-0.123737	0.159	0.204	1
Tmem41b	T Cell 1	0.0317448	-0.0627248	0.075	0.114	1
Lsm4	T Cell 1	0.0317476	0.114869	0.373	0.314	1
Srrm2	T Cell 1	0.0318205	-0.106702	0.522	0.587	1
Il18rap	T Cell 1	0.0322333	0.0711009	0.103	0.067	1
Impa2	T Cell 1	0.0322622	0.0723624	0.252	0.194	1
Capg	T Cell 1	0.0324333	0.113281	0.591	0.532	1
Rras2	T Cell 1	0.0324949	-0.0850599	0.069	0.106	1
Srgn	T Cell 1	0.0326405	-0.0636111	0.994	0.992	1
Slc5a3	T Cell 1	0.0327178	0.13323	0.111	0.075	1
Commd3	T Cell 1	0.0328043	0.0917544	0.185	0.138	1
Ms4a6c	T Cell 1	0.0331799	-0.149688	0.153	0.202	1
Fxn	T Cell 1	0.0333149	-0.0927554	0.067	0.103	1
Topors	T Cell 1	0.0333187	-0.0982898	0.115	0.159	1
Myc	T Cell 1	0.0335232	-0.102763	0.065	0.101	1
Mrpl48	T Cell 1	0.0335247	0.0941777	0.139	0.099	1
Fcf1	T Cell 1	0.0335871	-0.101834	0.149	0.194	1
Nsrp1	T Cell 1	0.0337228	-0.0767705	0.119	0.165	1
Mzt1	T Cell 1	0.0337259	-0.103666	0.139	0.183	1
Manf	T Cell 1	0.0337717	-0.0932898	0.419	0.482	1
Hspa14	T Cell 1	0.0340322	-0.127205	0.141	0.186	1
Timm50	T Cell 1	0.0340789	-0.115723	0.075	0.111	1
Xbp1	T Cell 1	0.0340859	-0.0897458	0.212	0.271	1
Kxd1	T Cell 1	0.034148	0.0955621	0.28	0.223	1
Hscb	T Cell 1	0.0342485	0.135196	0.188	0.146	1
Lpin2	T Cell 1	0.0344399	0.119247	0.109	0.074	1
Nsf	T Cell 1	0.0346659	-0.125444	0.083	0.122	1
Ndrg1	T Cell 1	0.0347007	-0.166122	0.23	0.276	1
Acly	T Cell 1	0.0347941	-0.0954032	0.105	0.146	1
Ppdpf	T Cell 1	0.0348465	0.1452	0.329	0.272	1
Surf4	T Cell 1	0.0349071	0.125818	0.282	0.228	1
Fam102a	T Cell 1	0.0349931	-0.104527	0.113	0.157	1
Hipk1	T Cell 1	0.035019	0.0868046	0.204	0.155	1
Chst12	T Cell 1	0.0351552	-0.1525	0.097	0.135	1
Gpr68	T Cell 1	0.0352618	0.091723	0.123	0.085	1
Mob3a	T Cell 1	0.0352697	0.0697344	0.105	0.069	1
Bcl2a1d	T Cell 1	0.0352781	0.0640245	0.214	0.16	1
Pip4k2a	T Cell 1	0.0352867	-0.107199	0.077	0.114	1
Mafg	T Cell 1	0.0353615	0.125521	0.2	0.154	1
Smarcad1	T Cell 1	0.0353939	-0.0947992	0.091	0.131	1
Erbin	T Cell 1	0.0354195	0.148295	0.127	0.09	1
Il6st	T Cell 1	0.0355236	-0.105603	0.127	0.173	1
Cdc37l1	T Cell 1	0.0355773	0.0878506	0.127	0.088	1
Pfdn6	T Cell 1	0.03564	-0.165148	0.2	0.244	1
Triobp	T Cell 1	0.0356499	-0.0447722	0.073	0.111	1
Strn3	T Cell 1	0.0357369	0.054825	0.111	0.074	1
Tnip1	T Cell 1	0.0362266	0.114022	0.333	0.279	1
Yeats4	T Cell 1	0.0362643	-0.103728	0.214	0.266	1
Triap1	T Cell 1	0.0362979	-0.102999	0.131	0.175	1
Gm16286	T Cell 1	0.0363076	-0.0771376	0.413	0.468	1
Smn1	T Cell 1	0.0363397	-0.125608	0.085	0.122	1
Cd4	T Cell 1	0.0364051	-0.0186111	0.187	0.245	1
Ebp	T Cell 1	0.0364083	-0.123653	0.185	0.229	1
H2afv	T Cell 1	0.0364293	-0.0764099	0.44	0.503	1
Hmgcl	T Cell 1	0.0367916	-0.0802204	0.071	0.107	1
Slc25a17	T Cell 1	0.0368321	-0.135602	0.139	0.179	1
Gm17018	T Cell 1	0.0368486	0.086402	0.163	0.12	1
Fam104a	T Cell 1	0.0369394	-0.0932102	0.312	0.377	1
Pfdn1	T Cell 1	0.0370455	0.110647	0.234	0.186	1
Ints11	T Cell 1	0.0371026	-0.129684	0.073	0.107	1
Gclm	T Cell 1	0.0371581	-0.045356	0.071	0.107	1
Eif2a	T Cell 1	0.0373203	-0.108725	0.157	0.202	1
Lactb	T Cell 1	0.0375766	0.0838081	0.147	0.106	1
Tecr	T Cell 1	0.0375769	-0.111477	0.282	0.332	1
Rwdd4a	T Cell 1	0.037605	-0.0675705	0.097	0.138	1
Mettl9	T Cell 1	0.0376177	0.0561483	0.139	0.098	1
Ablim1	T Cell 1	0.0376784	-0.102192	0.357	0.401	1
Ssh1	T Cell 1	0.038045	0.0577182	0.139	0.098	1
Exosc3	T Cell 1	0.0380468	-0.125898	0.129	0.17	1
Txnl1	T Cell 1	0.0381324	-0.131944	0.343	0.385	1
Rnf19b	T Cell 1	0.0381463	0.101592	0.153	0.111	1
Cklf	T Cell 1	0.0382189	-0.0868645	0.105	0.147	1
Cab39	T Cell 1	0.0382956	0.12307	0.298	0.24	1
Mtpap	T Cell 1	0.0382995	-0.131635	0.069	0.103	1
Ccndbp1	T Cell 1	0.0383535	-0.10381	0.121	0.163	1
Slc16a6	T Cell 1	0.0385552	-0.115153	0.069	0.104	1
Ppp4r3b	T Cell 1	0.0385709	-0.130145	0.175	0.221	1
Pcyt1a	T Cell 1	0.0385771	0.0748702	0.109	0.074	1
Arpc4	T Cell 1	0.038624	-0.0645323	0.522	0.601	1
Smg6	T Cell 1	0.0386701	-0.0842133	0.067	0.103	1
Usp14	T Cell 1	0.038699	-0.0710127	0.077	0.114	1
Cdkn2d	T Cell 1	0.038784	0.158295	0.192	0.147	1
Tspan31	T Cell 1	0.0388769	-0.0946944	0.117	0.159	1
Fh1	T Cell 1	0.0389767	-0.0959285	0.071	0.106	1
Rer1	T Cell 1	0.039212	-0.096789	0.29	0.346	1
Nop56	T Cell 1	0.0395715	-0.14223	0.192	0.242	1
Midn	T Cell 1	0.0395936	0.103388	0.101	0.067	1
Atxn2l	T Cell 1	0.0399751	0.120097	0.151	0.111	1
Ptprcap	T Cell 1	0.0400634	0.16975	0.56	0.514	1
Pnp	T Cell 1	0.040228	-0.0778947	0.097	0.136	1
Mrpl51	T Cell 1	0.0402346	-0.118471	0.133	0.175	1
Psmd1	T Cell 1	0.0402359	-0.074914	0.145	0.191	1
Nifk	T Cell 1	0.0402533	-0.101237	0.077	0.112	1
Sap18	T Cell 1	0.0403163	-0.118818	0.375	0.431	1
Rnf10	T Cell 1	0.0405382	-0.120274	0.2	0.245	1
Ppp2r5c	T Cell 1	0.0405582	-0.120923	0.179	0.224	1
Tmem258	T Cell 1	0.0406342	0.150272	0.454	0.404	1
Rrs1	T Cell 1	0.0406465	-0.102601	0.067	0.101	1
Rpl5	T Cell 1	0.0406662	0.0631088	0.948	0.929	1
Tmem9b	T Cell 1	0.040896	-0.110418	0.179	0.223	1
Hcst	T Cell 1	0.0409133	0.096727	0.7	0.654	1
Otud5	T Cell 1	0.0413017	-0.102856	0.089	0.125	1
Jmjd1c	T Cell 1	0.0413928	0.13046	0.284	0.234	1
Cggbp1	T Cell 1	0.0416491	0.121004	0.302	0.247	1
Zcchc17	T Cell 1	0.0417613	-0.0384166	0.111	0.154	1
Polg	T Cell 1	0.0417628	-0.0453047	0.073	0.109	1
Vamp4	T Cell 1	0.0417654	-0.122954	0.204	0.252	1
Nfu1	T Cell 1	0.0418082	-0.110317	0.071	0.106	1
Ndufv3	T Cell 1	0.0420133	0.108293	0.496	0.444	1
Rps6kb1	T Cell 1	0.0420239	0.0640145	0.224	0.171	1
H2-Aa	T Cell 1	0.0422184	0.428013	0.153	0.114	1
Eif4e2	T Cell 1	0.0427181	-0.112327	0.335	0.383	1
Ythdc1	T Cell 1	0.0427975	0.125479	0.308	0.25	1
Slc15a3	T Cell 1	0.0429555	0.0236362	0.125	0.085	1
Gm2a	T Cell 1	0.0429563	0.0742365	0.355	0.293	1
Sdf2l1	T Cell 1	0.0430372	0.0892526	0.157	0.115	1
Acin1	T Cell 1	0.0430922	-0.148947	0.218	0.264	1
Dexi	T Cell 1	0.0431933	-0.0747045	0.077	0.114	1
Stim1	T Cell 1	0.0432622	-0.0981097	0.087	0.123	1
Serinc1	T Cell 1	0.0434558	-0.0615506	0.323	0.381	1
Nkap	T Cell 1	0.0436047	-0.0778999	0.071	0.106	1
Taf12	T Cell 1	0.0436212	-0.0931347	0.123	0.163	1
Sh3kbp1	T Cell 1	0.0436235	-0.0372848	0.212	0.269	1
Odf2	T Cell 1	0.0437765	-0.0791201	0.083	0.12	1
Kcnn4	T Cell 1	0.0438783	-0.176922	0.232	0.277	1
Anp32b	T Cell 1	0.0440259	0.115713	0.562	0.508	1
Smg1	T Cell 1	0.0440711	0.104992	0.121	0.085	1
Elof1	T Cell 1	0.0441594	-0.140183	0.204	0.245	1
Cdc42se1	T Cell 1	0.0444831	-0.158398	0.2	0.245	1
Mrpl12	T Cell 1	0.0445457	-0.113212	0.264	0.314	1
Dnajc2	T Cell 1	0.0445656	-0.140591	0.185	0.226	1
Dcaf13	T Cell 1	0.0446248	-0.0827168	0.109	0.149	1
Mecp2	T Cell 1	0.0446501	-0.103158	0.075	0.111	1
Sar1a	T Cell 1	0.0448194	-0.0984257	0.438	0.487	1
Rad23b	T Cell 1	0.0449067	-0.0601336	0.173	0.22	1
Sem1	T Cell 1	0.044946	0.0848207	0.788	0.76	1
Mllt6	T Cell 1	0.0450607	0.134206	0.187	0.141	1
Cox5b	T Cell 1	0.0451061	-0.102437	0.645	0.694	1
Polr2e	T Cell 1	0.0451666	-0.108104	0.282	0.329	1
Maff	T Cell 1	0.0452281	0.114529	0.125	0.088	1
Trbc1	T Cell 1	0.045289	-0.256938	0.464	0.518	1
Ewsr1	T Cell 1	0.0453849	-0.104355	0.317	0.361	1
Tcp1	T Cell 1	0.0454988	0.111707	0.435	0.388	1
Cd5	T Cell 1	0.0455162	-0.121694	0.222	0.268	1
Gbp7	T Cell 1	0.0455851	-0.0831508	0.097	0.136	1
Rpl6	T Cell 1	0.0460714	0.0394577	0.988	0.994	1
Dock10	T Cell 1	0.0460852	-0.175866	0.198	0.242	1
Tbpl1	T Cell 1	0.0461853	-0.114191	0.133	0.175	1
Tubb4b	T Cell 1	0.0463742	-0.106367	0.224	0.279	1
BC017643	T Cell 1	0.0464113	-0.0675775	0.071	0.106	1
Znhit1	T Cell 1	0.0465756	0.0496026	0.123	0.087	1
Rps27l	T Cell 1	0.0466237	0.165718	0.54	0.498	1
Klk8	T Cell 1	0.0467774	-0.109304	0.294	0.343	1
Eipr1	T Cell 1	0.046945	-0.0879383	0.089	0.127	1
Zpr1	T Cell 1	0.0470043	-0.0837395	0.097	0.135	1
Nfkb1	T Cell 1	0.0472879	0.178379	0.49	0.433	1
Kdm6a	T Cell 1	0.0475444	0.0797861	0.113	0.079	1
Plekhb2	T Cell 1	0.0475727	0.0420826	0.208	0.159	1
2900097C17Rik	T Cell 1	0.0477726	0.0671461	0.175	0.13	1
Chd6	T Cell 1	0.0478767	-0.00331776	0.109	0.154	1
Naa38	T Cell 1	0.0479041	0.0828635	0.208	0.165	1
Cpsf6	T Cell 1	0.0479546	-0.0908732	0.139	0.181	1
Rab10os	T Cell 1	0.0479555	-0.115125	0.143	0.184	1
Cdk2ap1	T Cell 1	0.0483822	0.042041	0.22	0.168	1
Tmem219	T Cell 1	0.0484237	0.102014	0.169	0.127	1
Ogfr	T Cell 1	0.0486023	-0.0844932	0.179	0.226	1
Polr2k	T Cell 1	0.0487499	-0.133261	0.323	0.364	1
Tmsb10	T Cell 1	0.0490585	0.0474436	0.988	0.987	1
Raly	T Cell 1	0.0491166	-0.106522	0.538	0.574	1
Rps12-ps3	T Cell 1	0.0491191	0.0496334	0.196	0.152	1
Cd274	T Cell 1	0.0492496	0.0914496	0.123	0.087	1
Timp2	T Cell 1	0.0494969	-0.0825109	0.135	0.179	1
Wbp11	T Cell 1	0.049579	-0.143816	0.187	0.229	1
Chmp4b	T Cell 1	0.05004	-0.0609746	0.647	0.688	1
Edf1	T Cell 1	0.0501057	0.129312	0.645	0.628	1
Sarnp	T Cell 1	0.0505977	-0.0762979	0.248	0.301	1
Cramp1l	T Cell 1	0.0507608	-0.0547047	0.073	0.107	1
Ube2f	T Cell 1	0.0507654	0.0635147	0.183	0.138	1
Nr1h2	T Cell 1	0.0509812	-0.121553	0.147	0.189	1
Psmd4	T Cell 1	0.051011	-0.0763552	0.401	0.449	1
Gm26699	T Cell 1	0.0511053	-0.0846184	0.167	0.213	1
Rrp7a	T Cell 1	0.0511117	-0.07633	0.123	0.163	1
Mplkip	T Cell 1	0.0512889	0.140975	0.123	0.09	1
Hk1	T Cell 1	0.0513463	-0.0767469	0.077	0.112	1
Hbs1l	T Cell 1	0.0517108	-0.103252	0.113	0.151	1
Ccdc47	T Cell 1	0.0517347	-0.0517958	0.079	0.114	1
Timm22	T Cell 1	0.0517751	-0.10744	0.109	0.146	1
Lman2	T Cell 1	0.0519139	-0.122025	0.345	0.388	1
Ggh	T Cell 1	0.0519699	0.0266633	0.103	0.069	1
Snx2	T Cell 1	0.0523172	-0.0795534	0.131	0.173	1
Ubn1	T Cell 1	0.0525798	-0.0902389	0.214	0.261	1
Pdlim2	T Cell 1	0.0527342	-0.044174	0.093	0.131	1
Siva1	T Cell 1	0.0527903	0.0752409	0.258	0.202	1
Esf1	T Cell 1	0.052871	-0.0834818	0.131	0.171	1
2810403A07Rik	T Cell 1	0.0529112	0.107635	0.141	0.103	1
Stard7	T Cell 1	0.0529307	-0.133038	0.105	0.139	1
Ogt	T Cell 1	0.0532749	-0.144459	0.236	0.279	1
Prpf31	T Cell 1	0.0534994	-0.0817716	0.081	0.115	1
Gpbp1	T Cell 1	0.0536332	-0.11665	0.304	0.351	1
Anxa11	T Cell 1	0.0537491	-0.102715	0.214	0.26	1
Azi2	T Cell 1	0.0538056	-0.108575	0.129	0.168	1
Pdk3	T Cell 1	0.0538234	-0.103846	0.069	0.101	1
Esyt1	T Cell 1	0.0542596	0.0862036	0.238	0.192	1
Ptprc	T Cell 1	0.0543143	-0.073191	0.532	0.588	1
Actr1a	T Cell 1	0.0543154	-0.136466	0.113	0.149	1
Prelid3b	T Cell 1	0.0544151	-0.129236	0.179	0.22	1
Mxd1	T Cell 1	0.0544327	-0.12919	0.171	0.216	1
Klhl6	T Cell 1	0.0545341	-0.218749	0.192	0.231	1
Psme1	T Cell 1	0.0547545	-0.102957	0.567	0.611	1
Ptbp1	T Cell 1	0.0548507	-0.0855781	0.325	0.377	1
Eef1a1	T Cell 1	0.0549615	0.0391439	0.996	0.998	1
Rps25	T Cell 1	0.0550537	0.0428996	0.978	0.982	1
Acsl5	T Cell 1	0.0554095	0.0992431	0.153	0.115	1
H2afx	T Cell 1	0.0554615	-0.148937	0.141	0.178	1
Senp6	T Cell 1	0.0556249	0.131851	0.296	0.242	1
Rnf6	T Cell 1	0.055644	-0.141674	0.111	0.146	1
Plpbp	T Cell 1	0.0558068	-0.0824218	0.085	0.12	1
Ireb2	T Cell 1	0.0558186	-0.0700078	0.069	0.101	1
Matr3	T Cell 1	0.0561737	-0.0733347	0.351	0.393	1
Ostc	T Cell 1	0.0561755	-0.135307	0.391	0.428	1
Nono	T Cell 1	0.056218	-0.126982	0.355	0.402	1
Eif3k	T Cell 1	0.0562919	0.0922487	0.675	0.63	1
Dpm1	T Cell 1	0.0563379	-0.109758	0.131	0.171	1
Sema4b	T Cell 1	0.0564472	0.140237	0.105	0.074	1
Iah1	T Cell 1	0.0566558	0.0521605	0.113	0.08	1
Cd82	T Cell 1	0.0569155	-0.0860775	0.524	0.567	1
Ctnnbl1	T Cell 1	0.0569621	-0.0720923	0.097	0.133	1
Pink1	T Cell 1	0.0572036	-0.123516	0.141	0.178	1
Stk11	T Cell 1	0.0575198	-0.120956	0.218	0.264	1
Cbl	T Cell 1	0.0576657	0.0639142	0.133	0.096	1
Dnaja1	T Cell 1	0.0581132	0.247497	0.573	0.551	1
Pcbp1	T Cell 1	0.0583304	-0.0570024	0.343	0.394	1
Tada1	T Cell 1	0.0585105	0.0681292	0.113	0.08	1
Psmd8	T Cell 1	0.0585872	-0.0562393	0.46	0.516	1
Irf3	T Cell 1	0.0586689	-0.0826896	0.103	0.139	1
Serbp1	T Cell 1	0.0587668	-0.0793926	0.758	0.78	1
Ccr7	T Cell 1	0.0589432	-0.346765	0.46	0.473	1
Clint1	T Cell 1	0.0591024	-0.0975585	0.175	0.218	1
Atp6v0e	T Cell 1	0.0591672	-0.0694981	0.536	0.59	1
Ccdc12	T Cell 1	0.0592775	0.104051	0.325	0.272	1
Chic2	T Cell 1	0.0594257	0.113444	0.331	0.285	1
Chp1	T Cell 1	0.0594388	-0.0775387	0.266	0.316	1
Ppp1ca	T Cell 1	0.0594941	0.108531	0.647	0.609	1
Parvg	T Cell 1	0.0596194	-0.145966	0.093	0.125	1
Dgkz	T Cell 1	0.0598176	0.151281	0.113	0.082	1
Tor1aip2	T Cell 1	0.0598666	0.0927634	0.135	0.099	1
Ywhah	T Cell 1	0.0602905	-0.13101	0.361	0.402	1
Arl5c	T Cell 1	0.0603859	-0.0728805	0.105	0.143	1
Pum2	T Cell 1	0.0606077	0.0937393	0.185	0.143	1
Asxl2	T Cell 1	0.0610359	-0.0319508	0.071	0.104	1
Nt5c	T Cell 1	0.0611893	-0.109519	0.286	0.329	1
Pam16	T Cell 1	0.0615086	0.0391601	0.216	0.17	1
Satb1	T Cell 1	0.0616408	-0.0965728	0.286	0.333	1
Phospho2	T Cell 1	0.0616511	-0.057312	0.069	0.101	1
Snrpa1	T Cell 1	0.06171	-0.102073	0.206	0.248	1
Chkb	T Cell 1	0.0618054	-0.0495183	0.117	0.155	1
Efhd2	T Cell 1	0.0620309	0.131394	0.296	0.252	1
Rnh1	T Cell 1	0.0622777	-0.119509	0.3	0.34	1
Ifi209	T Cell 1	0.0628248	-0.0388959	0.071	0.104	1
Stk39	T Cell 1	0.0629068	0.0658763	0.113	0.08	1
Cog5	T Cell 1	0.0632625	-0.123424	0.075	0.106	1
Tnfrsf9	T Cell 1	0.0633272	-0.409112	0.647	0.612	1
Malsu1	T Cell 1	0.0636095	-0.0955211	0.163	0.204	1
Atp6v0d1	T Cell 1	0.06381	-0.0900948	0.188	0.231	1
Ripk1	T Cell 1	0.0640406	-0.114903	0.085	0.119	1
Psmd14	T Cell 1	0.0641574	-0.101324	0.224	0.263	1
Cbr1	T Cell 1	0.0641688	-0.118323	0.071	0.101	1
Trp53i11	T Cell 1	0.0642659	0.116109	0.119	0.087	1
Ifnar2	T Cell 1	0.0643445	-0.089668	0.127	0.165	1
Ddx27	T Cell 1	0.064441	-0.121865	0.097	0.13	1
Sfswap	T Cell 1	0.0646942	-0.0830904	0.113	0.149	1
Metap2	T Cell 1	0.0647245	-0.0781467	0.347	0.399	1
Plekhj1	T Cell 1	0.0647693	0.126249	0.286	0.24	1
Mrpl52	T Cell 1	0.0647749	0.127498	0.536	0.508	1
Rps7	T Cell 1	0.064877	0.041294	0.994	0.995	1
Nsmce2	T Cell 1	0.0649356	0.0579883	0.141	0.104	1
Uso1	T Cell 1	0.0650868	0.0465973	0.113	0.08	1
mt-Nd1	T Cell 1	0.0652234	-0.0400726	0.974	0.982	1
Lrrc8d	T Cell 1	0.0654942	-0.113282	0.139	0.176	1
Rpl17	T Cell 1	0.065547	0.0355053	1	0.998	1
Nrbf2	T Cell 1	0.0656206	0.0545535	0.171	0.13	1
Hsd17b12	T Cell 1	0.0656861	-0.0983828	0.127	0.165	1
Med21	T Cell 1	0.0658491	-0.0921572	0.145	0.184	1
Jarid2	T Cell 1	0.0661024	0.144798	0.194	0.155	1
Thoc2	T Cell 1	0.0661136	-0.0904832	0.155	0.197	1
Pnrc1	T Cell 1	0.0663043	0.155368	0.764	0.756	1
Emc2	T Cell 1	0.0663449	-0.0663392	0.097	0.133	1
Atg101	T Cell 1	0.0663828	0.138704	0.226	0.188	1
Ndufab1	T Cell 1	0.0665617	-0.0799488	0.258	0.306	1
Wdr45b	T Cell 1	0.0668802	0.0750422	0.151	0.112	1
Thyn1	T Cell 1	0.0671268	-0.0793828	0.109	0.144	1
Mob4	T Cell 1	0.0672168	-0.0894075	0.194	0.237	1
Psmf1	T Cell 1	0.0674077	-0.0379415	0.101	0.138	1
Smpdl3a	T Cell 1	0.067608	-0.132733	0.222	0.26	1
Fam169b	T Cell 1	0.0679194	-0.0661831	0.171	0.213	1
Rapgef6	T Cell 1	0.0679259	-0.0606661	0.242	0.287	1
Eri1	T Cell 1	0.0683428	0.117208	0.119	0.087	1
Rftn1	T Cell 1	0.0683684	-0.0847792	0.097	0.131	1
Med10	T Cell 1	0.0684649	-0.239686	0.312	0.338	1
Adipor1	T Cell 1	0.0684735	0.0877694	0.397	0.346	1
Kdm2a	T Cell 1	0.068544	0.0741439	0.129	0.095	1
Htatsf1	T Cell 1	0.068778	-0.0364701	0.069	0.101	1
Csnk2b	T Cell 1	0.0690919	0.136705	0.452	0.409	1
Acd	T Cell 1	0.0697012	0.0798535	0.167	0.127	1
Eftud2	T Cell 1	0.0697174	-0.0777456	0.077	0.109	1
Rpl36a-ps1	T Cell 1	0.0700952	0.0721016	0.323	0.274	1
Aimp1	T Cell 1	0.0702701	0.0939441	0.333	0.285	1
Dhx40	T Cell 1	0.0703442	-0.0518131	0.079	0.112	1
Tma7	T Cell 1	0.0706208	0.0912294	0.756	0.758	1
Prrc1	T Cell 1	0.0708104	0.0970508	0.113	0.082	1
Cyth1	T Cell 1	0.071183	-0.0282987	0.147	0.191	1
Ppa1	T Cell 1	0.0711947	-0.152774	0.185	0.223	1
Ythdf2	T Cell 1	0.0714256	-0.0728509	0.107	0.143	1
Polr2a	T Cell 1	0.0719622	-0.111465	0.123	0.159	1
Plcxd2	T Cell 1	0.0720001	-0.119162	0.181	0.223	1
Trmt112	T Cell 1	0.0720084	0.113381	0.429	0.38	1
Dok2	T Cell 1	0.0722107	-0.0738504	0.161	0.2	1
Snrpe	T Cell 1	0.0724045	0.0782552	0.71	0.7	1
Ufc1	T Cell 1	0.0724165	-0.126819	0.262	0.301	1
Fam96b	T Cell 1	0.0727317	0.114886	0.276	0.229	1
Yipf1	T Cell 1	0.0729807	-0.0860098	0.107	0.141	1
Max	T Cell 1	0.0730885	-0.117708	0.167	0.205	1
Limd2	T Cell 1	0.0733318	-0.110108	0.597	0.628	1
Ilf2	T Cell 1	0.0733362	-0.0849364	0.169	0.21	1
Ccnl2	T Cell 1	0.0733869	-0.0651401	0.298	0.346	1
Lnpep	T Cell 1	0.0734914	0.0608738	0.135	0.099	1
Stt3b	T Cell 1	0.0735178	-0.0773329	0.141	0.179	1
Coa6	T Cell 1	0.0737547	0.0644684	0.103	0.072	1
Med29	T Cell 1	0.0739227	-0.08284	0.123	0.16	1
Rnf115	T Cell 1	0.074237	-0.0739486	0.175	0.213	1
Angel2	T Cell 1	0.0743465	-0.0646546	0.107	0.143	1
Ywhae	T Cell 1	0.0743563	-0.0737199	0.403	0.433	1
Ndufs2	T Cell 1	0.0745022	-0.0753497	0.25	0.293	1
Pvr	T Cell 1	0.0745057	-0.140124	0.093	0.123	1
Hikeshi	T Cell 1	0.0749864	0.0460037	0.127	0.093	1
Capza1	T Cell 1	0.0753307	-0.122892	0.25	0.29	1
Calu	T Cell 1	0.0753916	0.0654143	0.141	0.106	1
Tfg	T Cell 1	0.0755098	-0.0554961	0.139	0.178	1
Arf5	T Cell 1	0.0757613	-0.066511	0.748	0.803	1
Epb41l2	T Cell 1	0.0760863	0.0507797	0.167	0.127	1
Ppt1	T Cell 1	0.0763121	-0.0730544	0.121	0.157	1
Atp6v0b	T Cell 1	0.0763259	0.0732355	0.268	0.22	1
Eif3g	T Cell 1	0.0763558	-0.0844834	0.377	0.413	1
Metrnl	T Cell 1	0.0764614	0.115481	0.129	0.096	1
Gnptg	T Cell 1	0.0767821	0.0581796	0.105	0.075	1
1700020I14Rik	T Cell 1	0.0768679	-0.0585235	0.139	0.178	1
Fkbp2	T Cell 1	0.0769413	0.0890815	0.119	0.088	1
Trpv2	T Cell 1	0.0769706	0.0917116	0.119	0.088	1
Tnrc6c	T Cell 1	0.0773634	-0.0391488	0.123	0.162	1
Taf10	T Cell 1	0.0777179	0.118592	0.407	0.367	1
Arcn1	T Cell 1	0.0777908	0.106664	0.194	0.155	1
Zfp326	T Cell 1	0.0781388	0.117297	0.155	0.12	1
Plac8	T Cell 1	0.0781619	-0.0348423	0.173	0.135	1
Fopnl	T Cell 1	0.07831	-0.0793742	0.103	0.136	1
Sema4d	T Cell 1	0.0787601	0.126313	0.204	0.167	1
Chchd7	T Cell 1	0.0788015	0.0519892	0.171	0.13	1
Cyc1	T Cell 1	0.0788451	-0.137959	0.254	0.293	1
Chuk	T Cell 1	0.0790481	-0.0421253	0.087	0.12	1
Mtdh	T Cell 1	0.0795547	-0.1017	0.296	0.346	1
Fam207a	T Cell 1	0.0800275	-0.0880571	0.133	0.17	1
Gskip	T Cell 1	0.080104	-0.0859314	0.077	0.107	1
Unc119b	T Cell 1	0.0802822	-0.0866065	0.183	0.224	1
Dusp1	T Cell 1	0.0803222	-0.0901436	0.562	0.599	1
Srp19	T Cell 1	0.0803513	-0.0856821	0.232	0.276	1
Pdcd1lg2	T Cell 1	0.0803691	0.074621	0.101	0.072	1
Map4k4	T Cell 1	0.0803944	0.116276	0.22	0.179	1
Mapkapk3	T Cell 1	0.0806632	0.0419126	0.282	0.231	1
Nup62	T Cell 1	0.0808234	0.0739072	0.103	0.074	1
Anapc11	T Cell 1	0.0809391	0.0960467	0.181	0.143	1
2021-03-07	T Cell 1	0.0810808	-0.0850117	0.252	0.3	1
Iscu	T Cell 1	0.081428	-0.120261	0.313	0.349	1
Malt1	T Cell 1	0.0818042	-0.0618723	0.292	0.345	1
Phgdh	T Cell 1	0.0825958	-0.125166	0.133	0.167	1
Eif2b2	T Cell 1	0.0828805	-0.0570959	0.121	0.157	1
Lamtor1	T Cell 1	0.0829351	-0.0853095	0.216	0.258	1
Scamp3	T Cell 1	0.0830472	0.113969	0.185	0.146	1
Psmc3	T Cell 1	0.0830674	-0.119105	0.27	0.311	1
Ppig	T Cell 1	0.0831835	-0.116924	0.313	0.359	1
Cdc26	T Cell 1	0.0833777	0.122815	0.212	0.173	1
Frmd8	T Cell 1	0.0834822	-0.0923518	0.075	0.104	1
B9d2	T Cell 1	0.0836383	0.051421	0.175	0.135	1
Pfkl	T Cell 1	0.083667	-0.114274	0.115	0.149	1
Zfp740	T Cell 1	0.0836853	-0.1164	0.077	0.106	1
Rpl18a	T Cell 1	0.0839079	0.027541	1	1	1
2310035C23Rik	T Cell 1	0.08423	0.0332854	0.165	0.127	1
[truncated: 51,335 more rows]

## Sheet: scRNAseq-GFP-DE
feature	cluster	p_val	avg_logFC	pct.1	pct.2	p_val_adj
Csn1s2a	Basal 1	1.99479e-240	-2.05345	0.094	0.935	3.22577e-236
Csn2	Basal 1	6.41385e-231	-1.33466	0.091	0.92	1.03718e-226
Csn1s1	Basal 1	2.62597e-171	-0.89588	0.058	0.695	4.24645e-167
Wfdc18	Basal 1	1.01838e-143	-1.65785	0.191	0.93	1.64683e-139
Wap	Basal 1	1.62162e-131	-0.212293	0.005	0.31	2.62233e-127
Trf	Basal 1	2.17103e-125	-1.3751	0.179	0.895	3.51077e-121
Csn3	Basal 1	5.99468e-115	-1.38741	0.369	0.975	9.694e-111
Lcn2	Basal 1	1.88176e-105	-1.37646	0.448	0.99	3.043e-101
Rpl35	Basal 1	3.14561e-79	-0.416951	0.996	1	5.08676e-75
Rps29	Basal 1	3.53767e-62	-0.343382	1	1	5.72077e-58
Chac1	Basal 1	2.45866e-59	-0.179824	0.048	0.355	3.9759e-55
Rps28	Basal 1	1.58389e-55	-0.337156	0.998	1	2.56131e-51
Fabp3	Basal 1	3.96647e-54	-0.0263901	0.002	0.125	6.41417e-50
Gm10260	Basal 1	1.15315e-52	-0.355749	0.98	0.99	1.86476e-48
Rpl38	Basal 1	1.16971e-50	-0.272061	0.998	0.995	1.89154e-46
Lalba	Basal 1	3.26142e-50	-0.176534	0.006	0.15	5.27405e-46
Gm45589	Basal 1	2.59274e-49	-0.179507	0.077	0.41	4.19272e-45
Ltf	Basal 1	1.05719e-48	-0.332671	0.007	0.155	1.70957e-44
Spp1	Basal 1	2.1616e-46	-1.40873	0.566	0.96	3.49552e-42
Rps21	Basal 1	5.28953e-42	-0.261349	0.996	0.995	8.55369e-38
Gm10076	Basal 1	8.11104e-42	-0.364351	0.759	0.95	1.31164e-37
Junb	Basal 1	8.45306e-40	-0.59145	0.882	0.965	1.36694e-35
Rps27	Basal 1	1.92047e-39	-0.27795	0.999	1	3.1056e-35
Arid5a	Basal 1	3.72316e-39	-0.189904	0.287	0.735	6.02073e-35
Rpl37	Basal 1	1.32934e-38	-0.230243	1	1	2.14968e-34
Sertad1	Basal 1	1.92273e-37	-0.381268	0.487	0.845	3.10924e-33
Rpl39	Basal 1	4.66045e-37	-0.220652	0.999	1	7.53642e-33
Zfand5	Basal 1	7.36055e-37	-0.552844	0.778	0.95	1.19027e-32
Rpl11	Basal 1	5.71354e-36	0.206046	0.999	1	9.23937e-32
Rpl29	Basal 1	2.03837e-35	-0.256849	0.63	0.95	3.29625e-31
mt-Nd3	Basal 1	7.25129e-35	-0.354554	0.889	0.97	1.17261e-30
R3hdml	Basal 1	1.01828e-34	-0.355137	0.004	0.105	1.64667e-30
Rpl41	Basal 1	1.66761e-34	-0.277168	1	1	2.69669e-30
Atf4	Basal 1	3.62287e-34	-0.493538	0.905	0.975	5.85855e-30
Mdm2	Basal 1	4.86173e-34	-0.369173	0.499	0.845	7.86191e-30
Fam214b	Basal 1	1.0276e-33	-0.220991	0.342	0.75	1.66173e-29
Bik	Basal 1	1.08235e-33	-0.078545	0.011	0.14	1.75027e-29
Zswim4	Basal 1	4.17935e-33	-0.141698	0.152	0.495	6.75843e-29
Rnd3	Basal 1	1.36773e-32	-0.144162	0.2	0.575	2.21176e-28
Tmsb10	Basal 1	1.59898e-32	-0.367633	0.998	0.995	2.58571e-28
Rps3	Basal 1	1.37507e-31	0.179095	1	1	2.22362e-27
Clcf1	Basal 1	5.03219e-31	-0.790269	0.532	0.815	8.13756e-27
Ceacam1	Basal 1	7.49842e-31	-0.0538072	0.007	0.11	1.21257e-26
Midn	Basal 1	1.14292e-30	-0.30713	0.542	0.875	1.84821e-26
Rpl37a	Basal 1	5.10475e-30	-0.194033	1	1	8.25489e-26
0610040J01Rik	Basal 1	5.81146e-30	-0.0757292	0.006	0.105	9.3977e-26
Ubb	Basal 1	1.07528e-29	-0.387208	0.985	0.995	1.73883e-25
Tmcc3	Basal 1	1.19669e-29	-0.319662	0.504	0.835	1.93516e-25
Gse1	Basal 1	1.47487e-29	-0.0993907	0.086	0.345	2.38502e-25
Vps37b	Basal 1	5.91053e-29	-0.374413	0.707	0.935	9.55792e-25
Padi2	Basal 1	2.17355e-28	-0.0506689	0.015	0.145	3.51485e-24
Polr2l	Basal 1	5.03505e-28	-0.243346	0.574	0.88	8.14217e-24
Krt19	Basal 1	6.28466e-28	-1.18076	0.2	0.56	1.01629e-23
Igfbp5	Basal 1	1.45105e-27	-0.187492	0.012	0.13	2.3465e-23
Rpl15	Basal 1	2.32789e-27	0.157831	1	1	3.76444e-23
Trim16	Basal 1	3.17517e-27	-0.135866	0.21	0.56	5.13457e-23
Erh	Basal 1	3.265e-27	-0.305084	0.86	0.965	5.27983e-23
Sgms2	Basal 1	3.8361e-27	-0.138745	0.189	0.525	6.20335e-23
Rpl14	Basal 1	1.55433e-26	0.167997	1	1	2.51351e-22
Hexim1	Basal 1	2.11285e-26	-0.104684	0.151	0.46	3.41669e-22
Ccnl1	Basal 1	2.74305e-26	-0.295296	0.641	0.895	4.43579e-22
Ier3	Basal 1	3.17752e-26	-0.707477	0.897	0.96	5.13837e-22
Creb3l2	Basal 1	5.02544e-26	-0.209934	0.458	0.82	8.12663e-22
Ptpre	Basal 1	5.74831e-26	-0.339941	0.573	0.86	9.29559e-22
Zfp52	Basal 1	7.21622e-26	-0.0695793	0.105	0.375	1.16693e-21
Rpl36	Basal 1	1.29983e-25	-0.166077	0.999	1	2.10196e-21
Mast4	Basal 1	1.76892e-25	-0.299171	0.695	0.915	2.86052e-21
Rpl13	Basal 1	1.88125e-25	0.170572	1	1	3.04217e-21
Gm8186	Basal 1	2.53563e-25	-0.220824	0.54	0.885	4.10036e-21
Son	Basal 1	2.61364e-25	-0.293027	0.739	0.915	4.22652e-21
Stx3	Basal 1	2.84705e-25	-0.271767	0.565	0.87	4.60397e-21
mt-Nd4l	Basal 1	4.30303e-25	-0.213844	0.548	0.875	6.95842e-21
Sema7a	Basal 1	1.11805e-24	-0.0571818	0.044	0.225	1.808e-20
Rassf8	Basal 1	1.86698e-24	-0.116725	0.144	0.435	3.0191e-20
Lzts2	Basal 1	2.15187e-24	-0.117063	0.16	0.47	3.47979e-20
Gstp1	Basal 1	2.92483e-24	-0.14083	0.327	0.705	4.72974e-20
Ier2	Basal 1	3.27743e-24	-0.267653	0.699	0.955	5.29993e-20
Cdkn1a	Basal 1	5.52851e-24	-0.424444	0.876	0.96	8.94015e-20
Chil1	Basal 1	5.82574e-24	-0.156289	0.04	0.21	9.42081e-20
Trib3	Basal 1	6.6688e-24	-0.190888	0.231	0.555	1.07841e-19
Epha2	Basal 1	7.25189e-24	-0.351907	0.743	0.95	1.1727e-19
Cmtm8	Basal 1	1.20525e-23	-0.129102	0.02	0.145	1.94902e-19
Zfand2a	Basal 1	1.73231e-23	-0.159869	0.209	0.535	2.80132e-19
Folr1	Basal 1	1.87877e-23	-0.0737895	0.014	0.125	3.03816e-19
Gm7334	Basal 1	2.0802e-23	-0.124105	0.257	0.6	3.36389e-19
Sertad2	Basal 1	2.39225e-23	-0.268511	0.543	0.845	3.8685e-19
Wsb1	Basal 1	2.47983e-23	-0.224403	0.548	0.86	4.01013e-19
Dkkl1	Basal 1	5.23673e-23	-0.125332	0.011	0.11	8.46831e-19
Cxxc5	Basal 1	7.12735e-23	-0.0865959	0.026	0.165	1.15256e-18
Hivep2	Basal 1	9.27895e-23	-0.160899	0.35	0.7	1.5005e-18
Dusp5	Basal 1	1.00312e-22	-0.448684	0.683	0.875	1.62215e-18
Trp53bp2	Basal 1	1.79423e-22	-0.0885465	0.145	0.425	2.90144e-18
Etv3	Basal 1	1.80395e-22	-0.0683718	0.14	0.425	2.91716e-18
Zc3h12a	Basal 1	1.85311e-22	-0.221816	0.425	0.77	2.99667e-18
Fgd6	Basal 1	2.43018e-22	-0.0818775	0.181	0.495	3.92984e-18
Phlda1	Basal 1	2.48279e-22	-0.62501	0.937	0.96	4.01491e-18
Usmg5	Basal 1	2.51065e-22	-0.230603	0.978	0.995	4.05996e-18
Fbxo30	Basal 1	4.03922e-22	-0.104368	0.215	0.54	6.53182e-18
Rps3a1	Basal 1	4.05015e-22	0.152275	0.999	1	6.5495e-18
Pramef8	Basal 1	5.37292e-22	-0.033716	0.029	0.17	8.68855e-18
2021-03-07	Basal 1	6.58584e-22	-0.205829	0.56	0.865	1.065e-17
Peli1	Basal 1	7.66912e-22	-0.0986853	0.252	0.6	1.24017e-17
Serinc3	Basal 1	8.63995e-22	-0.274795	0.366	0.725	1.39717e-17
Smad3	Basal 1	9.18106e-22	-0.139673	0.328	0.67	1.48467e-17
Txndc17	Basal 1	1.12142e-21	0.251932	0.996	0.995	1.81345e-17
Tnrc6a	Basal 1	1.1983e-21	-0.118959	0.307	0.68	1.93777e-17
Myo1e	Basal 1	1.30512e-21	-0.161362	0.407	0.77	2.11051e-17
Tnfrsf12a	Basal 1	1.4805e-21	-0.320626	0.977	0.98	2.39412e-17
Mafk	Basal 1	1.57965e-21	-0.110984	0.247	0.575	2.55446e-17
Cox4i1	Basal 1	1.82641e-21	0.174707	0.998	0.995	2.95348e-17
Abl2	Basal 1	1.8804e-21	-0.153631	0.397	0.74	3.04079e-17
Ppp1r10	Basal 1	1.96868e-21	-0.121759	0.202	0.5	3.18356e-17
Cdc42ep4	Basal 1	2.48665e-21	-0.180471	0.497	0.815	4.02117e-17
Vasn	Basal 1	3.11019e-21	-0.0945629	0.114	0.355	5.02949e-17
Hmga1b	Basal 1	3.11706e-21	-0.267839	0.765	0.9	5.0406e-17
Ocln	Basal 1	4.32121e-21	-0.0637342	0.034	0.18	6.98783e-17
Hmox1	Basal 1	5.05113e-21	-0.278363	0.291	0.61	8.16818e-17
Ssfa2	Basal 1	5.32181e-21	-0.135523	0.283	0.62	8.60589e-17
Rpl8	Basal 1	6.79896e-21	0.155588	0.998	1	1.09946e-16
Arc	Basal 1	7.32258e-21	-0.0877603	0.089	0.31	1.18413e-16
Rps14	Basal 1	9.08664e-21	0.145845	1	1	1.4694e-16
Kctd9	Basal 1	9.59242e-21	-0.0818869	0.151	0.42	1.55119e-16
Plaur	Basal 1	1.05097e-20	-0.355107	0.678	0.905	1.69952e-16
Abhd2	Basal 1	1.21312e-20	-0.131911	0.33	0.675	1.96174e-16
Fosl1	Basal 1	1.63335e-20	-0.432173	0.775	0.88	2.64129e-16
Rpl7	Basal 1	1.95621e-20	0.150378	0.998	1	3.16339e-16
Noct	Basal 1	2.43108e-20	-0.238601	0.364	0.665	3.93129e-16
Nab2	Basal 1	2.59798e-20	-0.130685	0.279	0.6	4.20119e-16
Tnfrsf21	Basal 1	2.9272e-20	-0.145378	0.052	0.22	4.73357e-16
Ptpn12	Basal 1	3.25634e-20	-0.137854	0.321	0.645	5.26583e-16
Pqlc1	Basal 1	3.48454e-20	-0.266292	0.767	0.925	5.63485e-16
Uba52	Basal 1	6.35001e-20	-0.22931	0.951	0.99	1.02686e-15
Stk40	Basal 1	7.07374e-20	-0.0949124	0.16	0.425	1.14389e-15
Arl2bp	Basal 1	7.07962e-20	-0.183331	0.508	0.815	1.14485e-15
Ccdc71l	Basal 1	7.83714e-20	-0.289326	0.342	0.67	1.26734e-15
Bcar3	Basal 1	8.08419e-20	-0.287	0.629	0.845	1.30729e-15
Fbxo11	Basal 1	8.09888e-20	-0.135465	0.294	0.615	1.30967e-15
Zc3hav1	Basal 1	8.15802e-20	-0.223327	0.461	0.78	1.31923e-15
mt-Nd1	Basal 1	8.52493e-20	-0.221461	0.994	0.985	1.37857e-15
Rabgef1	Basal 1	9.52296e-20	-0.126103	0.271	0.585	1.53996e-15
Mex3c	Basal 1	1.16796e-19	-0.123988	0.228	0.52	1.88871e-15
Ccdc85b	Basal 1	1.28886e-19	-0.0648558	0.099	0.32	2.08421e-15
mt-Nd4	Basal 1	1.46088e-19	-0.199145	0.994	0.99	2.36239e-15
Zbtb1	Basal 1	1.98263e-19	-0.0515962	0.103	0.335	3.20611e-15
Fem1c	Basal 1	2.2363e-19	-0.0789892	0.158	0.43	3.61633e-15
Zfp516	Basal 1	2.43634e-19	-0.0623255	0.133	0.39	3.9398e-15
Tnk2	Basal 1	2.98827e-19	-0.177796	0.53	0.835	4.83233e-15
Ptp4a1	Basal 1	2.98883e-19	-0.263725	0.829	0.95	4.83324e-15
Smad1	Basal 1	3.12921e-19	-0.0966842	0.277	0.61	5.06025e-15
Btg1	Basal 1	4.06259e-19	-0.391038	0.916	0.965	6.56962e-15
Slc28a3	Basal 1	4.92006e-19	-0.0445825	0.018	0.125	7.95623e-15
Zbtb7a	Basal 1	5.55418e-19	-0.196835	0.591	0.86	8.98166e-15
Rdh10	Basal 1	6.05444e-19	-0.174582	0.195	0.465	9.79064e-15
Tomm7	Basal 1	6.40014e-19	-0.191235	0.981	0.99	1.03497e-14
Tmem251	Basal 1	6.45787e-19	-0.141601	0.408	0.75	1.0443e-14
Rps6	Basal 1	7.80864e-19	0.145239	1	1	1.26274e-14
Casz1	Basal 1	9.97692e-19	-0.0724524	0.046	0.2	1.61337e-14
Fam25c	Basal 1	1.5628e-18	-0.432593	0.139	0.37	2.5272e-14
Gprc5a	Basal 1	1.89749e-18	-0.223889	0.521	0.815	3.06843e-14
Rps5	Basal 1	2.25032e-18	0.150472	0.999	1	3.639e-14
Fnip1	Basal 1	2.64936e-18	-0.0809077	0.206	0.5	4.28429e-14
Klf13	Basal 1	3.20524e-18	-0.223097	0.644	0.895	5.1832e-14
Wnt7b	Basal 1	3.44083e-18	-0.178294	0.24	0.53	5.56417e-14
Eif2ak3	Basal 1	3.46101e-18	-0.0597055	0.131	0.375	5.5968e-14
Ddx3x	Basal 1	4.36229e-18	-0.25062	0.778	0.945	7.05427e-14
Usp36	Basal 1	4.43543e-18	-0.0567334	0.131	0.375	7.17254e-14
mt-Nd2	Basal 1	5.8322e-18	-0.225884	0.993	0.985	9.43125e-14
Top1	Basal 1	6.16478e-18	-0.351487	0.894	0.975	9.96906e-14
Ammecr1l	Basal 1	6.52387e-18	-0.0944427	0.21	0.49	1.05497e-13
Rps11	Basal 1	6.69065e-18	0.12091	0.999	1	1.08195e-13
4931406P16Rik	Basal 1	6.82131e-18	-0.0549186	0.1	0.315	1.10307e-13
Arf6	Basal 1	9.90901e-18	-0.287779	0.887	0.955	1.60239e-13
Ell	Basal 1	1.05404e-17	-0.0833474	0.174	0.44	1.70449e-13
Sik1	Basal 1	1.15524e-17	-0.116227	0.283	0.605	1.86814e-13
Ppp1r15b	Basal 1	1.33126e-17	-0.0887968	0.23	0.53	2.15277e-13
Tmem185b	Basal 1	1.53486e-17	-0.0869293	0.22	0.515	2.48203e-13
Rpl24	Basal 1	1.6279e-17	0.126876	1	1	2.63248e-13
Irgq	Basal 1	1.74464e-17	-0.0705934	0.147	0.4	2.82125e-13
Pi15	Basal 1	1.75459e-17	-0.0355267	0.053	0.215	2.83735e-13
Fiz1	Basal 1	2.05648e-17	-0.0936619	0.253	0.555	3.32554e-13
Tiparp	Basal 1	2.09147e-17	-0.216629	0.45	0.745	3.38212e-13
Slc45a3	Basal 1	2.11729e-17	-0.0466161	0.055	0.215	3.42387e-13
Cct8	Basal 1	2.30595e-17	0.281981	0.945	0.965	3.72895e-13
Rpl6	Basal 1	2.33841e-17	0.125189	1	1	3.78144e-13
Rps7	Basal 1	2.43153e-17	0.128525	0.997	1	3.93202e-13
mt-Nd6	Basal 1	2.60164e-17	-0.0545884	0.119	0.345	4.20711e-13
Rela	Basal 1	2.7235e-17	-0.184398	0.463	0.735	4.40417e-13
Sphk2	Basal 1	2.7587e-17	-0.0996063	0.219	0.495	4.46109e-13
Dedd2	Basal 1	3.10475e-17	-0.187881	0.508	0.785	5.02069e-13
Tfap2c	Basal 1	3.28968e-17	-0.180361	0.356	0.655	5.31973e-13
Arid2	Basal 1	3.3058e-17	-0.0651938	0.142	0.38	5.34582e-13
Plekhb1	Basal 1	3.71348e-17	-0.0330054	0.02	0.125	6.00506e-13
Elf1	Basal 1	4.04417e-17	-0.179132	0.539	0.83	6.53982e-13
Cldn23	Basal 1	4.18325e-17	-0.0398633	0.038	0.175	6.76473e-13
Rhou	Basal 1	4.24215e-17	-0.069707	0.109	0.325	6.85998e-13
Cyth1	Basal 1	4.46468e-17	-0.148323	0.332	0.63	7.21984e-13
Crem	Basal 1	5.09697e-17	-0.134027	0.217	0.49	8.24232e-13
2310022A10Rik	Basal 1	5.45243e-17	-0.081956	0.187	0.445	8.81712e-13
Rps4x	Basal 1	6.10481e-17	0.139754	0.999	1	9.87209e-13
Atp5h	Basal 1	6.16118e-17	0.189064	0.993	0.995	9.96324e-13
Socs6	Basal 1	6.37885e-17	-0.12131	0.384	0.725	1.03152e-12
Klk7	Basal 1	6.9868e-17	-0.706076	0.036	0.165	1.12984e-12
Zfp462	Basal 1	7.92634e-17	-0.0217073	0.024	0.135	1.28177e-12
Setd1b	Basal 1	8.81261e-17	-0.0519871	0.125	0.355	1.42509e-12
Spred2	Basal 1	1.10158e-16	-0.0869808	0.219	0.49	1.78136e-12
Ptprj	Basal 1	1.18183e-16	-0.0369171	0.047	0.195	1.91113e-12
Rbm47	Basal 1	1.27232e-16	-0.107919	0.213	0.485	2.05746e-12
Trpv3	Basal 1	1.29225e-16	-0.0246945	0.018	0.115	2.08969e-12
Eif3i	Basal 1	1.50526e-16	0.14691	0.973	0.995	2.43415e-12
Klf10	Basal 1	1.74366e-16	-0.204747	0.342	0.635	2.81967e-12
Fam109a	Basal 1	1.80701e-16	-0.0491648	0.128	0.36	2.92211e-12
Numb	Basal 1	1.84013e-16	-0.0380066	0.091	0.29	2.97567e-12
Ddit3	Basal 1	1.93999e-16	-0.0972842	0.308	0.63	3.13716e-12
Nufip2	Basal 1	2.03088e-16	-0.0676426	0.179	0.445	3.28413e-12
Zfp212	Basal 1	2.16525e-16	-0.0375425	0.081	0.27	3.50142e-12
Mex3d	Basal 1	2.22272e-16	-0.0657214	0.16	0.41	3.59436e-12
Notch2	Basal 1	2.45611e-16	-0.0656043	0.132	0.36	3.97178e-12
Rpl9	Basal 1	2.65318e-16	0.128749	1	0.995	4.29045e-12
Tnks1bp1	Basal 1	2.70738e-16	-0.0959567	0.276	0.59	4.3781e-12
Erf	Basal 1	2.87555e-16	-0.162422	0.526	0.805	4.65005e-12
Serpinb6a	Basal 1	2.98735e-16	0.271962	0.974	0.97	4.83085e-12
Gm11713	Basal 1	3.03794e-16	-0.0201088	0.018	0.115	4.91266e-12
Trib1	Basal 1	3.32123e-16	-0.135377	0.394	0.695	5.37076e-12
Cttnbp2nl	Basal 1	3.34277e-16	-0.101805	0.292	0.585	5.4056e-12
Foxo3	Basal 1	3.3603e-16	-0.134701	0.354	0.65	5.43394e-12
Lysmd3	Basal 1	3.94121e-16	-0.0823674	0.265	0.565	6.37333e-12
Ptn	Basal 1	4.13846e-16	-0.882978	0.096	0.285	6.6923e-12
Prkx	Basal 1	4.18966e-16	-0.0756567	0.202	0.47	6.7751e-12
Socs2	Basal 1	4.24414e-16	-0.223108	0.315	0.61	6.8632e-12
Zmym5	Basal 1	4.78339e-16	-0.0766696	0.264	0.575	7.73521e-12
Rap1b	Basal 1	5.18142e-16	-0.278365	0.902	0.96	8.37888e-12
Arhgap23	Basal 1	5.46784e-16	-0.0945982	0.24	0.52	8.84205e-12
Ippk	Basal 1	5.6009e-16	-0.0405164	0.082	0.27	9.05721e-12
Ppia	Basal 1	6.38205e-16	0.201366	1	1	1.03204e-11
Acvr1	Basal 1	6.61235e-16	-0.0776468	0.256	0.56	1.06928e-11
Chic2	Basal 1	6.62803e-16	-0.229475	0.904	0.955	1.07182e-11
Arid4a	Basal 1	6.77812e-16	-0.0738535	0.204	0.475	1.09609e-11
Ell2	Basal 1	6.94818e-16	-0.12015	0.346	0.63	1.12359e-11
Cebpb	Basal 1	8.32301e-16	-0.444731	0.838	0.94	1.34591e-11
A130010J15Rik	Basal 1	8.68875e-16	-0.120376	0.158	0.39	1.40506e-11
Cwc25	Basal 1	9.04895e-16	-0.111245	0.243	0.53	1.46331e-11
Ehf	Basal 1	9.28053e-16	-0.108297	0.118	0.335	1.50075e-11
Sqstm1	Basal 1	9.44022e-16	-0.330197	0.776	0.94	1.52658e-11
Fbrsl1	Basal 1	9.46114e-16	-0.0875024	0.262	0.555	1.52996e-11
Zfp948	Basal 1	9.48224e-16	-0.0569582	0.095	0.285	1.53337e-11
Slc22a23	Basal 1	1.08024e-15	-0.059268	0.169	0.42	1.74686e-11
Rps10	Basal 1	1.09825e-15	0.119334	0.999	1	1.77598e-11
Pim3	Basal 1	1.13651e-15	-0.281159	0.728	0.905	1.83785e-11
Anp32a	Basal 1	1.19964e-15	-0.199205	0.056	0.205	1.93994e-11
Rpl19	Basal 1	1.21068e-15	0.104502	0.999	1	1.95779e-11
Abtb2	Basal 1	1.22712e-15	-0.09039	0.188	0.435	1.98437e-11
Tnf	Basal 1	1.52502e-15	-0.249783	0.325	0.58	2.46611e-11
Rasa2	Basal 1	1.61066e-15	-0.0742651	0.273	0.585	2.6046e-11
Rpl17	Basal 1	1.63818e-15	0.130642	1	1	2.64911e-11
Spty2d1	Basal 1	1.72793e-15	-0.0943171	0.331	0.63	2.79424e-11
mt-Atp8	Basal 1	1.73457e-15	-0.101968	0.34	0.645	2.80498e-11
Nup62	Basal 1	1.86851e-15	-0.126203	0.389	0.7	3.02156e-11
Bhlhe22	Basal 1	1.92677e-15	-0.0184583	0.019	0.115	3.11578e-11
Rack1	Basal 1	1.95937e-15	0.133534	0.997	1	3.16849e-11
Nt5dc3	Basal 1	2.14474e-15	-0.0582541	0.132	0.35	3.46826e-11
Epb41l5	Basal 1	2.2734e-15	-0.0470407	0.096	0.29	3.67631e-11
Gch1	Basal 1	2.32799e-15	-0.102526	0.179	0.425	3.7646e-11
Cdk12	Basal 1	2.35371e-15	-0.0706877	0.21	0.48	3.80619e-11
Bag3	Basal 1	2.56895e-15	-0.145748	0.491	0.8	4.15425e-11
Gm28875	Basal 1	2.66664e-15	-0.0280036	0.018	0.11	4.31222e-11
Neat1	Basal 1	2.73204e-15	-0.389048	0.865	0.95	4.41798e-11
Ndufa3	Basal 1	2.84294e-15	-0.186123	0.899	0.965	4.59731e-11
Prpf18	Basal 1	2.9085e-15	-0.0505046	0.188	0.46	4.70333e-11
Tet3	Basal 1	3.02077e-15	-0.111895	0.234	0.515	4.88488e-11
Pafah1b1	Basal 1	3.11489e-15	-0.207522	0.85	0.95	5.03709e-11
Urgcp	Basal 1	3.21301e-15	-0.0649368	0.215	0.49	5.19575e-11
S100pbp	Basal 1	4.28948e-15	-0.0279705	0.042	0.175	6.93652e-11
Ppm1d	Basal 1	4.45429e-15	-0.070037	0.19	0.45	7.20304e-11
Slc9a3r2	Basal 1	4.49505e-15	-0.0970963	0.04	0.165	7.26894e-11
Arhgap21	Basal 1	4.57836e-15	-0.060527	0.233	0.525	7.40366e-11
Tmcc1	Basal 1	4.63219e-15	-0.0926598	0.138	0.36	7.49072e-11
Zfp800	Basal 1	4.73523e-15	-0.0588475	0.142	0.365	7.65734e-11
E2f8	Basal 1	4.7464e-15	-0.138904	0.329	0.6	7.6754e-11
Eif1a	Basal 1	4.7481e-15	-0.210761	0.742	0.92	7.67815e-11
Gm11808	Basal 1	5.33151e-15	-0.175595	0.934	0.97	8.62158e-11
Sec61g	Basal 1	5.54714e-15	-0.174224	0.994	0.995	8.97028e-11
Arid1a	Basal 1	5.58608e-15	-0.106802	0.362	0.665	9.03325e-11
Gm9844	Basal 1	5.94783e-15	-0.067379	0.225	0.505	9.61823e-11
Arg2	Basal 1	6.39403e-15	-0.0478224	0.057	0.205	1.03398e-10
Kctd4	Basal 1	7.26096e-15	-0.05936	0.132	0.35	1.17417e-10
Wac	Basal 1	7.42009e-15	-0.144093	0.538	0.79	1.1999e-10
Otud7b	Basal 1	7.61751e-15	-0.0710114	0.232	0.505	1.23183e-10
Flcn	Basal 1	7.93536e-15	-0.0389823	0.066	0.225	1.28323e-10
Golph3	Basal 1	8.31199e-15	-0.158956	0.708	0.91	1.34413e-10
Kmt2a	Basal 1	8.82275e-15	-0.073916	0.233	0.515	1.42673e-10
1700017B05Rik	Basal 1	9.56868e-15	-0.0602383	0.038	0.16	1.54735e-10
Cldn3	Basal 1	1.1262e-14	-0.62248	0.147	0.355	1.82118e-10
Shroom3	Basal 1	1.1569e-14	-0.159787	0.329	0.61	1.87083e-10
Cldn4	Basal 1	1.16022e-14	-0.921322	0.536	0.77	1.87619e-10
Pmepa1	Basal 1	1.19889e-14	-0.200169	0.85	0.96	1.93873e-10
Cebpd	Basal 1	1.21555e-14	-0.274989	0.33	0.63	1.96567e-10
Tgoln1	Basal 1	1.21736e-14	-0.155532	0.54	0.835	1.96859e-10
Chd2	Basal 1	1.30536e-14	-0.0927971	0.294	0.59	2.1109e-10
Rpl21	Basal 1	1.37157e-14	0.121096	1	1	2.21797e-10
Cpeb2	Basal 1	1.39594e-14	-0.0567818	0.18	0.435	2.25737e-10
Camk2n1	Basal 1	1.42863e-14	-0.05364	0.151	0.38	2.31024e-10
Fam222b	Basal 1	1.44518e-14	-0.0433667	0.06	0.21	2.33699e-10
Lrrc8a	Basal 1	1.58538e-14	-0.163357	0.321	0.585	2.56372e-10
Kbtbd2	Basal 1	1.58726e-14	-0.0702392	0.238	0.515	2.56676e-10
Coq10b	Basal 1	1.64616e-14	-0.161761	0.565	0.83	2.662e-10
Usp6nl	Basal 1	1.66402e-14	-0.0508854	0.133	0.35	2.69089e-10
Eef1d	Basal 1	1.68838e-14	0.19747	0.988	0.99	2.73028e-10
Uqcr11	Basal 1	1.78709e-14	-0.188814	0.991	0.99	2.88991e-10
Ovol2	Basal 1	1.88129e-14	-0.0662365	0.155	0.38	3.04224e-10
Pi4k2b	Basal 1	1.98101e-14	-0.157084	0.567	0.825	3.20349e-10
Mier3	Basal 1	2.07488e-14	-0.037738	0.07	0.23	3.35528e-10
Tspan13	Basal 1	2.18322e-14	-0.230377	0.037	0.155	3.53048e-10
Atp1b1	Basal 1	2.20023e-14	-0.134123	0.053	0.19	3.558e-10
Nr4a2	Basal 1	2.31286e-14	-0.0564748	0.144	0.37	3.74012e-10
mt-Cytb	Basal 1	2.47598e-14	-0.144881	0.997	0.985	4.0039e-10
Wipf2	Basal 1	2.76096e-14	-0.0767382	0.153	0.37	4.46475e-10
Rpl27-ps3	Basal 1	2.76205e-14	-0.141437	0.722	0.935	4.46652e-10
Ahdc1	Basal 1	2.84719e-14	-0.0387399	0.097	0.285	4.6042e-10
Spata2	Basal 1	2.91236e-14	-0.0507434	0.146	0.37	4.70958e-10
Sphk1	Basal 1	3.43331e-14	-0.0810807	0.144	0.36	5.552e-10
Igfbp3	Basal 1	3.44635e-14	-0.428732	0.472	0.7	5.5731e-10
Ikzf5	Basal 1	3.48442e-14	-0.0520309	0.123	0.32	5.63465e-10
Psma7	Basal 1	3.61327e-14	0.220902	0.987	0.99	5.84302e-10
Klhl21	Basal 1	3.97292e-14	-0.107676	0.289	0.55	6.42461e-10
Cdc42bpb	Basal 1	4.22228e-14	-0.0776582	0.238	0.51	6.82785e-10
Slfn2	Basal 1	4.49722e-14	-0.175629	0.209	0.435	7.27245e-10
Mthfd2	Basal 1	4.58898e-14	-0.151174	0.356	0.625	7.42084e-10
Fam83g	Basal 1	4.59857e-14	-0.233577	0.587	0.805	7.43635e-10
Psmb3	Basal 1	4.7048e-14	0.219784	0.983	0.98	7.60812e-10
Cnksr3	Basal 1	5.10073e-14	-0.0613469	0.113	0.305	8.24838e-10
Foxp4	Basal 1	5.14192e-14	-0.106284	0.385	0.69	8.315e-10
Osbpl5	Basal 1	5.23343e-14	-0.0664056	0.232	0.505	8.46298e-10
Rpl5	Basal 1	5.75041e-14	0.139186	0.996	1	9.29899e-10
Rpl7a	Basal 1	5.89291e-14	0.14556	0.998	1	9.52943e-10
4930523C07Rik	Basal 1	6.07096e-14	-0.324765	0.596	0.84	9.81734e-10
Tfap2a	Basal 1	6.26047e-14	-0.114722	0.533	0.83	1.01238e-09
Gm26699	Basal 1	7.07518e-14	-0.0417533	0.14	0.365	1.14413e-09
Nup153	Basal 1	7.43653e-14	-0.0910009	0.217	0.48	1.20256e-09
Rtn4	Basal 1	8.30266e-14	-0.233715	0.956	0.995	1.34262e-09
Smcr8	Basal 1	8.48962e-14	-0.0292585	0.045	0.175	1.37286e-09
Bmp2k	Basal 1	8.60121e-14	-0.0797466	0.25	0.515	1.3909e-09
Rest	Basal 1	9.04131e-14	-0.121579	0.402	0.695	1.46207e-09
Rnf146	Basal 1	9.25753e-14	-0.100966	0.325	0.605	1.49704e-09
Pik3ca	Basal 1	9.34166e-14	-0.0626569	0.22	0.485	1.51064e-09
C77080	Basal 1	1.00743e-13	-0.143584	0.59	0.845	1.62912e-09
Myo10	Basal 1	1.00895e-13	-0.125305	0.485	0.77	1.63157e-09
Cdk17	Basal 1	1.04991e-13	-0.0802844	0.294	0.585	1.6978e-09
Nptn	Basal 1	1.08515e-13	-0.133073	0.574	0.85	1.7548e-09
Pip5k1a	Basal 1	1.10873e-13	-0.168093	0.63	0.875	1.79293e-09
Sesn2	Basal 1	1.11142e-13	-0.0905051	0.222	0.47	1.79728e-09
Eif3k	Basal 1	1.25171e-13	0.150518	0.988	0.995	2.02415e-09
Serpinb5	Basal 1	1.31154e-13	0.284511	0.97	0.955	2.12089e-09
Ythdf1	Basal 1	1.32092e-13	-0.10136	0.41	0.72	2.13606e-09
St3gal1	Basal 1	1.46593e-13	-0.0882391	0.283	0.55	2.37056e-09
Krt7	Basal 1	1.57252e-13	0.439859	0.747	0.53	2.54293e-09
Slc12a2	Basal 1	1.60033e-13	-0.150681	0.279	0.54	2.5879e-09
Slc25a5	Basal 1	1.73955e-13	0.21484	0.989	0.99	2.81302e-09
Rpl18	Basal 1	1.76336e-13	0.109496	0.999	1	2.85154e-09
Cyb5r1	Basal 1	1.92073e-13	-0.100968	0.232	0.5	3.10601e-09
Tshz1	Basal 1	1.93427e-13	-0.0734788	0.151	0.36	3.12791e-09
Eif4a1	Basal 1	1.95759e-13	0.210902	0.997	1	3.16561e-09
Kdm6b	Basal 1	1.95893e-13	-0.10087	0.343	0.635	3.16778e-09
Kmt2e	Basal 1	2.05407e-13	-0.150044	0.561	0.795	3.32164e-09
Kif13a	Basal 1	2.05905e-13	-0.0643897	0.206	0.45	3.32969e-09
Itpkc	Basal 1	2.22545e-13	-0.132267	0.433	0.735	3.59877e-09
AA986860	Basal 1	2.25702e-13	-0.0775826	0.194	0.425	3.64983e-09
Trp53inp2	Basal 1	2.41502e-13	-0.0645404	0.11	0.295	3.90532e-09
Slc30a1	Basal 1	2.42397e-13	-0.044648	0.066	0.215	3.9198e-09
Plekhg3	Basal 1	2.43319e-13	-0.0427829	0.156	0.385	3.93471e-09
Krt14	Basal 1	2.46943e-13	0.320493	0.998	0.945	3.99332e-09
Zbtb42	Basal 1	2.61952e-13	-0.0420286	0.056	0.195	4.23603e-09
Arid1b	Basal 1	2.70697e-13	-0.0504115	0.143	0.355	4.37744e-09
Rassf3	Basal 1	2.82196e-13	-0.0557747	0.11	0.295	4.5634e-09
Dlg1	Basal 1	2.96453e-13	-0.086616	0.232	0.485	4.79394e-09
Nedd4l	Basal 1	2.96535e-13	-0.0625043	0.229	0.505	4.79527e-09
Klf3	Basal 1	3.24107e-13	-0.172799	0.547	0.8	5.24114e-09
Ccdc120	Basal 1	3.30102e-13	-0.0491272	0.115	0.305	5.33807e-09
Slc35f5	Basal 1	3.42324e-13	-0.0715197	0.172	0.4	5.53572e-09
Tnc	Basal 1	3.4394e-13	-0.337188	0.617	0.82	5.56185e-09
Arhgef3	Basal 1	3.44165e-13	-0.0780416	0.285	0.55	5.5655e-09
Fbxw7	Basal 1	3.48802e-13	-0.0612107	0.188	0.425	5.64048e-09
Pkm	Basal 1	3.62876e-13	0.239523	0.998	0.995	5.86807e-09
Bcl10	Basal 1	4.00658e-13	-0.237512	0.828	0.955	6.47904e-09
Cct5	Basal 1	4.10208e-13	0.212416	0.963	0.98	6.63347e-09
Bloc1s1	Basal 1	4.12398e-13	-0.0786647	0.383	0.695	6.66888e-09
Mxd1	Basal 1	4.17366e-13	-0.298672	0.401	0.65	6.74922e-09
Helz	Basal 1	4.43245e-13	-0.0443485	0.165	0.395	7.16771e-09
Ddx6	Basal 1	4.55978e-13	-0.0859587	0.357	0.65	7.37363e-09
Synpo	Basal 1	4.81529e-13	-0.0761271	0.29	0.57	7.78681e-09
Eif3h	Basal 1	4.85579e-13	0.145002	0.982	1	7.8523e-09
Ints6	Basal 1	4.98723e-13	-0.0648273	0.192	0.425	8.06485e-09
Usp38	Basal 1	5.00004e-13	-0.0367461	0.095	0.27	8.08557e-09
Ginm1	Basal 1	5.09374e-13	-0.117981	0.51	0.79	8.23709e-09
Rps8	Basal 1	5.18856e-13	0.109904	1	1	8.39042e-09
Ets2	Basal 1	5.35755e-13	-0.213452	0.768	0.905	8.66369e-09
Dyrk2	Basal 1	5.47096e-13	-0.0537242	0.159	0.38	8.84708e-09
Zfp655	Basal 1	5.49703e-13	-0.0990389	0.365	0.655	8.88924e-09
Plec	Basal 1	5.54392e-13	-0.199511	0.775	0.91	8.96507e-09
Mef2d	Basal 1	5.72928e-13	-0.0590927	0.226	0.485	9.26483e-09
Nipal1	Basal 1	6.06945e-13	-0.131377	0.363	0.645	9.81491e-09
Errfi1	Basal 1	6.27803e-13	-0.338467	0.632	0.85	1.01522e-08
Ago2	Basal 1	6.36149e-13	-0.122187	0.471	0.725	1.02872e-08
Tlnrd1	Basal 1	6.38852e-13	-0.111181	0.363	0.63	1.03309e-08
5730559C18Rik	Basal 1	6.52959e-13	-0.144502	0.494	0.785	1.0559e-08
Med13l	Basal 1	6.78124e-13	-0.0978974	0.389	0.67	1.09659e-08
Fgfr1	Basal 1	7.07428e-13	-0.0683974	0.173	0.395	1.14398e-08
Slpi	Basal 1	7.14339e-13	-1.15238	0.379	0.68	1.15516e-08
Tead4	Basal 1	7.15407e-13	-0.0979221	0.319	0.59	1.15689e-08
Topors	Basal 1	7.73821e-13	-0.0873012	0.309	0.59	1.25135e-08
Map2k3	Basal 1	7.81569e-13	-0.232078	0.817	0.955	1.26388e-08
Fam84b	Basal 1	7.90481e-13	-0.0334904	0.082	0.245	1.27829e-08
Zfp867	Basal 1	8.13917e-13	-0.0222785	0.037	0.15	1.31619e-08
Ovol1	Basal 1	8.57356e-13	-0.172735	0.099	0.265	1.38643e-08
Cggbp1	Basal 1	8.68488e-13	-0.16295	0.701	0.89	1.40443e-08
Pxn	Basal 1	8.75333e-13	-0.195493	0.704	0.87	1.4155e-08
Tnfaip8l1	Basal 1	8.85992e-13	-0.103577	0.251	0.49	1.43274e-08
Cramp1l	Basal 1	8.87434e-13	-0.0712535	0.235	0.49	1.43507e-08
Gm527	Basal 1	9.6673e-13	-0.0418904	0.093	0.265	1.5633e-08
Tgif1	Basal 1	9.95018e-13	-0.243461	0.747	0.915	1.60904e-08
Zcchc6	Basal 1	1.02839e-12	-0.112728	0.415	0.71	1.663e-08
Ccdc186	Basal 1	1.04675e-12	-0.0584619	0.177	0.4	1.6927e-08
Cox5a	Basal 1	1.04793e-12	0.162551	0.994	1	1.69461e-08
Tob2	Basal 1	1.06265e-12	-0.10025	0.327	0.605	1.71841e-08
Jarid2	Basal 1	1.06464e-12	-0.133424	0.375	0.64	1.72164e-08
Zfp217	Basal 1	1.22919e-12	-0.0305378	0.125	0.325	1.98772e-08
Rps27a	Basal 1	1.23566e-12	0.116568	1	1	1.99819e-08
Lrch3	Basal 1	1.26396e-12	-0.0275143	0.08	0.24	2.04395e-08
Slu7	Basal 1	1.36569e-12	-0.0871714	0.385	0.69	2.20847e-08
Elf2	Basal 1	1.37981e-12	-0.0785196	0.316	0.595	2.23129e-08
Pde4dip	Basal 1	1.43256e-12	-0.0512909	0.155	0.365	2.31659e-08
Ensa	Basal 1	1.43595e-12	-0.0670039	0.285	0.57	2.32207e-08
Pum1	Basal 1	1.45687e-12	-0.101512	0.497	0.81	2.35591e-08
Kdm5a	Basal 1	1.4708e-12	-0.106652	0.374	0.655	2.37844e-08
Zfp628	Basal 1	1.49137e-12	-0.0394474	0.081	0.24	2.4117e-08
Gsdme	Basal 1	1.5136e-12	-0.0458216	0.151	0.365	2.44765e-08
Mob3c	Basal 1	1.529e-12	-0.0344235	0.076	0.23	2.47254e-08
Blcap	Basal 1	1.67464e-12	-0.161969	0.58	0.795	2.70806e-08
Csnk1e	Basal 1	1.69258e-12	-0.126757	0.533	0.84	2.73707e-08
Zfp553	Basal 1	1.71584e-12	-0.0354382	0.099	0.275	2.77468e-08
Bet1l	Basal 1	1.74965e-12	-0.128494	0.496	0.785	2.82936e-08
Pnrc2	Basal 1	1.76135e-12	-0.0927529	0.38	0.67	2.84827e-08
Nipbl	Basal 1	1.7862e-12	-0.0964324	0.403	0.68	2.88847e-08
Psmb1	Basal 1	1.80153e-12	0.132743	0.987	0.995	2.91326e-08
Rgmb	Basal 1	1.82434e-12	-0.0883327	0.247	0.505	2.95014e-08
Sprr1a	Basal 1	1.84057e-12	-0.911311	0.224	0.455	2.97638e-08
Atxn2l	Basal 1	1.84318e-12	-0.0831162	0.346	0.63	2.98061e-08
Exoc5	Basal 1	1.85236e-12	-0.101112	0.474	0.77	2.99546e-08
Dbi	Basal 1	1.85444e-12	0.264698	0.987	0.99	2.99882e-08
Ubap1	Basal 1	1.90072e-12	-0.106254	0.466	0.725	3.07366e-08
Cops9	Basal 1	1.90132e-12	-0.149168	0.954	0.98	3.07463e-08
Spag9	Basal 1	1.9104e-12	-0.121316	0.6	0.845	3.08931e-08
N4bp3	Basal 1	1.94307e-12	-0.101109	0.331	0.595	3.14214e-08
Mnt	Basal 1	1.95012e-12	-0.0482568	0.139	0.34	3.15354e-08
Rusc2	Basal 1	1.96032e-12	-0.0507441	0.126	0.315	3.17004e-08
Tob1	Basal 1	1.97773e-12	-0.157249	0.483	0.73	3.19818e-08
Twist1	Basal 1	1.98972e-12	-0.101151	0.198	0.415	3.21757e-08
Ttbk2	Basal 1	2.08603e-12	-0.0250401	0.02	0.105	3.37333e-08
Rhob	Basal 1	2.09825e-12	-0.246703	0.779	0.905	3.39308e-08
Arid4b	Basal 1	2.23004e-12	-0.120383	0.48	0.745	3.6062e-08
Rpl23a	Basal 1	2.23353e-12	0.120001	1	1	3.61184e-08
Xbp1	Basal 1	2.31207e-12	-0.166972	0.617	0.88	3.73884e-08
Fbxl3	Basal 1	2.31794e-12	-0.0584262	0.205	0.445	3.74833e-08
Gpr132	Basal 1	2.34278e-12	-0.154591	0.267	0.49	3.7885e-08
Wipi2	Basal 1	2.48523e-12	-0.126088	0.579	0.835	4.01886e-08
Rbm27	Basal 1	2.50493e-12	-0.122519	0.466	0.73	4.05072e-08
Gpbp1l1	Basal 1	2.57831e-12	-0.0773626	0.277	0.54	4.16939e-08
Trps1	Basal 1	2.62325e-12	-0.0791722	0.3	0.57	4.24206e-08
Arih2	Basal 1	2.66493e-12	-0.10217	0.412	0.71	4.30945e-08
Atp5c1	Basal 1	2.66786e-12	0.153044	0.97	0.985	4.3142e-08
Zkscan6	Basal 1	2.67271e-12	-0.0428026	0.11	0.29	4.32203e-08
Vcpip1	Basal 1	2.67491e-12	-0.0355435	0.103	0.28	4.3256e-08
Gpsm3	Basal 1	2.90349e-12	-0.124123	0.127	0.305	4.69523e-08
2021-03-06	Basal 1	2.9326e-12	-0.0506874	0.201	0.445	4.7423e-08
Rap2b	Basal 1	2.94143e-12	-0.169963	0.495	0.755	4.75659e-08
Wdr26	Basal 1	3.13491e-12	-0.131885	0.511	0.755	5.06947e-08
Cdc42ep1	Basal 1	3.39104e-12	-0.0978495	0.27	0.51	5.48365e-08
Aldoa	Basal 1	3.4275e-12	0.223414	0.995	0.99	5.54262e-08
Pcgf5	Basal 1	3.43532e-12	-0.0622283	0.146	0.345	5.55525e-08
Sh3bp4	Basal 1	3.76219e-12	-0.0788032	0.223	0.46	6.08384e-08
Atp5e	Basal 1	3.76312e-12	-0.140218	0.991	1	6.08535e-08
Capzb	Basal 1	3.78191e-12	0.15063	0.981	0.99	6.11572e-08
Znrf1	Basal 1	3.78796e-12	-0.160204	0.61	0.855	6.1255e-08
Tcp11l2	Basal 1	3.80304e-12	-0.0425154	0.14	0.345	6.14989e-08
Ephb4	Basal 1	3.96437e-12	-0.0777768	0.245	0.48	6.41079e-08
2810474O19Rik	Basal 1	4.12732e-12	-0.0970261	0.486	0.765	6.67429e-08
Mafg	Basal 1	4.16616e-12	-0.145793	0.679	0.875	6.7371e-08
Pik3r1	Basal 1	4.20716e-12	-0.0572355	0.13	0.325	6.80339e-08
Tubb3	Basal 1	4.23478e-12	-0.177946	0.385	0.645	6.84806e-08
Hr	Basal 1	4.23671e-12	-0.0658218	0.162	0.37	6.85118e-08
Plac8	Basal 1	4.33279e-12	-0.294737	0.088	0.24	7.00655e-08
Gabarapl1	Basal 1	4.34636e-12	-0.180268	0.509	0.75	7.02851e-08
Rps9	Basal 1	4.53068e-12	0.102466	0.999	1	7.32657e-08
Dusp8	Basal 1	4.61768e-12	-0.0408101	0.102	0.275	7.46726e-08
Tspyl1	Basal 1	4.7495e-12	-0.0981344	0.296	0.565	7.68041e-08
Zc3h10	Basal 1	4.81514e-12	-0.0399715	0.137	0.335	7.78656e-08
Klhl2	Basal 1	4.81799e-12	-0.0468324	0.201	0.44	7.79118e-08
Tsc22d1	Basal 1	4.89662e-12	-0.341498	0.81	0.92	7.91833e-08
Phlpp1	Basal 1	5.10265e-12	-0.0528982	0.123	0.305	8.2515e-08
Nab1	Basal 1	5.27026e-12	-0.162505	0.562	0.795	8.52253e-08
Mgat1	Basal 1	5.4523e-12	-0.0860198	0.421	0.75	8.81691e-08
Sprtn	Basal 1	5.71104e-12	-0.0335395	0.055	0.185	9.23533e-08
Baz2a	Basal 1	5.76597e-12	-0.0671593	0.317	0.605	9.32415e-08
Pfkfb4	Basal 1	5.78064e-12	-0.0238887	0.048	0.17	9.34787e-08
Sema4d	Basal 1	6.13202e-12	-0.0569684	0.157	0.36	9.91609e-08
Itpripl2	Basal 1	6.22561e-12	-0.101722	0.293	0.545	1.00674e-07
Maff	Basal 1	6.37798e-12	-0.195386	0.648	0.865	1.03138e-07
Itga5	Basal 1	6.3917e-12	-0.21488	0.497	0.72	1.0336e-07
Frs2	Basal 1	6.78356e-12	-0.0397536	0.131	0.33	1.09697e-07
Tpm2	Basal 1	6.88623e-12	0.28194	0.989	0.91	1.11357e-07
Ndufb5	Basal 1	7.1285e-12	0.158722	0.978	0.985	1.15275e-07
Fam110a	Basal 1	7.37544e-12	-0.146841	0.472	0.715	1.19268e-07
Lmbr1l	Basal 1	7.57977e-12	-0.0515242	0.196	0.425	1.22572e-07
Spindoc	Basal 1	7.71299e-12	-0.0625999	0.188	0.405	1.24727e-07
Rnf111	Basal 1	7.79434e-12	-0.0490478	0.234	0.49	1.26042e-07
Bdkrb2	Basal 1	8.0682e-12	-0.0221954	0.053	0.18	1.30471e-07
Nck2	Basal 1	8.1384e-12	-0.0300553	0.054	0.18	1.31606e-07
Fn1	Basal 1	8.24414e-12	-0.311954	0.214	0.43	1.33316e-07
Ppp1r15a	Basal 1	8.38737e-12	-0.164519	0.593	0.83	1.35632e-07
Arid5b	Basal 1	8.39614e-12	-0.135643	0.379	0.635	1.35774e-07
Akirin1	Basal 1	8.91064e-12	-0.21372	0.805	0.915	1.44094e-07
Atp11a	Basal 1	8.96386e-12	-0.0766106	0.281	0.545	1.44955e-07
Rnf167	Basal 1	8.99581e-12	-0.0438786	0.205	0.45	1.45471e-07
Sertad3	Basal 1	9.06974e-12	-0.0470254	0.153	0.36	1.46667e-07
Apc	Basal 1	9.23259e-12	-0.0505979	0.166	0.38	1.493e-07
Nr1d2	Basal 1	9.30523e-12	-0.0498091	0.183	0.41	1.50475e-07
Il1a	Basal 1	9.30586e-12	-0.246784	0.536	0.735	1.50485e-07
Dcun1d3	Basal 1	9.44773e-12	-0.0483374	0.119	0.305	1.52779e-07
Fzd3	Basal 1	9.67592e-12	-0.0223081	0.023	0.11	1.56469e-07
Polr1d	Basal 1	1.08909e-11	0.150853	0.99	0.99	1.76116e-07
Tspo	Basal 1	1.12397e-11	0.196012	0.991	0.985	1.81758e-07
Ap1g1	Basal 1	1.13052e-11	-0.0625674	0.284	0.54	1.82816e-07
Mfap1a	Basal 1	1.15133e-11	-0.0389899	0.146	0.345	1.86182e-07
Atp5k	Basal 1	1.16572e-11	-0.162333	0.973	0.98	1.88508e-07
Rnf24	Basal 1	1.17891e-11	-0.0609383	0.138	0.325	1.90641e-07
Plekhf2	Basal 1	1.22577e-11	-0.118984	0.348	0.63	1.9822e-07
Zmiz1	Basal 1	1.26943e-11	-0.0946637	0.434	0.705	2.0528e-07
Erbb3	Basal 1	1.30778e-11	-0.0721052	0.184	0.4	2.11481e-07
Psma2	Basal 1	1.3674e-11	0.206852	0.98	0.98	2.21123e-07
Zfx	Basal 1	1.38105e-11	-0.0529559	0.167	0.375	2.2333e-07
Sh3pxd2a	Basal 1	1.42553e-11	-0.118737	0.531	0.805	2.30522e-07
Ppp4r2	Basal 1	1.47954e-11	-0.145646	0.617	0.83	2.39257e-07
Marveld2	Basal 1	1.54758e-11	-0.0420176	0.026	0.115	2.5026e-07
Ing3	Basal 1	1.57285e-11	-0.0181707	0.058	0.19	2.54346e-07
Morf4l2	Basal 1	1.57582e-11	-0.167127	0.948	0.97	2.54826e-07
Kcmf1	Basal 1	1.61964e-11	-0.137038	0.713	0.88	2.61913e-07
Rps2	Basal 1	1.62315e-11	-0.130612	0.998	1	2.6248e-07
Usp2	Basal 1	1.68346e-11	-0.0164998	0.022	0.105	2.72233e-07
Atg101	Basal 1	1.74368e-11	-0.149338	0.647	0.885	2.8197e-07
Oaf	Basal 1	1.75246e-11	-0.333954	0.769	0.895	2.83391e-07
Ccdc58	Basal 1	1.79963e-11	0.19905	0.824	0.815	2.91017e-07
Gm14137	Basal 1	1.84468e-11	-0.0360974	0.08	0.23	2.98302e-07
Fam193a	Basal 1	1.85856e-11	-0.0361829	0.101	0.27	3.00548e-07
Mxi1	Basal 1	1.87104e-11	-0.150364	0.532	0.755	3.02566e-07
Slc20a1	Basal 1	1.88112e-11	-0.189996	0.688	0.905	3.04195e-07
Irf2bpl	Basal 1	1.96745e-11	-0.0975236	0.372	0.635	3.18156e-07
Crb3	Basal 1	1.97491e-11	-0.215197	0.547	0.765	3.19363e-07
Mbp	Basal 1	2.01173e-11	-0.0699798	0.295	0.55	3.25316e-07
Zfp821	Basal 1	2.01591e-11	-0.0381574	0.162	0.375	3.25994e-07
Glg1	Basal 1	2.11826e-11	-0.0414252	0.249	0.51	3.42545e-07
Cenpc1	Basal 1	2.1424e-11	-0.0363003	0.098	0.26	3.46448e-07
Gm14286	Basal 1	2.16097e-11	-0.0269548	0.045	0.16	3.4945e-07
Stac2	Basal 1	2.16548e-11	-0.0250657	0.024	0.11	3.5018e-07
Nupr1	Basal 1	2.17201e-11	-0.467546	0.848	0.955	3.51235e-07
Ralgds	Basal 1	2.22138e-11	-0.177335	0.415	0.675	3.59219e-07
Ephb3	Basal 1	2.23642e-11	-0.0297098	0.05	0.17	3.61651e-07
Gm2000	Basal 1	2.49714e-11	-0.13053	0.929	0.975	4.03812e-07
Cltc	Basal 1	2.66812e-11	-0.166964	0.74	0.94	4.31461e-07
Unc5b	Basal 1	2.76113e-11	-0.0326789	0.048	0.165	4.46502e-07
Rab22a	Basal 1	2.77152e-11	-0.173897	0.71	0.88	4.48182e-07
Daam1	Basal 1	2.83027e-11	-0.0658336	0.206	0.425	4.57683e-07
Plekhm2	Basal 1	2.84455e-11	-0.0366959	0.09	0.245	4.59992e-07
Hint1	Basal 1	3.00595e-11	0.144233	0.992	0.99	4.86093e-07
Hbp1	Basal 1	3.01984e-11	-0.117913	0.408	0.68	4.88339e-07
Egr3	Basal 1	3.04399e-11	-0.0289744	0.039	0.145	4.92243e-07
Zbtb7b	Basal 1	3.07071e-11	-0.0931825	0.28	0.53	4.96565e-07
Rnf213	Basal 1	3.11724e-11	-0.0516524	0.215	0.445	5.04089e-07
Ist1	Basal 1	3.12743e-11	-0.100844	0.385	0.67	5.05736e-07
Skil	Basal 1	3.19207e-11	-0.179921	0.468	0.715	5.1619e-07
Siah2	Basal 1	3.24072e-11	-0.0900592	0.408	0.67	5.24057e-07
Tmem51	Basal 1	3.54502e-11	-0.146976	0.587	0.805	5.73265e-07
Dnajb9	Basal 1	3.70417e-11	-0.108715	0.376	0.65	5.99001e-07
Tead2	Basal 1	3.76425e-11	-0.111009	0.103	0.26	6.08716e-07
Rgs20	Basal 1	3.94576e-11	-0.0456433	0.129	0.31	6.38068e-07
Gpat3	Basal 1	3.95194e-11	-0.0518048	0.164	0.365	6.39068e-07
Phf23	Basal 1	4.00565e-11	-0.109226	0.501	0.75	6.47753e-07
Mdh2	Basal 1	4.06228e-11	0.180657	0.974	0.99	6.56912e-07
Slc7a11	Basal 1	4.06533e-11	-0.0171887	0.024	0.11	6.57404e-07
Lcor	Basal 1	4.09496e-11	-0.0278632	0.084	0.235	6.62195e-07
Vegfa	Basal 1	4.10625e-11	-0.11298	0.453	0.71	6.64021e-07
Atn1	Basal 1	4.17427e-11	-0.0478941	0.25	0.51	6.75021e-07
Lmo4	Basal 1	4.18185e-11	-0.155852	0.501	0.765	6.76246e-07
Pttg1ip	Basal 1	4.18798e-11	-0.240264	0.842	0.945	6.77238e-07
Mcl1	Basal 1	4.22231e-11	-0.172401	0.801	0.93	6.82789e-07
Sema4c	Basal 1	4.30751e-11	-0.0439388	0.136	0.325	6.96567e-07
Fam167a	Basal 1	4.31783e-11	-0.164984	0.573	0.76	6.98237e-07
Bap1	Basal 1	4.37456e-11	-0.0417028	0.21	0.445	7.0741e-07
Tomm6	Basal 1	4.44603e-11	-0.0872982	0.52	0.81	7.18967e-07
Epg5	Basal 1	4.62869e-11	-0.022598	0.048	0.165	7.48506e-07
Ythdf3	Basal 1	4.63006e-11	-0.0858285	0.265	0.52	7.48727e-07
Tab2	Basal 1	4.69948e-11	-0.0896052	0.478	0.77	7.59954e-07
Rin2	Basal 1	4.72625e-11	-0.154209	0.5	0.77	7.64281e-07
Eif3j2	Basal 1	4.80755e-11	-0.142097	0.621	0.845	7.77429e-07
Pdlim2	Basal 1	5.17609e-11	-0.0561853	0.043	0.15	8.37025e-07
Gab1	Basal 1	5.48792e-11	-0.0284157	0.049	0.165	8.87452e-07
Hmgxb3	Basal 1	5.51874e-11	-0.0315139	0.072	0.21	8.92436e-07
Mtf1	Basal 1	5.5249e-11	-0.081769	0.358	0.62	8.93432e-07
Mtf2	Basal 1	5.68982e-11	-0.06414	0.297	0.565	9.20102e-07
Fam76a	Basal 1	5.69647e-11	-0.0732331	0.297	0.56	9.21176e-07
Ndufa1	Basal 1	5.83488e-11	-0.130613	0.917	0.975	9.43559e-07
Mapk6	Basal 1	6.413e-11	-0.154317	0.804	0.92	1.03705e-06
Rpl26	Basal 1	6.54433e-11	0.104678	1	1	1.05828e-06
Rpl36a	Basal 1	6.58055e-11	-0.109994	0.997	1	1.06414e-06
Prss23	Basal 1	6.72534e-11	-0.103855	0.238	0.475	1.08755e-06
Ccnf	Basal 1	6.80317e-11	-0.0445858	0.077	0.215	1.10014e-06
Spint1	Basal 1	6.92736e-11	-0.125782	0.206	0.41	1.12022e-06
Ube2b	Basal 1	7.22557e-11	-0.20686	0.911	0.965	1.16845e-06
Ythdc1	Basal 1	7.37169e-11	-0.154085	0.681	0.875	1.19208e-06
Smad7	Basal 1	7.4034e-11	-0.0925078	0.418	0.69	1.1972e-06
Synj2	Basal 1	7.61748e-11	-0.0348105	0.104	0.27	1.23182e-06
Kif5b	Basal 1	7.66723e-11	-0.152178	0.821	0.935	1.23987e-06
Tpst2	Basal 1	7.79814e-11	-0.173922	0.762	0.91	1.26104e-06
Chd1	Basal 1	7.88773e-11	-0.0494429	0.246	0.505	1.27553e-06
Itga2	Basal 1	8.04313e-11	-0.125525	0.471	0.71	1.30065e-06
Lemd3	Basal 1	8.13134e-11	-0.0331868	0.119	0.295	1.31492e-06
AW112010	Basal 1	8.20557e-11	-1.08589	0.446	0.72	1.32692e-06
Sirt1	Basal 1	8.2149e-11	-0.0476357	0.099	0.255	1.32843e-06
Vav2	Basal 1	8.23612e-11	-0.0248826	0.096	0.255	1.33186e-06
Ank3	Basal 1	8.36613e-11	-0.0467743	0.198	0.42	1.35289e-06
Il11	Basal 1	8.45352e-11	-0.0488113	0.08	0.22	1.36702e-06
Phf13	Basal 1	8.50831e-11	-0.0649106	0.237	0.475	1.37588e-06
Klf16	Basal 1	8.69976e-11	-0.0795361	0.358	0.645	1.40684e-06
Rhbdf2	Basal 1	8.99231e-11	-0.0575356	0.287	0.555	1.45415e-06
Mcur1	Basal 1	9.07993e-11	-0.0529977	0.264	0.525	1.46832e-06
Trim25	Basal 1	9.39128e-11	-0.0500519	0.118	0.295	1.51866e-06
Larp4b	Basal 1	9.42415e-11	-0.132437	0.591	0.845	1.52398e-06
Fbrs	Basal 1	9.92837e-11	-0.0425628	0.205	0.44	1.60552e-06
Tnks	Basal 1	1.02799e-10	-0.0458971	0.154	0.35	1.66237e-06
Scaf8	Basal 1	1.03746e-10	-0.0385574	0.159	0.365	1.67768e-06
Asb7	Basal 1	1.03994e-10	-0.026547	0.049	0.165	1.68168e-06
Samd4b	Basal 1	1.0652e-10	-0.115316	0.497	0.755	1.72253e-06
Tjp2	Basal 1	1.06748e-10	-0.111338	0.398	0.64	1.72623e-06
Usp43	Basal 1	1.13097e-10	-0.0327732	0.081	0.225	1.82889e-06
Kdm5b	Basal 1	1.13283e-10	-0.0955689	0.387	0.645	1.8319e-06
Rpl3	Basal 1	1.13396e-10	0.114852	0.998	1	1.83372e-06
Csnk1g3	Basal 1	1.15421e-10	-0.103365	0.465	0.72	1.86648e-06
Acbd3	Basal 1	1.17174e-10	-0.0985282	0.491	0.76	1.89481e-06
Kdm2a	Basal 1	1.26731e-10	-0.0446473	0.296	0.57	2.04937e-06
Rassf1	Basal 1	1.28377e-10	-0.143963	0.56	0.8	2.07598e-06
Nckap5l	Basal 1	1.28989e-10	-0.0149303	0.04	0.145	2.08588e-06
Fam107b	Basal 1	1.29249e-10	-0.193899	0.532	0.775	2.09009e-06
Kdm4a	Basal 1	1.30389e-10	-0.0379292	0.108	0.27	2.10853e-06
Tnfaip1	Basal 1	1.31722e-10	-0.134229	0.672	0.885	2.13008e-06
Sp3	Basal 1	1.35469e-10	-0.0569852	0.285	0.555	2.19067e-06
3110043O21Rik	Basal 1	1.37371e-10	-0.0984476	0.274	0.505	2.22143e-06
Tbcc	Basal 1	1.41321e-10	-0.122402	0.446	0.7	2.2853e-06
Cbarp	Basal 1	1.42468e-10	-0.0310115	0.07	0.205	2.30384e-06
Irx3	Basal 1	1.42539e-10	-0.23981	0.716	0.91	2.305e-06
Rab11fip1	Basal 1	1.44554e-10	-0.14043	0.2	0.4	2.33758e-06
Zdhhc5	Basal 1	1.50617e-10	-0.0898399	0.39	0.65	2.43562e-06
F11r	Basal 1	1.5103e-10	-0.156658	0.665	0.89	2.4423e-06
Dtx2	Basal 1	1.5153e-10	-0.0713585	0.3	0.555	2.4504e-06
Tlr3	Basal 1	1.60386e-10	-0.0216814	0.043	0.15	2.5936e-06
Tmprss11b	Basal 1	1.61664e-10	-0.0479189	0.038	0.14	2.61427e-06
Uspl1	Basal 1	1.66596e-10	-0.0260574	0.086	0.235	2.69402e-06
Srsf5	Basal 1	1.69738e-10	-0.229532	0.92	0.955	2.74483e-06
Rbm12	Basal 1	1.69979e-10	-0.0322267	0.108	0.275	2.74873e-06
Rad23a	Basal 1	1.73286e-10	-0.040863	0.177	0.38	2.8022e-06
Ly96	Basal 1	1.75975e-10	-0.0584733	0.17	0.37	2.8457e-06
Oas1a	Basal 1	1.76667e-10	-0.0315942	0.081	0.225	2.85687e-06
AI661453	Basal 1	1.76921e-10	-0.0768156	0.25	0.47	2.86099e-06
Sox9	Basal 1	1.82894e-10	-0.206417	0.665	0.845	2.95757e-06
5430416N02Rik	Basal 1	1.86988e-10	-0.111528	0.453	0.7	3.02378e-06
Proser2	Basal 1	1.87716e-10	-0.111734	0.573	0.82	3.03556e-06
Gpat4	Basal 1	1.94044e-10	-0.0848841	0.363	0.625	3.13788e-06
Rnaset2a	Basal 1	2.03249e-10	-0.133716	0.746	0.9	3.28673e-06
Rps16	Basal 1	2.06726e-10	0.107215	1	1	3.34297e-06
Fam83h	Basal 1	2.07665e-10	-0.0701599	0.299	0.555	3.35815e-06
Chmp4b	Basal 1	2.11145e-10	-0.17098	0.926	0.97	3.41442e-06
Bhlhe41	Basal 1	2.14116e-10	-0.171364	0.121	0.28	3.46247e-06
Dok4	Basal 1	2.1703e-10	-0.0554623	0.252	0.49	3.50959e-06
Baz2b	Basal 1	2.18141e-10	-0.0692212	0.28	0.52	3.52755e-06
Ifrd1	Basal 1	2.21047e-10	-0.238994	0.836	0.945	3.57455e-06
Klf6	Basal 1	2.23263e-10	-0.173129	0.874	0.925	3.61039e-06
Inhba	Basal 1	2.2411e-10	-0.402454	0.385	0.63	3.62408e-06
Plau	Basal 1	2.24319e-10	-0.105999	0.369	0.61	3.62746e-06
Retreg3	Basal 1	2.26784e-10	-0.0507601	0.229	0.46	3.66732e-06
Kdm7a	Basal 1	2.34786e-10	-0.1003	0.363	0.595	3.79673e-06
Eif3f	Basal 1	2.41141e-10	0.174935	0.986	0.995	3.89949e-06
Tnrc6b	Basal 1	2.45189e-10	-0.0377514	0.147	0.34	3.96495e-06
Cyth2	Basal 1	2.45601e-10	-0.230043	0.835	0.94	3.97161e-06
Kmt5b	Basal 1	2.50694e-10	-0.0432112	0.162	0.355	4.05398e-06
Tnfaip2	Basal 1	2.53806e-10	-0.14514	0.403	0.64	4.1043e-06
Rasal2	Basal 1	2.59631e-10	-0.0572864	0.226	0.45	4.19849e-06
Tubb5	Basal 1	2.63774e-10	0.250481	0.974	0.975	4.2655e-06
Tlk2	Basal 1	2.79833e-10	-0.0536373	0.258	0.51	4.52518e-06
Pofut2	Basal 1	2.81234e-10	-0.138784	0.727	0.885	4.54784e-06
Shoc2	Basal 1	2.8464e-10	-0.0731679	0.311	0.56	4.60291e-06
Odc1	Basal 1	2.85073e-10	-0.482618	0.926	0.945	4.60992e-06
mt-Nd5	Basal 1	2.8697e-10	-0.178138	0.959	0.985	4.64059e-06
Esr1	Basal 1	2.89439e-10	-0.0219979	0.028	0.115	4.68051e-06
Ddah2	Basal 1	2.92778e-10	-0.0483513	0.047	0.155	4.73452e-06
Trak1	Basal 1	2.94667e-10	-0.0626094	0.304	0.56	4.76505e-06
Wasl	Basal 1	3.03336e-10	-0.184626	0.647	0.85	4.90525e-06
Zkscan1	Basal 1	3.06212e-10	-0.0276267	0.094	0.245	4.95175e-06
Tcf7l2	Basal 1	3.148e-10	-0.0469978	0.241	0.485	5.09063e-06
Bnc1	Basal 1	3.16047e-10	-0.136376	0.541	0.745	5.1108e-06
Arl8a	Basal 1	3.26394e-10	-0.106658	0.524	0.775	5.27812e-06
Pex5	Basal 1	3.31971e-10	-0.0459787	0.21	0.43	5.3683e-06
Rpsa	Basal 1	3.32117e-10	0.128466	0.998	1	5.37066e-06
Cnot4	Basal 1	3.36948e-10	-0.0665613	0.3	0.55	5.44879e-06
Zfp942	Basal 1	3.39209e-10	-0.0239816	0.074	0.21	5.48535e-06
Cycs	Basal 1	3.3968e-10	-0.174204	0.983	0.995	5.49296e-06
D1Ertd622e	Basal 1	3.43001e-10	-0.0952449	0.392	0.64	5.54668e-06
Pym1	Basal 1	3.45396e-10	-0.0931015	0.487	0.745	5.5854e-06
Apaf1	Basal 1	3.53733e-10	-0.0737945	0.327	0.58	5.72022e-06
Gjb4	Basal 1	3.58207e-10	-0.222934	0.543	0.755	5.79256e-06
Rnf103	Basal 1	3.58803e-10	-0.0310672	0.153	0.35	5.80221e-06
Atp5o.1	Basal 1	3.72008e-10	0.141076	0.98	0.995	6.01574e-06
Slc25a33	Basal 1	3.80192e-10	-0.0992155	0.27	0.51	6.14808e-06
Sp1	Basal 1	3.87934e-10	-0.0339952	0.193	0.41	6.27329e-06
Paip2b	Basal 1	3.8911e-10	-0.035802	0.175	0.38	6.2923e-06
Dusp10	Basal 1	3.90911e-10	-0.0715195	0.234	0.455	6.32142e-06
Mtss1	Basal 1	3.96913e-10	-0.128098	0.574	0.8	6.41848e-06
Mapk7	Basal 1	3.97362e-10	-0.0255005	0.087	0.235	6.42575e-06
Atp2a2	Basal 1	3.97581e-10	-0.140647	0.798	0.94	6.42928e-06
Fam129b	Basal 1	3.99939e-10	-0.170169	0.788	0.925	6.46742e-06
Hmbox1	Basal 1	4.01416e-10	-0.0364842	0.147	0.335	6.49131e-06
Sh3bp5l	Basal 1	4.08015e-10	-0.0431591	0.169	0.365	6.59801e-06
Man1a	Basal 1	4.0807e-10	-0.117436	0.511	0.75	6.5989e-06
Ddx39	Basal 1	4.11081e-10	0.245674	0.856	0.845	6.64759e-06
Med13	Basal 1	4.12673e-10	-0.0595255	0.252	0.485	6.67334e-06
Hspa8	Basal 1	4.14472e-10	0.226939	0.999	1	6.70243e-06
Sowahc	Basal 1	4.21099e-10	-0.0760082	0.268	0.495	6.80959e-06
Rnf125	Basal 1	4.35602e-10	-0.0447564	0.077	0.21	7.04413e-06
Nsd3	Basal 1	4.44829e-10	-0.0781545	0.454	0.72	7.19332e-06
Plk3	Basal 1	4.48099e-10	-0.164935	0.599	0.83	7.24621e-06
Hectd1	Basal 1	4.54719e-10	-0.0965856	0.54	0.82	7.35327e-06
Dyrk1a	Basal 1	4.54974e-10	-0.0570773	0.25	0.475	7.35738e-06
Mob4	Basal 1	4.69417e-10	-0.115647	0.651	0.855	7.59095e-06
Rai14	Basal 1	4.85305e-10	-0.181147	0.695	0.84	7.84787e-06
Galnt3	Basal 1	4.85806e-10	-0.101832	0.535	0.785	7.85597e-06
Actn4	Basal 1	5.02959e-10	-0.158337	0.904	0.98	8.13334e-06
Phf1	Basal 1	5.47614e-10	-0.0317865	0.097	0.25	8.85547e-06
Map2k4	Basal 1	5.66787e-10	-0.0750178	0.333	0.585	9.16551e-06
Sulf2	Basal 1	5.70265e-10	-0.0440428	0.079	0.215	9.22175e-06
Max	Basal 1	5.8049e-10	-0.126119	0.553	0.785	9.3871e-06
Frmd4a	Basal 1	5.86481e-10	-0.0518809	0.099	0.25	9.48398e-06
Zfp131	Basal 1	6.16817e-10	-0.073375	0.263	0.495	9.97455e-06
Ergic2	Basal 1	6.26269e-10	-0.112978	0.705	0.905	1.01274e-05
Phldb2	Basal 1	6.53734e-10	-0.0549092	0.227	0.455	1.05715e-05
Brd1	Basal 1	6.55742e-10	-0.0440132	0.23	0.455	1.0604e-05
Tor3a	Basal 1	6.67536e-10	-0.090147	0.351	0.6	1.07947e-05
Clca3a1	Basal 1	6.7197e-10	-0.064818	0.241	0.465	1.08664e-05
Anxa11	Basal 1	6.81959e-10	-0.115106	0.612	0.815	1.1028e-05
H2-Q10	Basal 1	6.84365e-10	-0.0256245	0.052	0.165	1.10669e-05
Dynlt1a	Basal 1	7.029e-10	-0.105169	0.269	0.505	1.13666e-05
Mtmr14	Basal 1	7.04841e-10	-0.0849724	0.301	0.55	1.1398e-05
B4galt7	Basal 1	7.20689e-10	-0.0635732	0.269	0.495	1.16543e-05
Rbms1	Basal 1	7.2307e-10	-0.216258	0.915	0.97	1.16928e-05
Smarcd1	Basal 1	7.27341e-10	-0.0413689	0.184	0.39	1.17618e-05
Nfe2l2	Basal 1	7.46552e-10	-0.150859	0.65	0.855	1.20725e-05
Cd14	Basal 1	7.54503e-10	-0.358093	0.244	0.44	1.22011e-05
Map7d1	Basal 1	7.55695e-10	-0.194772	0.868	0.94	1.22203e-05
Pcf11	Basal 1	8.26032e-10	-0.0877423	0.305	0.56	1.33578e-05
Micall1	Basal 1	8.33131e-10	-0.0700943	0.334	0.58	1.34726e-05
Rab5a	Basal 1	8.47836e-10	-0.143309	0.74	0.915	1.37104e-05
Hdac4	Basal 1	8.52088e-10	-0.0508922	0.21	0.415	1.37791e-05
Vdr	Basal 1	8.55113e-10	-0.099335	0.393	0.63	1.3828e-05
Tmc7	Basal 1	8.72138e-10	-0.0450484	0.158	0.345	1.41033e-05
Hspa1a	Basal 1	8.93071e-10	0.523473	0.673	0.54	1.44419e-05
Ldha	Basal 1	9.1073e-10	0.237939	0.995	1	1.47274e-05
Aar2	Basal 1	9.17471e-10	-0.0574587	0.228	0.445	1.48364e-05
Nbr1	Basal 1	9.41953e-10	-0.0676665	0.206	0.415	1.52323e-05
Jmjd1c	Basal 1	9.42609e-10	-0.121064	0.566	0.8	1.52429e-05
Aftph	Basal 1	9.57836e-10	-0.0478982	0.252	0.49	1.54892e-05
Fam102a	Basal 1	9.60235e-10	-0.0524394	0.194	0.395	1.5528e-05
Zbtb2	Basal 1	9.71584e-10	-0.0295058	0.115	0.28	1.57115e-05
Atp5f1	Basal 1	9.75942e-10	0.153817	0.976	0.995	1.5782e-05
Ndufa2	Basal 1	9.86618e-10	-0.107918	0.988	0.99	1.59546e-05
Cdh1	Basal 1	9.96005e-10	-0.198779	0.71	0.875	1.61064e-05
Trp53inp1	Basal 1	9.99701e-10	-0.125606	0.116	0.27	1.61662e-05
Plekho2	Basal 1	1.0032e-09	-0.0460066	0.19	0.395	1.62228e-05
Med7	Basal 1	1.0115e-09	-0.0775833	0.355	0.615	1.63569e-05
Cul1	Basal 1	1.01321e-09	-0.13659	0.626	0.87	1.63846e-05
Etnk1	Basal 1	1.0317e-09	-0.0608913	0.286	0.53	1.66837e-05
Rtraf	Basal 1	1.03249e-09	0.143069	0.963	0.975	1.66965e-05
Eif3m	Basal 1	1.04303e-09	0.140338	0.955	0.995	1.68669e-05
Tlr2	Basal 1	1.07195e-09	-0.0283321	0.03	0.115	1.73345e-05
Rab33b	Basal 1	1.09458e-09	-0.0243874	0.097	0.25	1.77004e-05
Calm1	Basal 1	1.10345e-09	0.177047	0.995	0.99	1.78439e-05
Rpl18a	Basal 1	1.12795e-09	0.112364	1	0.995	1.82401e-05
Cdkn2aip	Basal 1	1.15913e-09	-0.0393839	0.227	0.45	1.87442e-05
Eml5	Basal 1	1.16253e-09	-0.0198938	0.055	0.17	1.87992e-05
Crebbp	Basal 1	1.1861e-09	-0.0798107	0.335	0.58	1.91804e-05
Spry2	Basal 1	1.21903e-09	-0.0887497	0.271	0.485	1.97129e-05
Slc37a3	Basal 1	1.27502e-09	-0.0582562	0.239	0.465	2.06183e-05
Mocs3	Basal 1	1.32266e-09	-0.0239724	0.085	0.225	2.13887e-05
Rbm8a	Basal 1	1.3564e-09	0.201376	0.962	0.965	2.19344e-05
Naca	Basal 1	1.3565e-09	0.135399	0.998	0.995	2.1936e-05
Il6st	Basal 1	1.36828e-09	-0.0284126	0.112	0.27	2.21265e-05
Arhgef2	Basal 1	1.39725e-09	-0.0742265	0.353	0.6	2.25949e-05
Raph1	Basal 1	1.41242e-09	-0.103066	0.443	0.675	2.28403e-05
Wdr61	Basal 1	1.41951e-09	0.180025	0.882	0.88	2.29549e-05
Slc35e4	Basal 1	1.42045e-09	-0.132845	0.454	0.695	2.29701e-05
Ripk1	Basal 1	1.45291e-09	-0.0502978	0.288	0.54	2.3495e-05
Cnksr1	Basal 1	1.46549e-09	-0.0595029	0.288	0.545	2.36984e-05
Trim33	Basal 1	1.48144e-09	-0.0458227	0.216	0.43	2.39563e-05
Tpbg	Basal 1	1.49395e-09	-0.120824	0.623	0.835	2.41587e-05
Fbxw11	Basal 1	1.49796e-09	-0.084379	0.367	0.64	2.42234e-05
Crtc3	Basal 1	1.50464e-09	-0.0435656	0.193	0.395	2.43315e-05
Txnrd1	Basal 1	1.52774e-09	-0.146503	0.507	0.755	2.4705e-05
Ino80d	Basal 1	1.53229e-09	-0.0521043	0.18	0.37	2.47787e-05
Cpsf7	Basal 1	1.59987e-09	-0.0521613	0.215	0.43	2.58716e-05
Nod2	Basal 1	1.60045e-09	-0.0313781	0.089	0.23	2.58808e-05
Ptk2	Basal 1	1.6044e-09	-0.17263	0.612	0.82	2.59447e-05
Ndufv2	Basal 1	1.62323e-09	0.162237	0.933	0.975	2.62493e-05
Snrpg	Basal 1	1.64927e-09	-0.174222	0.985	0.99	2.66703e-05
Cdk2	Basal 1	1.68311e-09	-0.0468676	0.259	0.5	2.72176e-05
H2-Q4	Basal 1	1.68934e-09	-0.189323	0.68	0.915	2.73182e-05
Grcc10	Basal 1	1.73244e-09	-0.0940288	0.429	0.67	2.80152e-05
Hnrnpf	Basal 1	1.74676e-09	-0.172356	0.931	0.97	2.82468e-05
Lnx2	Basal 1	1.7514e-09	-0.0358502	0.125	0.29	2.83219e-05
Ash1l	Basal 1	1.76634e-09	-0.0517428	0.312	0.57	2.85636e-05
Rnf19a	Basal 1	1.77628e-09	-0.049924	0.203	0.41	2.87242e-05
Qrich1	Basal 1	1.81282e-09	-0.0818992	0.445	0.695	2.93151e-05
Suco	Basal 1	1.8141e-09	-0.0851845	0.402	0.66	2.93359e-05
9930021J03Rik	Basal 1	1.84198e-09	-0.0390367	0.162	0.35	2.97867e-05
Ccng2	Basal 1	1.87624e-09	-0.114221	0.418	0.665	3.03407e-05
Herpud1	Basal 1	1.91171e-09	-0.204608	0.324	0.54	3.09143e-05
2310057M21Rik	Basal 1	1.93428e-09	-0.0532096	0.21	0.415	3.12793e-05
Zfp46	Basal 1	1.93532e-09	-0.0308871	0.112	0.27	3.12961e-05
1810013L24Rik	Basal 1	1.93878e-09	-0.0898468	0.396	0.625	3.1352e-05
Slc30a4	Basal 1	1.9487e-09	-0.0707287	0.294	0.53	3.15124e-05
Sqor	Basal 1	1.97385e-09	-0.0322772	0.037	0.13	3.19192e-05
Etv6	Basal 1	2.04412e-09	-0.0539004	0.159	0.34	3.30555e-05
Rcan1	Basal 1	2.0449e-09	-0.0896915	0.382	0.62	3.30681e-05
Ndufs3	Basal 1	2.05531e-09	0.166956	0.897	0.92	3.32364e-05
Gan	Basal 1	2.07897e-09	-0.0311155	0.157	0.345	3.3619e-05
Taok1	Basal 1	2.09118e-09	-0.0699187	0.409	0.665	3.38165e-05
Aes	Basal 1	2.12479e-09	-0.162497	0.919	0.985	3.436e-05
Mtif3	Basal 1	2.16486e-09	-0.0355495	0.144	0.32	3.50079e-05
Chd4	Basal 1	2.21065e-09	-0.110814	0.701	0.89	3.57485e-05
Prrx1	Basal 1	2.23802e-09	-0.0291252	0.035	0.125	3.6191e-05
Atxn7	Basal 1	2.24616e-09	-0.0445559	0.154	0.33	3.63227e-05
Pfn1	Basal 1	2.25691e-09	-0.148824	0.997	1	3.64965e-05
Sde2	Basal 1	2.2801e-09	-0.071127	0.412	0.685	3.68715e-05
Mat2a	Basal 1	2.28244e-09	-0.0799938	0.365	0.62	3.69094e-05
Nuak2	Basal 1	2.32474e-09	-0.118192	0.289	0.485	3.75934e-05
Kctd12	Basal 1	2.33207e-09	-0.0568787	0.155	0.33	3.7712e-05
Rybp	Basal 1	2.34084e-09	-0.0599847	0.21	0.41	3.78538e-05
Dtx3	Basal 1	2.49859e-09	-0.0464978	0.253	0.48	4.04047e-05
Fam53c	Basal 1	2.51677e-09	-0.0268207	0.129	0.3	4.06987e-05
Lmtk2	Basal 1	2.64599e-09	-0.0244319	0.047	0.15	4.27883e-05
Retreg1	Basal 1	2.66792e-09	-0.0554173	0.195	0.39	4.31429e-05
Hmgn2	Basal 1	2.70121e-09	-0.22259	0.701	0.845	4.36813e-05
Tnrc18	Basal 1	2.70176e-09	-0.0460519	0.269	0.505	4.36902e-05
Ubald1	Basal 1	2.70866e-09	-0.0718376	0.342	0.575	4.38017e-05
Kif26a	Basal 1	2.80506e-09	-0.0312598	0.08	0.21	4.53606e-05
Ncoa2	Basal 1	2.81215e-09	-0.0401336	0.13	0.295	4.54753e-05
Zc3h18	Basal 1	2.85893e-09	-0.0360114	0.252	0.49	4.62317e-05
Col8a1	Basal 1	2.90606e-09	-0.069684	0.261	0.47	4.69938e-05
Ngf	Basal 1	2.92594e-09	-0.170156	0.321	0.535	4.73154e-05
Ythdf2	Basal 1	2.93903e-09	-0.0881038	0.399	0.67	4.7527e-05
Lif	Basal 1	2.99439e-09	-0.0953198	0.134	0.29	4.84223e-05
Ndufb9	Basal 1	3.01557e-09	0.128149	0.976	0.995	4.87648e-05
Foxp1	Basal 1	3.06307e-09	-0.131425	0.692	0.845	4.9533e-05
Dnajb4	Basal 1	3.10378e-09	-0.112725	0.368	0.62	5.01912e-05
Ubl5	Basal 1	3.20891e-09	-0.104131	0.991	0.99	5.18913e-05
Tuft1	Basal 1	3.24118e-09	-0.0481048	0.241	0.46	5.24132e-05
Tug1	Basal 1	3.24219e-09	-0.0391751	0.197	0.405	5.24294e-05
Irs2	Basal 1	3.26534e-09	-0.038784	0.172	0.365	5.28038e-05
mt-Co1	Basal 1	3.27001e-09	-0.105794	0.997	0.985	5.28793e-05
Atp5j2	Basal 1	3.29157e-09	-0.113942	0.989	0.995	5.32279e-05
Tmem2	Basal 1	3.30291e-09	-0.0818735	0.23	0.43	5.34114e-05
Ano6	Basal 1	3.31383e-09	-0.0324622	0.239	0.47	5.3588e-05
Scd1	Basal 1	3.33753e-09	-0.173457	0.228	0.44	5.39712e-05
Ddias	Basal 1	3.47497e-09	-0.0287003	0.101	0.245	5.61938e-05
Ncoa6	Basal 1	3.55151e-09	-0.0294277	0.162	0.355	5.74314e-05
Ripk2	Basal 1	3.57124e-09	-0.0400992	0.086	0.22	5.77505e-05
Rnf185	Basal 1	3.61836e-09	-0.0344612	0.129	0.295	5.85125e-05
Golgb1	Basal 1	3.65796e-09	-0.078709	0.385	0.625	5.91529e-05
Hotairm1	Basal 1	3.70318e-09	-0.0361531	0.112	0.265	5.98842e-05
Gt(ROSA)26Sor	Basal 1	3.81506e-09	-0.047773	0.265	0.5	6.16933e-05
Nav1	Basal 1	3.81939e-09	-0.0587256	0.281	0.51	6.17633e-05
Slco2a1	Basal 1	3.83189e-09	-0.156503	0.839	0.94	6.19655e-05
Rpl34	Basal 1	3.91669e-09	-0.0782242	0.998	1	6.33368e-05
Dll1	Basal 1	4.08632e-09	-0.0399336	0.15	0.325	6.60798e-05
Cab39	Basal 1	4.09194e-09	-0.109816	0.643	0.865	6.61707e-05
Afap1l2	Basal 1	4.2061e-09	-0.0557587	0.097	0.24	6.80168e-05
Dhx32	Basal 1	4.27462e-09	-0.0747832	0.322	0.565	6.91249e-05
Gramd3	Basal 1	4.34534e-09	-0.0655088	0.342	0.605	7.02685e-05
Med26	Basal 1	4.35113e-09	-0.0255768	0.096	0.24	7.03621e-05
Eif4ebp2	Basal 1	4.39523e-09	-0.0781673	0.485	0.76	7.10752e-05
Foxn2	Basal 1	4.47932e-09	-0.034545	0.144	0.32	7.24351e-05
Fosl2	Basal 1	4.49874e-09	-0.0832415	0.367	0.61	7.27491e-05
Sbno2	Basal 1	4.86127e-09	-0.0890635	0.485	0.715	7.86115e-05
Hmga2	Basal 1	4.93505e-09	-0.28087	0.881	0.85	7.98047e-05
Cblb	Basal 1	4.95478e-09	-0.0398328	0.174	0.365	8.01238e-05
Btf3	Basal 1	4.97542e-09	0.103874	0.996	1	8.04575e-05
Osmr	Basal 1	5.1099e-09	-0.0423487	0.116	0.27	8.26323e-05
Pgam1	Basal 1	5.39469e-09	0.205576	0.984	1	8.72375e-05
Adamts1	Basal 1	5.40756e-09	-0.205797	0.51	0.685	8.74456e-05
2010107E04Rik	Basal 1	5.44174e-09	-0.0924287	0.986	0.985	8.79983e-05
Ccnt1	Basal 1	5.54521e-09	-0.0466375	0.285	0.52	8.96716e-05
Appbp2	Basal 1	5.55882e-09	-0.0916933	0.501	0.745	8.98917e-05
Map2k7	Basal 1	5.58506e-09	-0.0590995	0.188	0.385	9.0316e-05
Cpeb4	Basal 1	5.61732e-09	-0.0342125	0.091	0.23	9.08377e-05
Tnip2	Basal 1	5.65869e-09	-0.0306017	0.095	0.235	9.15067e-05
Cdca4	Basal 1	5.71774e-09	-0.090614	0.436	0.7	9.24616e-05
Pde4d	Basal 1	5.91297e-09	-0.0405577	0.08	0.205	9.56186e-05
Camk2d	Basal 1	6.02374e-09	-0.124759	0.638	0.845	9.74099e-05
Dyrk1b	Basal 1	6.02716e-09	-0.0213243	0.069	0.19	9.74653e-05
Ctbp2	Basal 1	6.04936e-09	-0.0930967	0.552	0.8	9.78242e-05
Dcaf10	Basal 1	6.2774e-09	-0.0445284	0.229	0.445	0.000101512
Kank1	Basal 1	6.46543e-09	-0.031922	0.114	0.27	0.000104552
Rps12-ps3	Basal 1	6.52164e-09	0.181892	0.956	0.935	0.000105461
Cnot6l	Basal 1	6.59908e-09	-0.0591285	0.271	0.49	0.000106714
Impact	Basal 1	6.67371e-09	-0.028173	0.091	0.23	0.000107921
Nrbf2	Basal 1	6.71054e-09	-0.110905	0.57	0.81	0.000108516
Cct4	Basal 1	6.87346e-09	0.174308	0.952	0.96	0.000111151
Bclaf3	Basal 1	7.08619e-09	-0.0253406	0.054	0.16	0.000114591
Tmem184c	Basal 1	7.16837e-09	-0.0270115	0.129	0.295	0.00011592
Mpzl3	Basal 1	7.251e-09	-0.10927	0.284	0.505	0.000117256
Trim8	Basal 1	7.43109e-09	-0.094466	0.651	0.875	0.000120168
Scaf1	Basal 1	7.56356e-09	-0.0220322	0.053	0.16	0.00012231
Rpl35a	Basal 1	7.7863e-09	-0.0742748	0.999	1	0.000125912
Mepce	Basal 1	7.79563e-09	-0.0293173	0.107	0.255	0.000126063
Gpatch8	Basal 1	7.86398e-09	-0.0506282	0.279	0.515	0.000127168
F3	Basal 1	7.86399e-09	-0.222913	0.394	0.615	0.000127169
Zdhhc21	Basal 1	7.89223e-09	-0.0733446	0.29	0.51	0.000127625
Smndc1	Basal 1	8.01413e-09	-0.107163	0.549	0.75	0.000129597
Map3k1	Basal 1	8.02952e-09	-0.0250067	0.062	0.175	0.000129845
Gfod1	Basal 1	8.11842e-09	-0.0494477	0.134	0.29	0.000131283
Tmem161b	Basal 1	8.58708e-09	-0.0205777	0.069	0.19	0.000138862
Csrnp1	Basal 1	8.71017e-09	-0.124536	0.569	0.78	0.000140852
Hyal1	Basal 1	9.03096e-09	-0.0373719	0.218	0.42	0.00014604
Spon2	Basal 1	9.31729e-09	-0.0468902	0.045	0.14	0.00015067
Trim26	Basal 1	9.37294e-09	-0.0409074	0.266	0.485	0.00015157
Bid	Basal 1	9.80054e-09	-0.0626888	0.195	0.38	0.000158485
Bola2	Basal 1	9.80611e-09	-0.122967	0.941	0.96	0.000158575
Uaca	Basal 1	9.82847e-09	-0.0884849	0.425	0.67	0.000158936
Wnt11	Basal 1	9.88874e-09	-0.0224934	0.049	0.15	0.000159911
Ktn1	Basal 1	1.00602e-08	-0.118151	0.735	0.89	0.000162684
Daxx	Basal 1	1.00696e-08	-0.0423104	0.156	0.33	0.000162835
Ubr4	Basal 1	1.01061e-08	-0.0730939	0.426	0.665	0.000163426
Lrfn4	Basal 1	1.01524e-08	-0.0329896	0.161	0.345	0.000164174
Prdm1	Basal 1	1.01524e-08	-0.0466895	0.162	0.335	0.000164174
Atp5b	Basal 1	1.01542e-08	0.215565	0.983	0.995	0.000164204
Rrad	Basal 1	1.0157e-08	-0.209838	0.335	0.54	0.00016425
Tacc2	Basal 1	1.03446e-08	-0.0653474	0.412	0.67	0.000167283
Mkl2	Basal 1	1.04354e-08	-0.0282951	0.136	0.305	0.000168751
Bcorl1	Basal 1	1.04846e-08	-0.0243787	0.058	0.165	0.000169547
Rel	Basal 1	1.05409e-08	-0.0302858	0.196	0.395	0.000170457
Plagl2	Basal 1	1.05913e-08	-0.0300953	0.104	0.25	0.000171273
Atp9b	Basal 1	1.06599e-08	-0.0331627	0.206	0.415	0.000172382
Pvr	Basal 1	1.09418e-08	-0.101729	0.41	0.64	0.000176939
Rprd2	Basal 1	1.10625e-08	-0.0323032	0.166	0.35	0.000178892
Dnmt3a	Basal 1	1.11312e-08	-0.0262631	0.135	0.305	0.000180003
Bag5	Basal 1	1.13809e-08	-0.0890232	0.206	0.395	0.00018404
Bmp7	Basal 1	1.1531e-08	-0.0345538	0.199	0.4	0.000186467
Kin	Basal 1	1.16064e-08	-0.0475307	0.162	0.335	0.000187687
Mtmr6	Basal 1	1.16377e-08	-0.0372667	0.192	0.38	0.000188193
Pard6b	Basal 1	1.17162e-08	-0.116431	0.245	0.44	0.000189462
Jund	Basal 1	1.18486e-08	-0.329199	0.913	0.945	0.000191604
Crk	Basal 1	1.20268e-08	-0.109741	0.657	0.86	0.000194485
Eif3e	Basal 1	1.23968e-08	0.153416	0.965	0.985	0.000200468
Fndc3a	Basal 1	1.25007e-08	-0.0656907	0.382	0.635	0.000202149
Synj1	Basal 1	1.26112e-08	-0.0285608	0.111	0.26	0.000203936
Amotl2	Basal 1	1.26307e-08	-0.0669178	0.224	0.42	0.000204252
Mad2l1bp	Basal 1	1.26988e-08	-0.0399893	0.18	0.365	0.000205352
Ascc3	Basal 1	1.29954e-08	-0.0648008	0.331	0.565	0.000210148
Relb	Basal 1	1.30878e-08	-0.0738939	0.385	0.65	0.000211642
Qk	Basal 1	1.31698e-08	-0.0815754	0.48	0.74	0.000212969
Stx5a	Basal 1	1.35239e-08	-0.0947469	0.547	0.76	0.000218695
Mapk1ip1l	Basal 1	1.36734e-08	-0.0887112	0.552	0.795	0.000221113
Brd2	Basal 1	1.37559e-08	-0.113443	0.691	0.895	0.000222447
Med1	Basal 1	1.37643e-08	-0.0607284	0.303	0.54	0.000222583
Ube2d2a	Basal 1	1.39321e-08	-0.156258	0.924	0.965	0.000225295
Zfp36	Basal 1	1.39824e-08	-0.00331366	0.621	0.88	0.000226109
Wsb2	Basal 1	1.40057e-08	-0.12372	0.621	0.845	0.000226487
Rapgef3	Basal 1	1.43159e-08	-0.0901477	0.337	0.545	0.000231503
Tmem258	Basal 1	1.44083e-08	-0.11898	0.959	0.98	0.000232997
Stmn1	Basal 1	1.46345e-08	-0.385084	0.566	0.735	0.000236654
Ndufa8	Basal 1	1.46673e-08	0.130251	0.963	0.985	0.000237186
AC127341.3	Basal 1	1.52844e-08	-0.0414594	0.222	0.42	0.000247165
Smim1	Basal 1	1.58752e-08	-0.0275216	0.033	0.115	0.000256717
Foxo1	Basal 1	1.6009e-08	-0.136812	0.36	0.585	0.000258881
Srsf3	Basal 1	1.61307e-08	-0.185654	0.959	0.98	0.000260849
Plxnb1	Basal 1	1.64524e-08	-0.0296323	0.213	0.42	0.000266052
Ranbp10	Basal 1	1.68356e-08	-0.02529	0.122	0.28	0.000272248
Ppp1r8	Basal 1	1.68999e-08	-0.0358185	0.195	0.395	0.000273288
Inpp5f	Basal 1	1.7522e-08	-0.0348035	0.148	0.315	0.000283348
Krt5	Basal 1	1.80237e-08	0.243292	0.989	0.87	0.000291461
Tcaf1	Basal 1	1.80347e-08	-0.0183351	0.145	0.32	0.000291639
Cd63	Basal 1	1.82869e-08	0.229761	0.99	0.98	0.000295718
Pgk1	Basal 1	1.83302e-08	0.260408	0.985	0.985	0.000296418
Pnpla8	Basal 1	1.84885e-08	-0.0610782	0.301	0.53	0.000298978
Fcho2	Basal 1	1.85847e-08	-0.0180427	0.205	0.42	0.000300533
Tbc1d1	Basal 1	1.92134e-08	-0.0633108	0.339	0.575	0.000310699
Ercc1	Basal 1	1.92398e-08	0.198708	0.943	0.94	0.000311127
Siah1a	Basal 1	1.92583e-08	-0.0389065	0.239	0.455	0.000311426
Dcaf6	Basal 1	1.94991e-08	-0.0214474	0.052	0.155	0.00031532
Cct3	Basal 1	1.97716e-08	0.197727	0.917	0.93	0.000319726
Uqcrc1	Basal 1	1.98614e-08	0.190138	0.967	0.975	0.000321179
Cxcl2	Basal 1	2.0681e-08	-0.47609	0.717	0.91	0.000334432
Ccdc28a	Basal 1	2.08404e-08	-0.0270393	0.058	0.165	0.000337011
Aak1	Basal 1	2.0979e-08	-0.0332712	0.127	0.28	0.000339251
Ppp1r13b	Basal 1	2.11893e-08	-0.0226354	0.08	0.205	0.000342651
Traf3ip2	Basal 1	2.12605e-08	-0.0579328	0.26	0.465	0.000343804
Trappc8	Basal 1	2.13027e-08	-0.0318017	0.126	0.28	0.000344486
Egr1	Basal 1	2.16401e-08	-0.0561742	0.288	0.5	0.000349942
Slc19a2	Basal 1	2.19674e-08	-0.0625348	0.276	0.49	0.000355234
Gtpbp2	Basal 1	2.23129e-08	-0.0598697	0.25	0.46	0.000360822
Eva1a	Basal 1	2.23381e-08	-0.132329	0.453	0.66	0.00036123
Fbxo33	Basal 1	2.28498e-08	-0.0326764	0.174	0.355	0.000369505
Mark4	Basal 1	2.30392e-08	-0.0788723	0.435	0.705	0.000372567
Klf5	Basal 1	2.31659e-08	-0.175457	0.903	0.95	0.000374616
Traf1	Basal 1	2.40923e-08	-0.0274057	0.097	0.235	0.000389596
Ugcg	Basal 1	2.40993e-08	-0.0488472	0.276	0.49	0.00038971
Fbxo28	Basal 1	2.43145e-08	-0.0471586	0.34	0.61	0.00039319
Aff1	Basal 1	2.43451e-08	-0.0284712	0.111	0.255	0.000393685
Wapl	Basal 1	2.45239e-08	-0.0717564	0.452	0.71	0.000396576
Hsp90aa1	Basal 1	2.45512e-08	0.225485	0.989	0.985	0.000397018
Aprt	Basal 1	2.47046e-08	0.190937	0.988	0.985	0.000399498
Rnf38	Basal 1	2.47483e-08	-0.0375806	0.189	0.375	0.000400204
Smg8	Basal 1	2.51613e-08	-0.0178764	0.053	0.155	0.000406883
Rc3h1	Basal 1	2.54239e-08	-0.043735	0.224	0.425	0.00041113
Krit1	Basal 1	2.56032e-08	-0.0344392	0.331	0.58	0.000414029
Snx16	Basal 1	2.60372e-08	-0.0404745	0.132	0.29	0.000421047
Pxdc1	Basal 1	2.64402e-08	-0.291374	0.928	0.915	0.000427564
Ecscr	Basal 1	2.64576e-08	-0.0474637	0.083	0.205	0.000427846
Ino80	Basal 1	2.65342e-08	-0.0354445	0.128	0.28	0.000429084
Tns4	Basal 1	2.66347e-08	-0.191893	0.883	0.895	0.00043071
Rnf183	Basal 1	2.72677e-08	-0.0296931	0.039	0.125	0.000440947
Lsm8	Basal 1	2.74989e-08	-0.148083	0.888	0.955	0.000444685
2900097C17Rik	Basal 1	2.77862e-08	-0.0764663	0.54	0.805	0.000449331
Lamtor3	Basal 1	2.78586e-08	-0.0352328	0.216	0.42	0.000450502
Gm20219	Basal 1	2.78635e-08	-0.0375213	0.038	0.125	0.00045058
Tmem131	Basal 1	2.79758e-08	-0.0358949	0.251	0.47	0.000452397
Lmo7	Basal 1	2.83003e-08	-0.116012	0.035	0.115	0.000457644
Pam	Basal 1	2.83095e-08	-0.0639563	0.181	0.35	0.000457793
Ankrd17	Basal 1	2.90831e-08	-0.0918931	0.568	0.805	0.000470303
Sos2	Basal 1	2.99494e-08	-0.0367318	0.125	0.275	0.000484312
Trafd1	Basal 1	3.0042e-08	-0.0663787	0.307	0.525	0.000485809
2610507B11Rik	Basal 1	3.04338e-08	-0.0601018	0.328	0.555	0.000492146
Crkl	Basal 1	3.06093e-08	-0.0289996	0.161	0.335	0.000494984
Birc3	Basal 1	3.09407e-08	-0.0341212	0.191	0.375	0.000500342
Desi2	Basal 1	3.09469e-08	-0.0685015	0.309	0.525	0.000500442
Wtap	Basal 1	3.12348e-08	-0.152924	0.584	0.78	0.000505098
Eif5	Basal 1	3.1533e-08	-0.181625	0.941	0.97	0.00050992
Rlim	Basal 1	3.16542e-08	-0.082545	0.462	0.67	0.00051188
Ccnl2	Basal 1	3.19359e-08	-0.0773638	0.599	0.83	0.000516435
Clip2	Basal 1	3.23269e-08	-0.0265708	0.096	0.23	0.000522758
Cited4	Basal 1	3.25078e-08	-0.0656866	0.032	0.11	0.000525683
Rsrp1	Basal 1	3.29781e-08	0.274915	0.681	0.655	0.000533289
Dock5	Basal 1	3.30071e-08	-0.0268786	0.118	0.27	0.000533757
Rc3h2	Basal 1	3.33037e-08	-0.038954	0.262	0.485	0.000538553
Cdc42ep5	Basal 1	3.4614e-08	-0.112133	0.063	0.165	0.000559743
Hdac5	Basal 1	3.46803e-08	-0.0258317	0.092	0.225	0.000560816
Evi5	Basal 1	3.49478e-08	-0.125343	0.272	0.475	0.000565141
Hunk	Basal 1	3.54517e-08	-0.0219057	0.043	0.135	0.000573289
Psmb7	Basal 1	3.61104e-08	0.154438	0.972	0.985	0.000583942
Zfp740	Basal 1	3.62906e-08	-0.0347133	0.213	0.41	0.000586855
Tcf4	Basal 1	3.70319e-08	-0.0404597	0.212	0.41	0.000598843
Fam204a	Basal 1	3.70505e-08	-0.0790983	0.54	0.795	0.000599143
Lats1	Basal 1	3.72241e-08	-0.0377562	0.235	0.45	0.000601952
Bmp2	Basal 1	3.78744e-08	-0.0884074	0.171	0.34	0.000612467
Mapk9	Basal 1	3.83924e-08	-0.0834796	0.288	0.52	0.000620843
[truncated: 52,052 more rows]

## Sheet: scRNAseq-GFP-markers
Gene	p_val	avg_logFC	pct.1	pct.2	p_val_adj	cluster
[truncated: 2,343 more rows]

[truncated: 1 more sheets: scRNAseq-CD45-markers]
