# Supplementary material for: Single-cell evaluation reveals shifts in the tumor-immune niches that shape and maintain aggressive lesions in the breast
Source: Nat Commun. 2021 Aug 18;12:5024. doi: 10.1038/s41467-021-25240-z (PMC8373912; doi:10.1038/s41467-021-25240-z)
Supplement: Supplementary file 4 — Supplementary Software 1 [file 41467_2021_25240_MOESM4_ESM.zip]

Archive with 15 entries (10 files):
- RNASeq/
- RNASeq/R/
- RNASeq/R/aux_func.R
- RNASeq/R/RNASeq_analysis.R
- RNASeq/README
- RNASeq/RData/
- RNASeq/RData/sin-toc-gin.RData
- RNASeq/example_Database/
- RNASeq/example_Database/example_GRCm38-mm10/
- RNASeq/example_Database/example_GRCm38-mm10/example_GRCm38mm10.fa
- RNASeq/example_Database/example_GRCm38-mm10/example_gencode.vM19.primary_assembly.annotation.gtf
- RNASeq/example_Database/example_c2.all.v7.0.symbols.gmt
- RNASeq/example_Database/example_h.all.v7.0.symbols.gmt
- RNASeq/buildIdx-STAR-GRCm38mm10.lsf
- RNASeq/RNASeq_commands.lsf
