# Supplementary material for: Single-cell evaluation reveals shifts in the tumor-immune niches that shape and maintain aggressive lesions in the breast
Source: Nat Commun. 2021 Aug 18;12:5024. doi: 10.1038/s41467-021-25240-z (PMC8373912; doi:10.1038/s41467-021-25240-z)
Supplement: Supplementary file 4 — Supplementary Software 1 [file 41467_2021_25240_MOESM4_ESM.zip › RNASeq/R/aux_func.R]

DESeq2.DE.meanExpPerGrp <- function(dds, var.name="group" )
{
    meanExpPerGrp <- sapply( levels(dds@colData[, var.name]), function(x) rowMeans( counts(dds, normalized=TRUE)[, dds@colData[, var.name] == x] ) )
    colnames(meanExpPerGrp) = paste( "mean", colnames(meanExpPerGrp), sep="." )

    return( meanExpPerGrp )
}


DESeq2.DE.res2output <- function(res, gin1=gin, meanExpPerGrp, FC.cutoff1=c(0,2), contrast.type=c("list", "list.multi", "character", "numeric"), var.name="group" )
{
    res = res[ order(res$padj), ]
    output = as.data.frame(res)

    contrast.type = match.arg( contrast.type )
    print( paste( "contrast.type = ", contrast.type ) )
    metadata = mcols(res)
    tmp = grep( "p-value", metadata$description, val=T )[1]
    pval.test = sub( " p-value.*", "", tmp )
    tmp = grep( "log2 fold change", metadata$description, val=T )[1]  
    cmp = sub( ".*: ", "", tmp )

    if( contrast.type == "character" ){
        var.name = unlist( strsplit(cmp, " ") )[1]
        c1 = unlist( strsplit(cmp, " ") )[2]
        c2 = unlist( strsplit(cmp, " ") )[4]
        cmp1 = gsub(" ", "-", cmp )

        mean1 = meanExpPerGrp[ match(rownames(output), rownames(meanExpPerGrp)), paste0("mean.", c(c1, c2) ) ]

    } else if( contrast.type == "list" ){
        c1 = unlist( strsplit(cmp, " ") )[1]
        c2 = unlist( strsplit(cmp, " ") )[3]
        if( grep(var.name, c1) == 1 & grep(var.name, c2) == 1){
            c1 = sub( var.name, "", c1 )
            c2 = sub( var.name, "", c2 )
        }else{
            print( paste("Error: in function DESeq2.DE.res2output(), incorrect input var.name=", var.name ) )
            return()
        }
        cmp1 = paste(c1, "vs", c2, sep="-")

        mean1 = meanExpPerGrp[ match(rownames(output), rownames(meanExpPerGrp)), paste0("mean.", c(c1, c2) ) ]

    } else if( contrast.type == "numeric" ){
        mean1 = meanExpPerGrp[ match(rownames(output), rownames(meanExpPerGrp)), ]

    } else if( contrast.type == "list.multi" ){
        t2 = unlist( strsplit(cmp, " ") )
        flag = match("vs", t2 )
        c1 = unlist( strsplit(cmp, " ") )[flag-1]
        c2 = unlist( strsplit(cmp, " ") )[length(t2)]
        if( grep(var.name, c1) == 1 & grep(var.name, c2) == 1){
            c1 = gsub( var.name, "", c1 )
            c2 = gsub( var.name, "", c2 )
        }else{
            print( paste("Error: in function DESeq2.DE.res2output(), incorrect input var.name=", var.name ) )
            return()
        }
        cmp1 = paste(c1, "vs", c2, sep="-")

        c1 = unlist( strsplit( c1, "\\+" ) )
        c2 = unlist( strsplit( c2, "\\+" ) )
    }


    output = cbind( gin1[match(rownames(output), gin1$gid), c( "gene_id", "gene_name", "chr", "start", "end" ) ],
                   mean1,
                   output )
    output$FDR = output$padj


    fout.output = sprintf("../Output/DE-FC%i-%s.tsv", FC.cutoff1, cmp1 )
    write.table( output,  file=fout.output, sep="\t", quote=F, row.names=F)

    flag = which( output$padj < FDR.cutoff )
    n.sig1 = matrix( data= length(flag), dimnames=list( paste(paste(c1, collapse="+"), paste(c2, collapse="+"), sep=" vs ") , paste0( "N.sig.DE.FC", FC.cutoff1) ))
    gid.sig1 = output$gene_name[flag]

    return( list(output=output, n.sig=n.sig1, gid.sig=gid.sig1, fout=fout.output, cmp.name=cmp1 ) )
}


heatmap.by.plot <- function(datamtx, cl.mtx=NULL, median.center=TRUE, contrast=3,
                            zlim.main=NULL,
                            do.uscluster=TRUE,
                            is.count=FALSE,
                            rowtree=NULL, coltree=NULL, keep.row.order=FALSE, keep.col.order=FALSE,
                            flip.colInd=FALSE,
                            flip.rowInd=FALSE,
                            col.cl=NULL,
                            col.main=gplots::bluered(128),
                            color.bar.legend=NULL,
                            col.row.label=NULL,
                            plot.ddr=TRUE, plot.ddc=TRUE, plot.cl.name=TRUE, plot.cl.legend=TRUE, plot.col.label=TRUE, plot.row.label=TRUE, plot.row.label.legend=FALSE, y.row.legend=0.4,
                            cex.1=1, cex.4 = 0.4, cex.cl=0.8, cex.cl.legend=0.8,
                            sampleDistance="pearson", sampleLinkage="ward.D2", geneDistance="pearson", geneLinkage="ward.D2",
                            density.label=c("value", "highlow", FALSE),
                            separation.factor=2.7,
                            margin.size=c("small", "large")  
                            )
{

    library( ClassDiscovery)

    print( paste( "contrast = ", contrast ) )
    if( !is.null( cl.mtx) & !is.matrix(cl.mtx) ){
        cat( "Error: input cl.mtx is not a matrix. Quitting from heatmap.by.plot()..." )
        return(1)
    }

    datamtx.orig = datamtx
    ## median center first
    if( median.center){
        print( "median.center" )
        datamtx = t( apply( datamtx, 1, function(x) x - median(x) ) )
    }

    temp = datamtx
    if( do.uscluster ){
        print( paste( "geneDistance = ", geneDistance, "geneLinkage =", geneLinkage ) )
        m.out = ClassDiscovery::Mosaic( datamtx,  sampleDistance, sampleLinkage, geneDistance, geneLinkage, usecor = FALSE, center = FALSE )

        rowtree = m.out@genes
        coltree = m.out@samples
    }

    if( keep.row.order ){
        rowInd = 1:nrow(datamtx)
        if( plot.ddr ) ddr = as.dendrogram(rowtree)
    }else{
        if( !is.null( rowtree ) ){
            ddr = as.dendrogram(rowtree)
            rowInd <- order.dendrogram(ddr)
            if(flip.rowInd){
                rowInd = rev( rowInd )
                ddr = rev(ddr)
            }
        } else{
            stop("Need to input rowtree (e.g. hclust object).")
        }
    }


    if( keep.col.order ){
        colInd = 1:ncol(datamtx)
        if( plot.ddc ) ddc = as.dendrogram(coltree)
    }else{
        if( !is.null( coltree ) ){
            ddc = as.dendrogram(coltree)
            colInd <- order.dendrogram(ddc)
            if(flip.colInd){
                colInd = rev( colInd )
                ddc = rev(ddc)
            }
        } else{
            stop("Need to input coltree (e.g. hclust object).")
        }
    }


   if( is.count){
       if( is.null(contrast) ){
           zlim1 = c(0, max(as.numeric(temp), na.rm=T) )     
           if( is.null( col) ){
               colt <- c( 0, topo.colors( max(as.numeric(temp)) ) )  
           }else{    ## 20160527
               colt = col.main
           }

       }else{
           if( length(contrast) != 2 ){
               stop( paste("Error input: when datamtx is.count, need to specify contrast (of length 2):", "(1) e.g. c(0,7): to indicate how-many-types-of-count (7) there are in the datamtx, with 0 indicating missing values.", "(2) e.g. c(-2, 2): for CNV data (-2, -1, 0, 1, 2).", sep="\n") )   
           }
           zlim1 = contrast  
           if( is.null( col.main) ){
               colt<- c( 0, topo.colors( contrast[2] ) )
           }else{  
               colt = col.main
           }
       }

   }else if( !is.count){   
       if( is.null(contrast) ){
           zlim1 = c(0, max(as.numeric(temp), na.rm=T) )     

       }else if( length( contrast ) == 1 ){
                trimvalue = abs(contrast)
                print(paste("Using trimvalue=(+/-)", trimvalue, "for contrast"))
                temp[temp < -trimvalue] = -trimvalue
                temp[temp > trimvalue] = trimvalue
                zlim1 = c(-trimvalue, trimvalue)
       }else if (length(contrast) == 2 ){
                lim = round( quantile( as.numeric(temp), probs=contrast, na.rm=T ), 2)
                print(paste("Using the following quantile values for contrast:"))
                print( lim )
                temp[which(temp < lim[[1]], arr.ind=T)] = lim[[1]]
                temp[which(temp > lim[[2]], arr.ind=T)] = lim[[2]]
                zlim1 = c(lim[[1]], lim[[2]])
       }
       if( is.null( col.main) ){
           colt<- gplots::greenred(128)
       }else{    
           colt = col.main
       }
   }

    if( !is.null(zlim.main) )  zlim1 = zlim.main

    print( "point 1" )


    if( margin.size == "small" ){
        print( "margin.size small" )
        margins = c(2, 1)  

    }else if( margin.size == "large" ){
        print( "margin.size large" )
        margins = c(6, 1)   
    }

    keysize <- 1  
    print( "point 1.01" )
    N.cl.var = ifelse( is.null(cl.mtx), 1, ncol(cl.mtx) )
    print( "point 1.02" )
    seq.legend = 5 + N.cl.var
    tmp = NULL
    for( i in 1:N.cl.var ){
        tmp = c( tmp, c( 0, 5+i-1, seq.legend ) )
    }
    lmat = matrix( data=c(4, 3, seq.legend, tmp, 2, 1, seq.legend), ncol=3, byrow=TRUE )
    hei.legend <- ifelse( !is.null(cl.mtx),  0.2*ncol(cl.mtx), 0.06 )
    lhei <- c(keysize,  rep( hei.legend/N.cl.var, N.cl.var), 4.5)
    lwid <- c(keysize, 4.5, keysize)

    layout(lmat, widths = lwid, heights = lhei, respect = FALSE)


    par(mar = c(margins[1], 0, 0, margins[2]))
    print( head(colt) )
    print( length(colt) )
    image(x=1:dim(temp)[2], y=1:dim(temp)[1], z=tflip(temp[rowInd, colInd]), xlim = 0.5 + c(0, dim(temp)[2]), ylim = 0.5 + c(0, dim(temp)[1]), zlim=zlim1,
              axes = FALSE, xlab = "", ylab = "", col = colt )
    box()
    if( plot.col.label ){
        print( "plot.col.label" )
        axis(1, at=1:dim(temp)[2], colnames(temp)[colInd], las=2 , cex.axis=cex.1)
    }

    if( is.null(col.row.label) ){
        col.gene = rep(1, dim(temp)[1] )
    }else{
        col.gene = as.integer( as.factor( col.row.label ) )
        col.gene = c(1, RColorBrewer::brewer.pal(9, "Set1")[-6], RColorBrewer::brewer.pal(9, "Set3"))[ col.gene ]
        names(col.gene) = col.row.label
    }
    if( plot.row.label ){
        print( "plot.row.label" )
        Map(function(x,y,z)
            axis(4, at=x, col.axis=y, labels=z, lwd=0, las=1, cex.axis=cex.4, line=-0.5),
            1:nrow(temp),
            rev(col.gene[rowInd]),
            rev(rownames(temp)[rowInd])
            )
    }


    if( plot.ddr ){
        print( "plot.ddr" )
        par(mar = c(margins[1], 0, 0, 0))
        plot( rev(ddr), horiz = TRUE, axes = FALSE, yaxs = "i", leaflab = "none")      
    }else{
        plot(0, type="n", axes=FALSE, xlab="", ylab="")
    }

    if( plot.ddc ){
        print( "plot.ddc" )
        par(mar = c(0, 0,  0, margins[2]))
        plot(ddc, axes = FALSE, xaxs = "i", leaflab = "none")
    }else{
        plot(0, type="n", axes=FALSE, xlab="", ylab="")
    }


    if( density.label == FALSE ){
        plot.text("")

    }else{
        print( "plot.density.legend.color.bar" )

         if( is.count){
             color.bar = matrix(data=zlim1[1]:zlim1[2], byrow=TRUE, nrow=1 )    
         }else{ 
              color.bar = matrix(data=seq(zlim1[1], zlim1[2], length = length(colt)), byrow=TRUE, nrow=1 )
          }

         par( mai=c(0.2, 0.4, 0.1, 0.5) )
         image( 1:nrow(color.bar), 1:ncol( color.bar), z=color.bar, col=colt,
                xlab="", ylab="", xaxt="n", yaxt="n" )
         box()
          if( is.count){
              if( is.null(color.bar.legend) ){
                  axis(4, at=1:ncol(color.bar), labels=as.numeric(color.bar), las=2, cex.axis=1)
              }else{  
                  axis(4, at=1:ncol(color.bar), labels=color.bar.legend, las=2, cex.axis=1)
              }
         }else{  
             range1 = range(color.bar)
             if(  density.label == "value" ){
                 axis(4, at=c(1, round(mean(c(1,ncol(color.bar)))), ncol(color.bar)), labels=round(c(range1[1], mean(range1), range1[2]), 1), las=2, cex.axis=1)
             }else if( density.label == "highlow" ){
                 axis(4, at=c(1, ncol(color.bar)), labels=c("Low", "High"), las=2, cex.axis=1)
             }else{
                 stop( paste("Error: heatmap.by.plot()::density.label must be 'value', or 'highlow', or FALSE. Cannot be", density.label) )
             }

         }
      }


    par(mar = c(0.5, 0, 0, margins[2]))
    if( is.null( cl.mtx) ){
        plot(0:1, type="n", xaxt="n", yaxt="n", xlab="", ylab="", bty="n")

    }else{
        print( "plot.clinical.variable matrix")
        col.cl1 = NULL
        for( i in 1:ncol(cl.mtx) ){
                n.level1 = max( as.integer( as.factor(cl.mtx[,i]) ), na.rm=T )
                print( paste( "i=", i, "n.level1=", n.level1) )

                if( i == 1){
                    if( ! is.null( col.cl) ){
                        if( length(col.cl) < n.level1 ){
                            stop( "Error: input col.cl is less than the number of levels in variable 1 of cl.mtx." )
                        } else{
                            col.cl1[[i]] = col.cl[1:n.level1]
                        }

                    }else{
                        col.cl1[[i]] = choose.color( n.level1, i, grey=TRUE )
                    }

                }else{
                    col.cl1[[i]] = choose.color( n.level1, i, grey=FALSE )

                }
        }

        cl.mtx.val = matrix( data=NA, ncol=ncol(cl.mtx), nrow=nrow(cl.mtx), dimnames=dimnames(cl.mtx) )
        for( i in 1:ncol(cl.mtx) ){
            cl.mtx.val[, i] = as.integer( factor(cl.mtx[,i]) )
        }
        cl.mtx.val = cl.mtx.val[colInd, ,drop=F] 
        color.bar.name = list()
        for( i in 1:ncol(cl.mtx) ){
            color.bar.name[[i]] = levels( factor( cl.mtx[,i] ) )
        }
        names(color.bar.name) = colnames(cl.mtx)

        print( "col.cl1:")

        for( i in 1:ncol(cl.mtx) ){
            if( i ==ncol(cl.mtx) ){
                par(mar = c(0.5, 0, 0, margins[2]))
            }else{
                par(mar = c(0, 0, 0, margins[2]))
            }
            z = cl.mtx.val[, i, drop=F]
            image(1:dim(z)[1], 1:dim(z)[2], z=z, axes = FALSE, xlab = "", ylab = "", col=col.cl1[[i]], zlim=c(1,length(col.cl1[[i]])) )  
            abline( h=1:ncol(z)+0.5, col="white", lwd=1 )

            abline( v=c(0,nrow(z) ) + 0.5, col=1, lwd=1 )
            if( i == 1 )  abline( h=1.4, col=1, lwd=1 )
            if( i == ncol(cl.mtx) )  abline( h=0.6, col=1, lwd=1 )

            if( plot.cl.name)  axis(2, at=1, labels=colnames(cl.mtx.val)[i], las=2, cex.axis=cex.cl)
        }

    }


    par( mai=c(0, 0, 0, 0) )
    plot(0, type="n", axes=FALSE, xlab="", ylab="")

    if( !is.null(cl.mtx) & plot.cl.legend ){
        print( "plot.cl.legend"  )
        cl.mtx.val = cl.mtx.val[match(rownames(cl.mtx), rownames(cl.mtx.val)), match(colnames(cl.mtx), colnames(cl.mtx.val)), drop=F ]
        print(paste("identical rownames?", identical( rownames(cl.mtx.val), rownames(cl.mtx) ) ))
        print(paste("identical colnames?", identical( colnames(cl.mtx.val), colnames(cl.mtx) ) ))
        color.bar = NULL

        print( "x-y for cl.legend:" )
        for( j in 1:ncol(cl.mtx)){
            x1 = 0.6
            y1 =  (1+1/separation.factor)-j/separation.factor  
            print( paste("x=", x1, "y=", y1 ) )
            tmp.col = col.cl1[[j]]
            legend( x=x1, y=y1, legend=color.bar.name[[j]],
                   bty="n", pch=22,
                   col=tmp.col,
                   pt.bg=tmp.col,
                   pt.cex=cex.cl.legend*1.5,
                   cex=cex.cl.legend
                   )
            if( plot.cl.name)  text( x=x1, y=y1, labels=names(color.bar.name)[j], pos=4, cex=cex.cl.legend )
        }

    }

    if( plot.row.label.legend ){
        print( "plot.row.label.legend" )
        tmp = unique( col.gene )
        names(tmp) = names(col.gene)[match(tmp, col.gene)]
        x1 = 0.7
        y1 = 0.1
        print( "x-y for row.label.legend:" )
        print( paste("x=", x1, "y=", y1 ) )
        legend( x=x1, y=y1, legend =names(tmp),
               inset = c(0, y.row.legend),
               cex=1, bty = "n", pch = 22,
               text.col=tmp, col=tmp, pt.bg =tmp
               )
    }


    if( do.uscluster )  invisible( list(m.out=m.out, heatmap.mtx=datamtx[rowInd, colInd], mtx.orig.reordered=datamtx.orig[rowInd, colInd], mtx.orig.mc=datamtx )  )
}


plot.DE.sig.top <- function( vstc1=vstc, DE.output=output0, FC1=0, colData1, var.name="group", sid.groups=c("DP", "WT"), top.total=100, ... )
{
    top.up = top.down = floor( top.total/2 )
    output = DE.output[ !is.na(DE.output$padj), ]
    output = output[ output$padj < FDR.cutoff, ]
    up = output[output$log2FoldChange > 0, ]
    down = output[output$log2FoldChange < 0, ]
    n.up = ifelse( nrow(up) > top.up, top.up, nrow(up) )
    n.down = ifelse( nrow(down) > top.down, top.down, nrow(down) )
    gid.sig1 = c( up$gene_name[1:n.up], down$gene_name[1:n.down] )
    gid1 = c( up$gene_id [1:n.up], down$gene_id [1:n.down] )

    colData1 = filter( colData1, get(var.name) %in% sid.groups )
    sid1 = colData1$sid

    dm1 = vstc1[gid1, sid1 ]
    rownames(dm1) = gid.sig1

    cl1 = matrix( data=unlist(colData1[ , var.name]), ncol=1, dimnames=list(colnames(dm1), var.name ) )

    re = heatmap.by.plot(datamtx=dm1, cl.mtx=cl1, median.center=TRUE, do.uscluster=TRUE, col.main=gplots::bluered(128), cex.4=row.label.size( nrow(dm1) ), ... )

    fig.cap = sprintf( "Heatmap of unsupervised clustering of top %i up-regulated and top %i down-regulated significant genes with FDR cutoff of %.2f %s (for better visualization of gene names)", n.up, n.down, FDR.cutoff, ifelse(FC1==0, "", paste0("and fold-change-of-",FC1)) )
    return( fig.cap )
}


collapsemtx.byrowid <- function( mtx, id, func=mean )
{
   forOneCol <- function(x, f ){
      val <- lapply(split(x, f), function(y) func(as.numeric(y), na.rm=TRUE) )
      unlist(val)
   }
   apply( mtx, 2, function(x) forOneCol(x, id) )
}


write.gct <- function(mtx, file="Test.gct" )
{
   colnames(mtx) <- gsub(" ","",colnames(mtx))
   rownames(mtx) <- gsub(" ","",rownames(mtx))
   print("The spaces in col or row names (if any) are removed.")

   outfile <- file(file,"w")
   cat("#1.2", file = outfile)
   cat( "\n", file=outfile )
   cat(length(mtx[,1]), length(mtx[1,]), file = outfile, sep="\t" )
   cat( "\n", file=outfile )
   cat("Name","Description", colnames(mtx),file = outfile, sep = "\t")
   cat( "\n", file=outfile )
   for (i in 1: length(mtx[,1])) {
      cat(rownames(mtx)[i],"Blank", t(mtx[i,]), file = outfile, sep = "\t")
      cat( "\n", file=outfile )
   }
   close(outfile)
}


write.cls <- function( cla.labels, cla.names=c("className1", "className2" ), n.cla=2, file="Test.cls" )
{
    fh.out = file( file, "w" )
    cat( sprintf( "%i %i %i\n", length(cla.labels), n.cla, 1 ), file=fh.out )

    sample1.cla.name = cla.labels[1]
    other.cla.name = setdiff( cla.names, sample1.cla.name )
    cat( sprintf( "# %s %s\n", sample1.cla.name, other.cla.name ), file=fh.out )

    cat( cla.labels, sep=" ", file=fh.out )

    cat("\n", file=fh.out)
    close( fh.out )
}
