# Supplementary material for: Single-cell evaluation reveals shifts in the tumor-immune niches that shape and maintain aggressive lesions in the breast
Source: Nat Commun. 2021 Aug 18;12:5024. doi: 10.1038/s41467-021-25240-z (PMC8373912; doi:10.1038/s41467-021-25240-z)
Supplement: Supplementary file 4 — Supplementary Software 1 [file 41467_2021_25240_MOESM4_ESM.zip › RNASeq/R/RNASeq_analysis.R]

## ----library------------------------------------------------------------------
  library(rmarkdown)
  library(knitr)
  source("aux_func.R")
  library(tidyverse)
  library(reshape2)
  library(DESeq2)
  library(hciR)
  library(GSEA) 
  library(genefu)


## ----data ---------------------------------------------------------------
  FDR.cutoff = 0.05
  FC.cutoff = 2   
  N.gene.plot = 100
  load("../RData/sin-toc-gin.RData")


## ----PCA ---------------------
  sin = sin %>% filter( is.na(Note) )
  toc = toc[, match(sin$sid, colnames(toc))]
  colData = tibble( sid=as.character(sin$sid), group=as.factor(sin$group), batch_sample_preparation=as.factor(sin$`Batch (sample prep)`), Pool=sin$Pool )
  colData$group = relevel( colData$group, ref="EL" )
  dds <- DESeqDataSetFromMatrix(countData=toc, colData, design= ~ group )     
  flag.keep <- apply(counts(dds), 1, function(x) sum(x >= 5) >= 7 ) 
  dds <- dds[ flag.keep, ]   
  dds = DESeq( dds )
  # resultsNames(dds)


  vsd <- varianceStabilizingTransformation(dds, blind=TRUE)
  svg("../Figures/QC-PCA-byGroup.svg")
  plotPCA( vsd, intgroup=c("group" )  )
  dev.off()
  fig.cap = "PCA plot after removing QC-only samples. Samples are colored by biological group."
  vstc = assay( vsd )
  write.table( vstc, file="../Output/vstc.tsv", sep="\t", quote=F, col.names=NA)   ## 2020-10-13


  norm.ct = counts(dds, normalized=TRUE)
  gin1 = gin[match(rownames(norm.ct), gin$gid), c("gene_id", "gene_name", "chr", "start", "end" )] 
  norm.ct.out = cbind( gin1, norm.ct)
  write.table( norm.ct.out, file="../Output/normalized_gene_counts.tsv", sep="\t", quote=F, row.names=F)

  meanExpPerGrp = DESeq2.DE.meanExpPerGrp(dds, var.name="group" ) 


## ----DE -------------------------------------------------------
  res = results( dds, contrast=c("group", "AL", "EL"), lfcThreshold=0, alpha=FDR.cutoff )
  re0 = DESeq2.DE.res2output( res, gin, meanExpPerGrp, 0, contrast.type="character", var.name="group" )

  res <- results(dds, contrast=c("group", "AL", "EL" ), lfcThreshold=log2(FC.cutoff),  alpha=FDR.cutoff )
  re2 = DESeq2.DE.res2output(res, gin, meanExpPerGrp, FC.cutoff, contrast.type="character", var.name="group" )


## ----tbl-DE ---------------------------------------------------
  n.sig = cbind( re0$n.sig, re2$n.sig )
  kable( n.sig, caption=sprintf("Number of all significantly differential expression genes at FDR cutoff of %.2f, and number of significant differential expression genes with fold change (FC) of 2 at FDR %.2f.", FDR.cutoff, FDR.cutoff ) ) 


## ----fig-DE-heatmap --------------------------
  plot.DE.sig( vstc1=vstc, re2$gid.sig, sid.groups=c("AL", "EL"), gin, colData, var.name="group", cex.4=0.2 ) 
  fig.cap = sprintf( "Heatmap of unsupervised clustering of significantly differential expression genes with fold-change of %i at FDR %.2f", FC.cutoff, FDR.cutoff )


## ----for-GSEA-input ---------------------------------------------------
  system( "mkdir -p ../GSEA ../GSEA/Input" )

  name1 = "AL"
  name2 = "EL"
  col1 = which( sin$group == name1 )
  col2 = which( sin$group == name2 )

  norm.ct = norm.ct[, match(sin$sid, colnames(norm.ct) )]
  t1 = norm.ct[, c(col1, col2)]
  t1 <- collapsemtx.byrowid( t1, gin$gene_name[match(rownames(t1), gin$gid)], func=mean )
  rownames(t1) = toupper( rownames(t1) )
  colnames(t1) = paste0("s", colnames(t1))

  write.gct(t1, file=sprintf("../GSEA/Input/%s.gct", re0$cmp.name) )
  write.cls( cla.labels=c(rep(name1, length(col1)), rep(name2, length(col2))), cla.names=c(name1, name2), n.cla=2, file=sprintf("../GSEA/Input/%s.cls", re0$cmp.name) )


## ----run-GSEA -----------------------------------------
  fn.gct = sprintf("../GSEA/Input/%s.gct", re0$cmp.name)
  fn.cls = sprintf("../GSEA/Input/%s.cls", re0$cmp.name)

  fn.gs.db = file.path( "../example_Database", "example_h.all.v7.0.symbols.gmt" )
  dir.out = sprintf("../GSEA/Output-%s", "hallmark" )
  system( paste("mkdir -p", dir.out) )
  prefix = sprintf( "%s", re0$cmp.name)
  GSEA(input.ds=fn.gct, input.cls=fn.cls, gs.db=fn.gs.db, output.directory=dir.out, doc.string = prefix )
  GSEA.Analyze.Sets(directory=dir.out, doc.string=prefix )


  fn.gs.db = file.path( "../example_Database", "example_c2.all.v7.0.symbols.gmt" )
  dir.out = sprintf("../GSEA/Output-%s", "c2" )
  system( paste("mkdir -p", dir.out) )
  prefix = sprintf( "%s", re0$cmp.name)
  GSEA(input.ds=fn.gct, input.cls=fn.cls, gs.db=fn.gs.db, output.directory=dir.out, doc.string = prefix )
  GSEA.Analyze.Sets(directory=dir.out, doc.string=prefix )


## ----PAM50 -----------------------------------------
  mtx1 = vstc
  gin$gid = gin$gene_id

  geneid1 = gin$gene_name_human[match(rownames(mtx1), gin$gid)]
  mtx <- collapsemtx.byrowid( mtx1, id=geneid1, func=mean )

  gannot = gin[match(rownames(mtx), gin$gene_name_human), ] %>%
           select( Gene.Symbol=gene_name_human, EntrezGene.ID=entrezgene_id_human ) %>%
           mutate( gid=rownames(mtx) ) %>%
                    as.matrix() %>%
                    magrittr::set_rownames( rownames(mtx) )
                    gannot[, "EntrezGene.ID"] = sub("^ +", "", gannot[, "EntrezGene.ID"])

  pam50 = molecular.subtyping(sbt.model="pam50", data=t(mtx), annot=gannot, do.mapping=FALSE, verbose=TRUE)

  out = pam50$subtype.proba[match(names(pam50$subtype), rownames(pam50$subtype.proba)), ] %>%
        magrittr::set_colnames( paste0(colnames(.), ".prob") ) %>%
        as.data.frame() %>% rownames_to_column("sampleID") %>%
        as_tibble() %>%
        mutate( subtype=pam50$subtype )
  readr::write_tsv(out, "pam50.tsv")


sessionInfo()
