# Supplementary material for: Single-cell evaluation reveals shifts in the tumor-immune niches that shape and maintain aggressive lesions in the breast
Source: Nat Commun. 2021 Aug 18;12:5024. doi: 10.1038/s41467-021-25240-z (PMC8373912; doi:10.1038/s41467-021-25240-z)
Supplement: Supplementary file 4 — Supplementary Software 1 [file 41467_2021_25240_MOESM4_ESM.zip › RNASeq/README]

1. The included "example_*" files are fake database files. The real
   database files can be downloaded from official websites (see
   reference) and are not included here due to large sizes.

2. buildIdx-STAR-GRCm38mm10.lsf
     - an lsf script to be run on high performance computing server
       Redhat Enterprise Linux (RHEL) 7.4, with Job scheduling system
       of Spectrum Load Sharing Facility (LSF) 10.1 provided by IBM
     - requires memory >= 64GB, number of CPU >= 10
     - function: to generate genome index from a genome sequnece fasta file
     - input:
         - example_Database/example_GRCm38-mm10/example_GRCm38mm10.fa
     - output:
         - example_Database/example_GRCm38-mm10/star-2.6.0b/

3. RNASeq_commands.lsf
     - an lsf script to be run on high performance computing server
       Redhat Enterprise Linux (RHEL) 7.4, with Job scheduling system
       of Spectrum Load Sharing Facility (LSF) 10.1 provided by IBM
     - requires memory >= 64GB, number of CPU >= 10
     - requires the following modules installed
         - fastqc/0.11.5 jdk/1.8.0_131 trim_galore/0.4.5 star/2.6.0b samtools/1.8 
     - function:
         a. QC raw fastq files using FastQC
         b. trim adapters using trim_galore
         c. align to genome and sumarize to gene-level counts using
            STAR
     - input:
         - example_Database/example_GRCm38-mm10/star-2.6.0b/  (output from previous
           step)
         - example_Database/example_GRCm38-mm10/example_gencode.vM19.primary_assembly.annotation.gtf
         - paired-end sequencing fastq files
             - s1_1.fq.gz
             - s1_2.fq.gz
     - output:
         - data/s1/fastqc/
         - data/s1/fastqc_trim/
         - data/s1/s1-STAR_uniq/

4. R/RNASeq_analysis.R
     - load in sample data from RData/sin-toc-gin.RData
     - performs
         - principal component analsis (PCA)
         - differential expression analysis (DE)
         - gene set enrichment analysis (GSEA)
             - uses example_Database/example_c2.all.v7.0.symbols.gmt
               and example_Database/example_h.all.v7.0.symbols.gmt
         - PAM50 subtype predition of samples
