# Supplementary material for: Single-cell evaluation reveals shifts in the tumor-immune niches that shape and maintain aggressive lesions in the breast
Source: Nat Commun. 2021 Aug 18;12:5024. doi: 10.1038/s41467-021-25240-z (PMC8373912; doi:10.1038/s41467-021-25240-z)
Supplement: Supplementary file 4 — Supplementary Software 1 [file 41467_2021_25240_MOESM4_ESM.zip › RNASeq/example_Database/example_GRCm38-mm10/example_GRCm38mm10.fa]

>chr1 1
AAAATGAAGACTGAAGTGTGGACTCTATGCCCCTCCTTAGAAGTGGGAACAAAACACCCT
TGGAAGGAGTTACAGAGACAAAGTTTGGAGCTGAGATGAAAGGATGGACCATGTAGAGAC
TGCCTTATCCAGGGATCCACCCCATAATCAGCATCCAAACGCTGACACCATTGCATACAC
TAGGAAGATTTTATCGAAAGGACCCAGATGTAGCTGTCTCTTGTGAGACTATGCCGGGGC
CTAGCAAACACAGAAGTGGATGCCCACAGTCAGCTAATGGATGGATCACAGGGCTCCCAA
TGGAGGAGCTAGAGAAAGTACCCAAGGAGCTAAAGGGATCTGCAACCCTATAGGTGGATC
AACATTATGAACTAACCAGTACCCCGGAGCTCTTGACTCTAGCTGCATATGTATCAAAAG
ATGGCCTAGTCGGCCATCACTGGAAAGAGAGGCCCATTGGACACACAAACTTTATATGCC
CCAGAACAGGGGAACGCCAGGGCCAAAAATGGGAGTGGGCAGGTAGGGGAGTGGGGGTGG
GTGGGTATGGGGGACTTTTGGTATAGCATTGGAAATGTAAATGAGCTAAATACCTAATAA
AAAATGGAAAAAAAAATTACAAGAAACCTCAATCAAACAGGCAAAAGAAATGAACAAAAC
CATCCAAAATCTAAAAATAGAAATAGAAGCAATAAAAAAAAAAAATCACAAAGGGAGACA
ATCCTGGAGATAGAAAACCCAGGAAAGAGATCAGGAGACATAGATGCAAACATCACCAAC
AGAATACAAGAGATAGAAGAGAGACTCTCAGGGACAGAAGATACCATAGAAAACAATGAC
ACAACAGTCAAAGAAAATGCAAAATGCAAAAACCTCCTAACCCCAAACATCCAGGAAATC
CAGGACACAATGAGAAGACCAAACCTAAAGATAATAGGTATAGAAGAGAGTGAAGATCCC
CAACTTAAAGGGCCAGTAAATGTCTTCAACAAAATTGTCAAAGAAAACTTCCCTAACCTA
AAGAAAGAGATGCCCATGAACATACAAGAAGCCTACAGAACTCCAAATAGACTGGACCAG
AAAAGAACTTCCTTGTGTCACATAAAAATCAAAACACCAAATGCACTAAACAAAGAAAGA
ATTTTAAAAACAGTAAGGGAAAAAGGTCAAGTAACATATAAAGACAGACCTATCAAAATT
>chr2 2
CACCTACTTATGGGTTACTGCTCACTTTAAGATGGGAGTAATGCCATCACTTTTGTTTGG
ATCGGGAAAACTCTCCAAGTAGGTTCAGTCAGTTGGAGAAAGAACACATGCACACACTGG
GATGGCTGTTATGGGTTGTCAGCTTGACTGCACCTGCAATTAACAAGACCAAAATTTTTT
TCTTTCTTTCTTTCTTTTTTTTTTTTTCTTTTGGTTTTTTTTGAGAGGGTTTCTCTGTGT
AGCCCTGACTGTCCTGGCACTCAGTTTGTAGACCAGGCTGGCCTCGAACTCAGAAATCCG
CCTGCCTCTGCCTCCCAAGTGCTGGGATTAAAGGTGTGCGCCACCACCGCCCGGCCAAAA
TTTTTTTCTTAATTAAATCACTTCAAGTGGGAAGACCCACTTTAATCTGCATCTTTGAAG
TGGAATGATCCACCTTTAATATAGATCTTTTGAGATAGGAAGATCTACTTTTAATATGAG
ATAAATTCAAGACTGAGTCTTAGAAAAATCCAGGCAGATATTTAGAAAAAGAAACATTAA
AGCCTATATATATATATATATATATGTATATATATATACACACACACACACACATACATG
TATATACATATATAATACACAAATATGCACATACATATATATATATATGTATATATATTT
TAAGGCTTTAATGTTTCTTTTTACCTATGTGCATATATGTATGCATATATATTTGTGTAT
GTATAATATATATGTAATCTCATAGTTTGATATGTTTGAAATATTTAACATCCACTGGAG
GGCTAGAAAGATGGTTCAGTGAGTAAAAAAGCCATTAGTACATACGGATGAGGCCCTGAG
ATTGAATTTTTTTTTTTTTTTTTTTTTAAAGATTTATTTATTGATTATATGTAATTACAC
TGTAGCTGTCCTCAGACACTCCAGAAGAGGGAGTCAGATCTCGTCACGGATGGTTGTGAG
CCACCATGTGGTTGCTGGGATTTGAACTCCGGACCCTCGGAAGAACAGTCGGGTGCTCTT
ACCCACTGAGCCATCTCACCAGCCCTGAATTTTTTTTTTAAAGGAGGGGGATGGTACTTT
TTAATATGGTGGGATAATATGCATCTTAGAGTACATTTGAATGAGATTTGTTTATATAAC
ACTTATGAATACAGATTACTAACTTTGTTCCAAGAACTACCTTAGAATGTTGGCAAACTA
