# Supplementary material for: Single-cell evaluation reveals shifts in the tumor-immune niches that shape and maintain aggressive lesions in the breast
Source: Nat Commun. 2021 Aug 18;12:5024. doi: 10.1038/s41467-021-25240-z (PMC8373912; doi:10.1038/s41467-021-25240-z)
Supplement: Supplementary file 4 — Supplementary Software 1 [file 41467_2021_25240_MOESM4_ESM.zip › RNASeq/example_Database/example_GRCm38-mm10/example_gencode.vM19.primary_assembly.annotation.gtf]

##description: evidence-based annotation of the mouse genome (GRCm38), version M19 (Ensembl 94)
##provider: GENCODE
##contact: gencode-help@ebi.ac.uk
##format: gtf
##date: 2018-08-30
chr1	HAVANA	gene	3073253	3074322	.	+	.	gene_id "ENSMUSG00000102693.1"; gene_type "TEC"; gene_name "4933401J01Rik"; level 2; havana_gene "OTTMUSG00000049935.1";
chr1	HAVANA	transcript	3073253	3074322	.	+	.	gene_id "ENSMUSG00000102693.1"; transcript_id "ENSMUST00000193812.1"; gene_type "TEC"; gene_name "4933401J01Rik"; transcript_type "TEC"; transcript_name "4933401J01Rik-201"; level 2; transcript_support_level "NA"; tag "basic"; havana_gene "OTTMUSG00000049935.1"; havana_transcript "OTTMUST00000127109.1";
chr1	HAVANA	exon	3073253	3074322	.	+	.	gene_id "ENSMUSG00000102693.1"; transcript_id "ENSMUST00000193812.1"; gene_type "TEC"; gene_name "4933401J01Rik"; transcript_type "TEC"; transcript_name "4933401J01Rik-201"; exon_number 1; exon_id "ENSMUSE00001343744.1"; level 2; transcript_support_level "NA"; tag "basic"; havana_gene "OTTMUSG00000049935.1"; havana_transcript "OTTMUST00000127109.1";
chr1	ENSEMBL	gene	3102016	3102125	.	+	.	gene_id "ENSMUSG00000064842.1"; gene_type "snRNA"; gene_name "Gm26206"; level 3;
chr1	ENSEMBL	transcript	3102016	3102125	.	+	.	gene_id "ENSMUSG00000064842.1"; transcript_id "ENSMUST00000082908.1"; gene_type "snRNA"; gene_name "Gm26206"; transcript_type "snRNA"; transcript_name "Gm26206-201"; level 3; transcript_support_level "NA"; tag "basic";
chr1	ENSEMBL	exon	3102016	3102125	.	+	.	gene_id "ENSMUSG00000064842.1"; transcript_id "ENSMUST00000082908.1"; gene_type "snRNA"; gene_name "Gm26206"; transcript_type "snRNA"; transcript_name "Gm26206-201"; exon_number 1; exon_id "ENSMUSE00000522066.1"; level 3; transcript_support_level "NA"; tag "basic";
chr1	HAVANA	gene	3205901	3671498	.	-	.	gene_id "ENSMUSG00000051951.5"; gene_type "protein_coding"; gene_name "Xkr4"; level 2; havana_gene "OTTMUSG00000026353.2";
chr1	HAVANA	transcript	3205901	3216344	.	-	.	gene_id "ENSMUSG00000051951.5"; transcript_id "ENSMUST00000162897.1"; gene_type "protein_coding"; gene_name "Xkr4"; transcript_type "processed_transcript"; transcript_name "Xkr4-203"; level 2; transcript_support_level "1"; havana_gene "OTTMUSG00000026353.2"; havana_transcript "OTTMUST00000086625.1";
chr1	HAVANA	exon	3213609	3216344	.	-	.	gene_id "ENSMUSG00000051951.5"; transcript_id "ENSMUST00000162897.1"; gene_type "protein_coding"; gene_name "Xkr4"; transcript_type "processed_transcript"; transcript_name "Xkr4-203"; exon_number 1; exon_id "ENSMUSE00000858910.1"; level 2; transcript_support_level "1"; havana_gene "OTTMUSG00000026353.2"; havana_transcript "OTTMUST00000086625.1";
chr1	HAVANA	exon	3205901	3207317	.	-	.	gene_id "ENSMUSG00000051951.5"; transcript_id "ENSMUST00000162897.1"; gene_type "protein_coding"; gene_name "Xkr4"; transcript_type "processed_transcript"; transcript_name "Xkr4-203"; exon_number 2; exon_id "ENSMUSE00000866652.1"; level 2; transcript_support_level "1"; havana_gene "OTTMUSG00000026353.2"; havana_transcript "OTTMUST00000086625.1";
chr1	HAVANA	transcript	3206523	3215632	.	-	.	gene_id "ENSMUSG00000051951.5"; transcript_id "ENSMUST00000159265.1"; gene_type "protein_coding"; gene_name "Xkr4"; transcript_type "processed_transcript"; transcript_name "Xkr4-202"; level 2; transcript_support_level "1"; havana_gene "OTTMUSG00000026353.2"; havana_transcript "OTTMUST00000086624.1";
chr1	HAVANA	exon	3213439	3215632	.	-	.	gene_id "ENSMUSG00000051951.5"; transcript_id "ENSMUST00000159265.1"; gene_type "protein_coding"; gene_name "Xkr4"; transcript_type "processed_transcript"; transcript_name "Xkr4-202"; exon_number 1; exon_id "ENSMUSE00000863980.1"; level 2; transcript_support_level "1"; havana_gene "OTTMUSG00000026353.2"; havana_transcript "OTTMUST00000086624.1";
chr1	HAVANA	exon	3206523	3207317	.	-	.	gene_id "ENSMUSG00000051951.5"; transcript_id "ENSMUST00000159265.1"; gene_type "protein_coding"; gene_name "Xkr4"; transcript_type "processed_transcript"; transcript_name "Xkr4-202"; exon_number 2; exon_id "ENSMUSE00000867897.1"; level 2; transcript_support_level "1"; havana_gene "OTTMUSG00000026353.2"; havana_transcript "OTTMUST00000086624.1";
chr1	HAVANA	transcript	3214482	3671498	.	-	.	gene_id "ENSMUSG00000051951.5"; transcript_id "ENSMUST00000070533.4"; gene_type "protein_coding"; gene_name "Xkr4"; transcript_type "protein_coding"; transcript_name "Xkr4-201"; level 2; protein_id "ENSMUSP00000070648.4"; transcript_support_level "1"; tag "basic"; tag "appris_principal_1"; tag "CCDS"; ccdsid "CCDS14803.1"; havana_gene "OTTMUSG00000026353.2"; havana_transcript "OTTMUST00000065166.1";
chr1	HAVANA	exon	3670552	3671498	.	-	.	gene_id "ENSMUSG00000051951.5"; transcript_id "ENSMUST00000070533.4"; gene_type "protein_coding"; gene_name "Xkr4"; transcript_type "protein_coding"; transcript_name "Xkr4-201"; exon_number 1; exon_id "ENSMUSE00000485541.3"; level 2; protein_id "ENSMUSP00000070648.4"; transcript_support_level "1"; tag "basic"; tag "appris_principal_1"; tag "CCDS"; ccdsid "CCDS14803.1"; havana_gene "OTTMUSG00000026353.2"; havana_transcript "OTTMUST00000065166.1";
