# Supplementary material for: Single-cell evaluation reveals shifts in the tumor-immune niches that shape and maintain aggressive lesions in the breast
Source: Nat Commun. 2021 Aug 18;12:5024. doi: 10.1038/s41467-021-25240-z (PMC8373912; doi:10.1038/s41467-021-25240-z)
Supplement: Supplementary file 4 — Supplementary Software 1 [file 41467_2021_25240_MOESM4_ESM.zip › RNASeq/example_Database/example_h.all.v7.0.symbols.gmt]

HALLMARK_TNFA_SIGNALING_VIA_NFKB	http://www.gsea-msigdb.org/gsea/msigdb/cards/HALLMARK_TNFA_SIGNALING_VIA_NFKB	JUNB	CXCL2	ATF3	NFKBIA	TNFAIP3	PTGS2	CXCL1	IER3	CD83	CCL20	CXCL3	MAFF	NFKB2	TNFAIP2	HBEGF	KLF6	BIRC3	PLAUR	ZFP36	ICAM1	JUN	EGR3	IL1B	BCL2A1	PPP1R15A	ZC3H12A	SOD2	NR4A2	IL1A	RELB	TRAF1	BTG2	DUSP1	MAP3K8	ETS2	F3	SDC4	EGR1	IL6	TNF	KDM6B	NFKB1	LIF	PTX3	FOSL1	NR4A1	JAG1	CCL4	GCH1	CCL2	RCAN1	DUSP2	EHD1	IER2	REL	CFLAR	RIPK2	NFKBIE	NR4A3	PHLDA1	IER5	TNFSF9	GEM	GADD45A	CXCL10	PLK2	BHLHE40	EGR2	SOCS3	SLC2A6	PTGER4	DUSP5	SERPINB2	NFIL3	SERPINE1	TRIB1	TIPARP	RELA	BIRC2	CXCL6	LITAF	TNFAIP6	CD44	INHBA	PLAU	MYC	TNFRSF9	SGK1	TNIP1	NAMPT	FOSL2	PNRC1	ID2	CD69	IL7R	EFNA1	PHLDA2	PFKFB3	CCL5	YRDC	IFNGR2	SQSTM1	BTG3	GADD45B	KYNU	G0S2	BTG1	MCL1	VEGFA	MAP2K3	CDKN1A	CCN1	TANK	IFIT2	IL18	TUBB2A	IRF1	FOS	OLR1	RHOB	AREG	NINJ1	ZBTB10	PLPP3	KLF4	CXCL11	SAT1	CSF1	GPR183	PMEPA1	PTPRE	TLR2	ACKR3	KLF10	MARCKS	LAMB3	CEBPB	TRIP10	F2RL1	KLF9	LDLR	TGIF1	RNF19B	DRAM1	B4GALT1	DNAJB4	CSF2	PDE4B	SNN	PLEK	STAT5A	DENND5A	CCND1	DDX58	SPHK1	CD80	TNFAIP8	CCNL1	FUT4	CCRL2	SPSB1	TSC22D1	B4GALT5	SIK1	CLCF1	NFE2L2	FOSB	AC129492.1	NFAT5	ATP2B1	IL12B	IL6ST	SLC16A6	ABCA1	HES1	BCL6	IRS2	SLC2A3	CEBPD	IL23A	SMAD3	TAP1	MSC	IFIH1	IL15RA	TNIP2	BCL3	PANX1	FJX1	EDN1	EIF1	BMP2	DUSP4	PDLIM5	ICOSLG	GFPT2	KLF2	TNC	SERPINB8	MXD1
HALLMARK_HYPOXIA	http://www.gsea-msigdb.org/gsea/msigdb/cards/HALLMARK_HYPOXIA	PGK1	PDK1	GBE1	PFKL	ALDOA	ENO2	PGM1	NDRG1	HK2	ALDOC	GPI	MXI1	SLC2A1	P4HA1	ADM	P4HA2	ENO1	PFKP	AK4	FAM162A	PFKFB3	VEGFA	BNIP3L	TPI1	ERO1A	KDM3A	CCNG2	LDHA	GYS1	GAPDH	BHLHE40	ANGPTL4	JUN	SERPINE1	LOX	GCK	PPFIA4	MAFF	DDIT4	SLC2A3	IGFBP3	NFIL3	FOS	RBPJ	HK1	CITED2	ISG20	GALK1	WSB1	PYGM	STC1	ZNF292	BTG1	PLIN2	CSRP2	VLDLR	JMJD6	EXT1	F3	PDK3	ANKZF1	UGP2	ALDOB	STC2	ERRFI1	ENO3	PNRC1	HMOX1	PGF	GAPDHS	CHST2	TMEM45A	BCAN	ATF3	CAV1	AMPD3	GPC3	NDST1	IRS2	SAP30	GAA	SDC4	STBD1	IER3	PKLR	IGFBP1	PLAUR	CAVIN3	CCN5	LARGE1	NOCT	S100A4	RRAGD	ZFP36	EGFR	EDN2	IDS	CDKN1A	RORA	DUSP1	MIF	PPP1R3C	DPYSL4	KDELR3	DTNA	ADORA2B	HS3ST1	CAVIN1	NR3C1	KLF6	GPC4	CCN1	TNFAIP3	CA12	HEXA	BGN	PPP1R15A	PGM2	PIM1	PRDX5	NAGK	CDKN1B	BRS3	TKTL1	MT1E	ATP7A	MT2A	SDC3	TIPARP	PKP1	ANXA2	PGAM2	DDIT3	PRKCA	SLC37A4	CXCR4	EFNA3	CP	KLF7	CCN2	CHST3	TPD52	LXN	B4GALNT2	PPARGC1A	BCL2	GCNT2	HAS1	KLHL24	SCARB1	SLC25A1	SDC2	CASP6	VHL	FOXO3	PDGFB	B3GALT6	SLC2A5	SRPX	EFNA1	GLRX	ACKR3	PAM	TGFBI	DCN	SIAH2	PLAC8	FBP1	TPST2	PHKG1	MYH9	CDKN1C	GRHPR	PCK1	INHA	HSPA5	NDST2	NEDD4L	TPBG	XPNPEP1	IL6	SLC6A6	MAP3K1	LDHC	AKAP12	TES	KIF5A	LALBA	COL5A1	GPC1	HDLBP	ILVBL	NCAN	TGM2	ETS1	HOXB9	SELENBP1	FOSL2	SULT2B1	TGFB3
HALLMARK_CHOLESTEROL_HOMEOSTASIS	http://www.gsea-msigdb.org/gsea/msigdb/cards/HALLMARK_CHOLESTEROL_HOMEOSTASIS	FDPS	CYP51A1	IDI1	FDFT1	DHCR7	SQLE	HMGCS1	NSDHL	LSS	MVD	LDLR	TM7SF2	ALDOC	EBP	SCD	PMVK	MVK	LPL	SC5D	FADS2	HMGCR	HSD17B7	ANXA13	SREBF2	PCYT2	ACSS2	ATF3	ADH4	ETHE1	ECH1	CBS	GUSB	FASN	LGALS3	ATF5	ANXA5	TP53INP1	CHKA	GSTM2	ACAT2	AVPR1A	PLSCR1	CLU	ERRFI1	TRIB3	CXCL16	TNFRSF12A	ACTG1	JAG1	LGMN	FBXO6	GPX8	PNRC1	ANTXR2	MAL2	CD9	PPARG	GLDC	STX5	STARD4	CTNNB1	TMEM97	FAM129A	PDK3	PLAUR	SEMA3B	GNAI1	ABCA2	ATXN2	NFIL3	ALCAM	FABP5	S100A11	CPEB2
HALLMARK_MITOTIC_SPINDLE	http://www.gsea-msigdb.org/gsea/msigdb/cards/HALLMARK_MITOTIC_SPINDLE	ARHGEF2	CLASP1	KIF11	AC027237.1	ALS2	ARF6	MYO9B	MYH9	TUBGCP3	CKAP5	RACGAP1	PREX1	ARHGEF3	NUMA1	SPTBN1	KIF2C	KIF5B	TTK	APC	CEP250	PAFAH1B1	CDC42EP2	KIF3B	CCDC88A	KIF15	BIRC5	CNTROB	NF1	TSC1	CDC27	CNTRL	TUBGCP5	KIF4A	MAPRE1	FGD6	BRCA2	PLK1	RASA1	NEK2	WASF1	TOP2A	TRIO	ARHGEF11	KATNB1	PRC1	ANLN	CDK5RAP2	SMC3	TUBGCP2	ESPL1	MAP1S	ARHGAP27	DOCK4	SAC3D1	INCENP	ARHGAP5	GSN	NET1	LRPPRC	RABGAP1	FLNB	ARAP3	FGD4	ABR	CENPJ	NCK1	CENPF	KIF20B	WASF2	MYH10	CENPE	CYTH2	MID1	KLC1	MARK4	ARL8A	CEP57	UXT	ARHGAP4	CDC42EP4	SASS6	LATS1	OPHN1	WASL	MAP3K11	SOS1	ABL1	TIAM1	KIF1B	ITSN1	SHROOM1	NCK2	DLGAP5	BCR	RANBP9	EPB41L2	SEPT9	KATNA1	TUBD1	TPX2	KIF3C	SHROOM2	TUBGCP6	SPTAN1	PALLD	ARFIP2	KNTC1	HOOK3	SUN2	MID1IP1	DLG1	FLNA	ARHGAP10	CDC42BPA	ARHGEF12	MARCKS	NIN	PCM1	RALBP1	EZR	SSH2	CDK1	RAB3GAP1	FARP1	SYNPO	RHOF	ECT2	EPB41	RAPGEF6	KIF22	PCGF5	STAU1	ARHGDIA	AURKA	FBXO5	NUSAP1	PXN	BCAR1	CD2AP	AKAP13	HDAC6	CEP131	LLGL1	ATG4B	PCNT	ALMS1	KPTN	DST	KIFAP3	PPP4R2	ARHGAP29	RASAL2	CCNB2	PIF1	RASA2	NEDD9	SMC1A	ACTN4	PKD2	CLIP2	CDC42	NDC80	TLK1	TAOK2	TBCD	CAPZB	DOCK2	CTTN	SMC4	ARFGEF1	TUBA4A	LMNB1	ABI1	ROCK1	CEP192	BUB1	GEMIN4	PLEKHG2	RICTOR	BCL2L11	DYNC1H1	FSCN1	ARHGEF7	DYNLL2	MYO1E	BIN1	NOTCH2	RFC1	PDLIM5	RHOT2	SORBS2	CDC42EP1	VCL	CLIP1	STK38L	YWHAE	RAPGEF5	CEP72	CSNK1D
HALLMARK_WNT_BETA_CATENIN_SIGNALING	http://www.gsea-msigdb.org/gsea/msigdb/cards/HALLMARK_WNT_BETA_CATENIN_SIGNALING	MYC	CTNNB1	JAG2	NOTCH1	DLL1	AXIN2	PSEN2	FZD1	NOTCH4	LEF1	AXIN1	NKD1	WNT5B	CUL1	JAG1	MAML1	KAT2A	GNAI1	WNT6	PTCH1	NCOR2	DKK4	HDAC2	DKK1	TCF7	WNT1	NUMB	ADAM17	DVL2	PPARD	NCSTN	HDAC5	CCND2	FRAT1	CSNK1E	RBPJ	FZD8	TP53	SKP2	HEY2	HEY1	HDAC11
HALLMARK_TGF_BETA_SIGNALING	http://www.gsea-msigdb.org/gsea/msigdb/cards/HALLMARK_TGF_BETA_SIGNALING	TGFBR1	SMAD7	TGFB1	SMURF2	SMURF1	BMPR2	SKIL	SKI	ACVR1	PMEPA1	NCOR2	SERPINE1	JUNB	SMAD1	SMAD6	PPP1R15A	TGIF1	FURIN	SMAD3	FKBP1A	MAP3K7	BMPR1A	CTNNB1	HIPK2	KLF10	BMP2	ENG	APC	PPM1A	XIAP	CDH1	ID1	LEFTY2	CDKN1C	TRIM33	RAB31	TJP1	SLC20A1	CDK9	ID3	NOG	ARID4B	IFNGR2	ID2	PPP1CA	SPTBN1	WWTR1	BCAR3	THBS1	FNTA	HDAC1	UBE2D3	LTBP2	RHOA
HALLMARK_IL6_JAK_STAT3_SIGNALING	http://www.gsea-msigdb.org/gsea/msigdb/cards/HALLMARK_IL6_JAK_STAT3_SIGNALING	IL4R	IL6ST	STAT1	IL1R1	CSF2RB	SOCS3	STAT3	OSMR	IL2RG	IFNGR1	TYK2	IL13RA1	TLR2	IFNGR2	IL10RB	IL6	IL1R2	IL3RA	IFNAR1	TNFRSF1A	MYD88	ACVR1B	CSF3R	ITGB3	REG1A	CXCL1	A2M	CSF2RA	IL15RA	IRF9	PDGFC	HAX1	BAK1	EBI3	INHBE	CRLF2	TNFRSF1B	CD14	PTPN1	PTPN2	IL1B	CSF1	IL18R1	TNF	PF4	CXCL13	AC005840.1	FAS	IL17RA	CXCL10	IL9R	STAM2	TNFRSF12A	STAT2	HMOX1	LEPR	CBL	CD9	CXCL3	TGFB1	MAP3K8	ITGA4	CD38	JUN	SOCS1	ACVRL1	PIM1	TNFRSF21	PIK3R5	GRB2	IRF1	DNTT	CSF2	IL2RA	PTPN11	IL12RB1	CCR1	CNTFR	PLA2G2A	CXCL9	CD44	IL7	CXCL11	CCL7	LTB	IL17RB	CD36
HALLMARK_DNA_REPAIR	http://www.gsea-msigdb.org/gsea/msigdb/cards/HALLMARK_DNA_REPAIR	POLR2H	POLR2A	POLR2G	POLR2E	POLR2J	POLR2F	POLR2C	POLR2K	GTF2H3	POLR2D	ERCC3	DDB2	POLR1C	XPC	PCNA	POLR2I	SUPT4H1	POLD3	POLR3GL	POLR3C	GTF2B	POLR1D	NCBP2	NELFE	GTF2F1	ERCC5	LIG1	ERCC1	ERCC4	POLD4	NELFB	RFC2	ELL	TAF10	RRM2B	SUPT5H	RPA3	SNAPC5	SSRP1	RFC3	RPA2	ELOA	TAF12	NELFCD	TAF13	TAF6	TAF9	GTF2A2	VPS37D	NME1	RNMT	ERCC2	POLE4	VPS37B	NT5C3A	SNAPC4	AAAS	ZNRD1	RFC4	ITPA	POM121	BRF2	RFC5	SAC3D1	CLP1	NME4	PRIM1	VPS28	TSG101	USP11	TAF1C	TARBP2	POLH	CETN2	POLD1	CANT1	PDE4B	DGCR8	RAD51	SURF1	PNP	ADA	NME3	GTF3C5	NT5C	AK1	GTF2H1	HCLS1	APRT	ERCC8	IMPDH2	POLB	SDCBP	SF3A3	DAD1	UPF3B	GUK1	TP53	ADRM1	SEC61A1	POLA2	FEN1	ZNF707	NUDT9	AC139530.1	TYMS	BCAP31	DDB1	NFX1	RAD52	ADCY6	ARL6IP1	DGUOK	POLL	SMAD5	MPG	DUT	POLA1	AGO4	RALA	ZWINT	BCAM	TK2	CSTF3	GTF2H5	HPRT1	BOLA2	GPX4	MPC2	CDA	ALYREF	MRPL40	NPR2	REV3L	EDF1	GSDME	TMED2	STX3	RAE1	UMPS	EIF1B	AK3	NUDT21	RBX1	SRSF6	GMPR2	DCTN4	COX17	CMPK2	CCNO
HALLMARK_G2M_CHECKPOINT	http://www.gsea-msigdb.org/gsea/msigdb/cards/HALLMARK_G2M_CHECKPOINT	AURKA	CCNA2	TOP2A	CCNB2	CENPA	BIRC5	CDC20	PLK1	TTK	PRC1	NDC80	KIF11	NUSAP1	CKS2	KIF2C	MKI67	AURKB	TPX2	SMC4	BUB1	CENPF	RACGAP1	CENPE	AC027237.1	UBE2C	MCM6	MCM3	PTTG1	CDK1	KIF4A	ESPL1	MAD2L1	NEK2	KIF22	HMMR	KPNA2	CDKN3	CDC25A	H2AFX	CDC25B	PLK4	CDC6	CCNF	MCM5	LMNB1	E2F3	KIF15	CHEK1	UBE2S	NSD2	HMGB3	DBF4	TACC3	MCM2	CDKN2C	CDKN1B	FANCC	NASP	STAG1	GINS2	FBXO5	POLQ	EZH2	RAD21	STMN1	SUV39H1	PRIM2	E2F1	CHAF1A	NOLC1	GSPT1	BUB3	SMC1A	ILF3	CDC7	INCENP	CKS1B	EXO1	H2AFZ	TFDP1	CCND1	KPNB1	JPT1	LBR	HUS1	KIF20B	TOP1	PDS5B	SRSF1	STIL	ABL1	DTYMK	CDC27	BARD1	ATF5	CDC45	ODC1	XPO1	SFPQ	TMPO	PML	BRCA2	CTCF	KNL1	KMT5A	SLC38A1	TRA2B	MYBL2	TROAP	TENT4A	CUL3	MAPK14	HIST1H2BK	MYC	AMD1	CBX1	CHMP1A	DKC1	YTHDC1	CCNT1	TGFB1	ATRX	LIG3	NUP50	SLC7A5	RBL1	NUMA1	RAD54L	EFNA5	PRPF4B	UCK2	ARID4A	CUL1	UPF1	DR1	MNAT1	SMC2	RBM14	RPA2	SQLE	ORC6	CDK4	POLE	RASAL2	HOXC10	RPS6KA5	CUL4A	SLC7A1	FOXN3	HMGA1	AC091021.1	TRAIP	PRMT5	CUL5	DDX39A	MARCKS	PBK	ORC5	SAP30	KATNA1	HNRNPD	POLA2	HIRA	HIF1A	SYNCRIP	TLE3	NCL	RAD23B	E2F2	EGF	HMGN2	SRSF10	SNRPD1	CASP8AP2	SMARCC1	SLC12A2	NOTCH2	TNPO2	SMAD3	MAP3K20	HSPA8	G3BP1	PTTG3P	DMD	MEIS1	HNRNPU	SRSF2	MT2A	NUP98	EWSR1	KIF5B	MTF2	E2F4	BCL3	PURA	MEIS2	PAFAH1B1	WRN	H2AFV	ODF2
HALLMARK_APOPTOSIS	http://www.gsea-msigdb.org/gsea/msigdb/cards/HALLMARK_APOPTOSIS	CASP3	CASP9	DFFA	CASP7	CFLAR	BIRC3	PMAIP1	CASP8	JUN	BCL2L11	MCL1	IL1B	SPTAN1	DIABLO	BAX	BIK	IL1A	BID	CDKN1A	GADD45A	DDIT3	CDKN1B	TNF	GSN	TNFSF10	CASP6	SQSTM1	FASLG	EGR3	CD44	FAS	IL18	IGFBP6	PRF1	DAP	CCND1	BTG3	F2R	SATB1	BNIP3L	CASP4	TNFRSF12A	CREBBP	RHOB	GPX3	PDGFRB	TSPO	CCND2	XIAP	TIMP1	CTNNB1	IRF1	HSPB1	ADD1	TIMP2	BTG2	TIMP3	LEF1	CASP1	GPX1	BCL10	IGF2R	CDC25B	AIFM3	CD38	PPP3R1	HGF	CLU	ATF3	LGALS3	LUM	LMNA	GADD45B	CDK2	IFNB1	RETSAT	SMAD7	SOD1	PTK2	ENO2	HMOX1	IER3	BCL2L10	CD2	GCH1	MMP2	VDAC2	TAP1	PLAT	IFNGR1	APP	BRCA1	ROCK1	PSEN1	DCN	PSEN2	SOD2	BMF	EREG	KRT18	TGFB2	RELA	WEE1	RARA	CD14	CD69	PEA15	DNAJC3	CASP2	CTH	PLCB2	BMP2	HMGB2	PLPPR4	H1F0	TGFBR3	EBP	TXNIP	ANKH	RHOT2	CYLD	GSTM1	GSR	BGN	BCL2L1	GNA15	MGMT	PPT1	F2	IL6	SC5D	IFITM3	RNASEL	EMP1	CAV1	DNM1L	ANXA1	TOP2A	ISG20	SLC20A1	MADD	PPP2R5B	BCAP31	ERBB3	NEDD9	SAT1	PDCD4	BCL2L2	FEZ1	ERBB2	DNAJA1	DAP3	DPYD	NEFH	PAK1	FDXR	GPX4	ETF1	CCNA1	GUCY2D	AVPR1A
