# Supplementary material for: Single-cell evaluation reveals shifts in the tumor-immune niches that shape and maintain aggressive lesions in the breast
Source: Nat Commun. 2021 Aug 18;12:5024. doi: 10.1038/s41467-021-25240-z (PMC8373912; doi:10.1038/s41467-021-25240-z)
Supplement: Supplementary file 4 — Supplementary Software 1 [file 41467_2021_25240_MOESM4_ESM.zip › RNASeq/buildIdx-STAR-GRCm38mm10.lsf]

#BSUB -J idx_STAR
#BSUB -cwd /rsrch3/home/bcb/yqi1/example_Database/example_GRCm38-mm10
#BSUB -oo /rsrch3/home/bcb/yqi1/example_Database/example_GRCm38-mm10/buildIdx-STAR-GRCm38mm10.log
#BSUB -W 24:00
#BSUB -n 10
#BSUB -M 64
#BSUB -R rusage[mem=64]
#BSUB -q medium
#BSUB -N
#########################
echo JOB Started at `date`
#########################
module load  star/2.6.0b
mkdir example_Database/example_GRCm38-mm10/star-2.6.0b ; cd example_Database/example_GRCm38-mm10/star-2.6.0b
time STAR --runThreadN 8 --runMode genomeGenerate --genomeDir ./ --genomeFastaFiles ../example_GRCm38mm10.fa
#########################
echo JOB Started at `date`
#########################
