# Supplementary material for: Single-cell evaluation reveals shifts in the tumor-immune niches that shape and maintain aggressive lesions in the breast
Source: Nat Commun. 2021 Aug 18;12:5024. doi: 10.1038/s41467-021-25240-z (PMC8373912; doi:10.1038/s41467-021-25240-z)
Supplement: Supplementary file 4 — Supplementary Software 1 [file 41467_2021_25240_MOESM4_ESM.zip › RNASeq/RNASeq_commands.lsf]

#BSUB -J RNASeq
#BSUB -cwd ~/RNASeq/data/s1
#BSUB -o ~/RNASeq/log/s1.log
#BSUB -q medium
#BSUB -W 24:00
#BSUB -n 10
#BSUB -M 64
#BSUB -R rusage[mem=64]
#BSUB -N
#########################
echo JOB Started at `date`
#########################
module load samtools/1.8 fastqc/0.11.5 jdk/1.8.0_131 trim_galore/0.4.5 star/2.6.0b 

mkdir -p fastqc
fastqc -o fastqc -q -t 8 s1_1.fq.gz s1_2.fq.gz

mkdir fastqc_trim
trim_galore --paired --illumina --fastqc_args "-o fastqc_trim -t 8 -q" s1_1.fq.gz s1_2.fq.gz

mkdir -p s1-STAR_uniq
STAR --runThreadN 8 --genomeDir ../../example_Database/example_GRCm38-mm10/star-2.6.0b --sjdbGTFfile ../../example_Database/example_GRCm38-mm10/example_gencode.vM19.primary_assembly.annotation.gtf --sjdbOverhang 150 --readFilesIn s1_1_val_1.fq.gz s1_2_val_2.fq.gz --readFilesCommand zcat --quantMode GeneCounts --outSAMtype BAM SortedByCoordinate --outFilterMultimapNmax 1 --outFileNamePrefix s1-STAR_uniq/
#########################
echo JOB Ended at `date`
