# Supplementary material for: Single-cell evaluation reveals shifts in the tumor-immune niches that shape and maintain aggressive lesions in the breast
Source: Nat Commun. 2021 Aug 18;12:5024. doi: 10.1038/s41467-021-25240-z (PMC8373912; doi:10.1038/s41467-021-25240-z)
Supplement: Supplementary file 6 — Source Data [file 41467_2021_25240_MOESM6_ESM.xlsx]

## Sheet: Fig 1
Figure 1C
Lesion type	Lesion Area (mm2)
Indolent	0.0168336
Indolent	0.0168336
Indolent	0.0171703
Indolent	0.0171703
Indolent	0.0175069
Indolent	0.0175069
Indolent	0.0175069
Indolent	0.0181803
Indolent	0.0181803
Indolent	0.0181803
Indolent	0.0181803
Indolent	0.0188536
Indolent	0.0188536
Indolent	0.019527
Indolent	0.019527
Indolent	0.019527
Indolent	0.019527
Indolent	0.0212411
Indolent	0.0212411
Indolent	0.0213442
Indolent	0.021547
Indolent	0.0216576
Indolent	0.0217711
Indolent	0.0217711
Indolent	0.0217711
Indolent	0.0218837
Indolent	0.0218837
Indolent	0.0220677
Indolent	0.0220677
Indolent	0.0220741
Indolent	0.0221979
Indolent	0.0221979
Indolent	0.0222204
Indolent	0.0222204
Indolent	0.0222204
Indolent	0.0222204
Indolent	0.022509
Indolent	0.022509
Indolent	0.022509
Indolent	0.022509
Indolent	0.022557
Indolent	0.0228285
Indolent	0.0228285
Indolent	0.0229504
Indolent	0.0229504
Indolent	0.0229504
Indolent	0.0229504
Indolent	0.0230517
Indolent	0.0232851
Indolent	0.0233236
Indolent	0.0233917
Indolent	0.0233917
Indolent	0.0233917
Indolent	0.0233917
Indolent	0.023567
Indolent	0.0237401
Indolent	0.0237401
Indolent	0.0237417
Indolent	0.0237417
Indolent	0.0237417
Indolent	0.0237417
Indolent	0.0237417
Indolent	0.0238331
Indolent	0.0238331
Indolent	0.0238331
Indolent	0.0239037
Indolent	0.0239055
Indolent	0.0241983
Indolent	0.0241983
Indolent	0.0242744
Indolent	0.0242744
Indolent	0.0246548
Indolent	0.0246548
Indolent	0.0247158
Indolent	0.0247158
Indolent	0.0247592
Indolent	0.0247592
Indolent	0.0247592
Indolent	0.0249137
Indolent	0.0251571
Indolent	0.0251571
Indolent	0.0251571
Indolent	0.0251861
Indolent	0.0252504
Indolent	0.0252504
Indolent	0.0254061
Indolent	0.0255871
Indolent	0.0255871
Indolent	0.0255871
Indolent	0.0255985
Indolent	0.025613
Indolent	0.0259237
Indolent	0.0260245
Indolent	0.0260245
Indolent	0.0260398
Indolent	0.0262391
Indolent	0.0262604
Indolent	0.0264811
Indolent	0.0264812
Indolent	0.0264812
Indolent	0.0266556
Indolent	0.0266556
Indolent	0.0268937
Indolent	0.0268937
Indolent	0.0269225
Indolent	0.0270721
Indolent	0.0272704
Indolent	0.0272704
Indolent	0.0272704
Indolent	0.0273639
Indolent	0.0273943
Indolent	0.0274885
Indolent	0.0274885
Indolent	0.0276071
Indolent	0.0277474
Indolent	0.0278052
Indolent	0.0278052
Indolent	0.0278052
Indolent	0.0278052
Indolent	0.0278052
Indolent	0.0278508
Indolent	0.0278508
Indolent	0.0278508
Indolent	0.0278508
Indolent	0.0279438
Indolent	0.0279438
Indolent	0.0281743
Indolent	0.0281743
Indolent	0.0282466
Indolent	0.0282804
Indolent	0.0282804
Indolent	0.0283074
Indolent	0.0283215
Indolent	0.0283215
Indolent	0.0286012
Indolent	0.0286171
Indolent	0.0286171
Indolent	0.0286879
Indolent	0.0286879
Indolent	0.0286879
Indolent	0.0286879
Indolent	0.028764
Indolent	0.0291293
Indolent	0.0292905
Indolent	0.0292905
Indolent	0.029455
Indolent	0.029455
Indolent	0.029455
Indolent	0.0295707
Indolent	0.029571
Indolent	0.0296271
Indolent	0.0296771
Indolent	0.0296771
Indolent	0.0298818
Indolent	0.0299638
Indolent	0.030012
Indolent	0.0301337
Indolent	0.0301337
Indolent	0.0303087
Indolent	0.030404
Indolent	0.0304534
Indolent	0.0304534
Indolent	0.0304534
Indolent	0.0304534
Indolent	0.0305903
Indolent	0.0306372
Indolent	0.0307356
Indolent	0.0308947
Indolent	0.0308947
Indolent	0.0308947
Indolent	0.0309738
Indolent	0.0311625
Indolent	0.031237
Indolent	0.031237
Indolent	0.031237
Indolent	0.031237
Indolent	0.0313361
Indolent	0.0315034
Indolent	0.0315034
Indolent	0.0315034
Indolent	0.0315034
Indolent	0.0315894
Indolent	0.0316535
Indolent	0.0317774
Indolent	0.0317774
Indolent	0.03196
Indolent	0.0319838
Indolent	0.0319838
Indolent	0.0320163
Indolent	0.03207
Indolent	0.0322188
Indolent	0.0322188
Indolent	0.0323205
Indolent	0.0323205
Indolent	0.0324165
Indolent	0.0324165
Indolent	0.0326601
Indolent	0.0328731
Indolent	0.0328731
Indolent	0.0331015
Indolent	0.0331015
Indolent	0.0331015
Indolent	0.0333195
Indolent	0.0333195
Indolent	0.0333297
Indolent	0.0335428
Indolent	0.0335428
Indolent	0.0336672
Indolent	0.0337359
Indolent	0.0337863
Indolent	0.0339842
Indolent	0.0341524
Indolent	0.0341524
Indolent	0.0342428
Indolent	0.0342428
Indolent	0.0344255
Indolent	0.0344255
Indolent	0.0345689
Indolent	0.0346772
Indolent	0.0346994
Indolent	0.0348669
Indolent	0.0348669
Indolent	0.0350139
Indolent	0.035156
Indolent	0.035156
Indolent	0.0353082
Indolent	0.0353082
Indolent	0.0353082
Indolent	0.0353082
Indolent	0.0354019
Indolent	0.0356125
Indolent	0.0356872
Indolent	0.0357496
Indolent	0.0360691
Indolent	0.0361909
Indolent	0.0361909
Indolent	0.0361909
Indolent	0.0361909
Indolent	0.0362851
Indolent	0.0362851
Indolent	0.0362851
Indolent	0.0363606
Indolent	0.0365257
Indolent	0.0365257
Indolent	0.0366323
Indolent	0.036712
Indolent	0.0369822
Indolent	0.0369822
Indolent	0.0370339
Indolent	0.0370679
Indolent	0.0370679
Indolent	0.0370737
Indolent	0.0374388
Indolent	0.037515
Indolent	0.037515
Indolent	0.037515
Indolent	0.037515
Indolent	0.037515
Indolent	0.037515
Indolent	0.0379564
Indolent	0.0383977
Indolent	0.0383977
Indolent	0.0387173
Indolent	0.0388085
Indolent	0.0393906
Indolent	0.0397217
Indolent	0.0399833
Indolent	0.0401631
Indolent	0.0401782
Indolent	0.0401782
Indolent	0.0403998
Indolent	0.0404006
Indolent	0.0406045
Indolent	0.0406045
Indolent	0.0406045
Indolent	0.0406045
Indolent	0.0407373
Indolent	0.0409808
Indolent	0.0409808
Indolent	0.0410914
Indolent	0.0414872
Indolent	0.041548
Indolent	0.0419285
Indolent	0.0419285
Indolent	0.0420045
Indolent	0.0420658
Indolent	0.0423699
Indolent	0.0423699
Indolent	0.0424207
Indolent	0.0424611
Indolent	0.0426883
Indolent	0.0427573
Indolent	0.043094
Indolent	0.0431152
Indolent	0.0434307
Indolent	0.0434307
Indolent	0.0434307
Indolent	0.0435421
Indolent	0.0436939
Indolent	0.0436939
Indolent	0.0436939
Indolent	0.0437674
Indolent	0.0438308
Indolent	0.0438308
Indolent	0.0443959
Indolent	0.0445767
Indolent	0.044744
Indolent	0.045114
Indolent	0.0454507
Indolent	0.0454507
Indolent	0.0454507
Indolent	0.0454594
Indolent	0.0457874
Indolent	0.0458142
Indolent	0.0461034
Indolent	0.0461034
Indolent	0.0461241
Indolent	0.0461241
Indolent	0.0463421
Indolent	0.0463421
Indolent	0.0466472
Indolent	0.0467974
Indolent	0.0470268
Indolent	0.0472248
Indolent	0.0473841
Indolent	0.0474834
Indolent	0.0474834
Indolent	0.0478109
Indolent	0.04794
Indolent	0.0481075
Indolent	0.0481075
Indolent	0.0481075
Indolent	0.0483965
Indolent	0.0485488
Indolent	0.0486647
Indolent	0.0488531
Indolent	0.0488531
Indolent	0.0489902
Indolent	0.0489902
Indolent	0.0490916
Indolent	0.0495185
Indolent	0.0498729
Indolent	0.0498729
Indolent	0.0499454
Indolent	0.0501641
Indolent	0.0501641
Indolent	0.0503142
Indolent	0.0505008
Indolent	0.0511741
Indolent	0.051226
Indolent	0.051226
Indolent	0.0516383
Indolent	0.0516451
Indolent	0.0520491
Indolent	0.0520797
Indolent	0.0520798
Indolent	0.0525057
Indolent	0.052521
Indolent	0.0528946
Indolent	0.0529335
Indolent	0.0531942
Indolent	0.0533604
Indolent	0.0535308
Indolent	0.0537873
Indolent	0.0538451
Indolent	0.0538451
Indolent	0.0542042
Indolent	0.0542142
Indolent	0.0542142
Indolent	0.0542864
Indolent	0.0542864
Indolent	0.0543319
Indolent	0.0547278
Indolent	0.055068
Indolent	0.0551691
Indolent	0.0551691
Indolent	0.0552451
Indolent	0.0558101
Indolent	0.0558876
Indolent	0.0559217
Indolent	0.0559217
Indolent	0.0566148
Indolent	0.0566431
Indolent	0.0567755
Indolent	0.0569345
Indolent	0.0569345
Indolent	0.0573759
Indolent	0.0574761
Indolent	0.0574761
Indolent	0.0575279
Indolent	0.0578172
Indolent	0.0578172
Indolent	0.0579076
Indolent	0.0579845
Indolent	0.0580561
Indolent	0.0584411
Indolent	0.0585809
Indolent	0.0587
Indolent	0.0587
Indolent	0.0589099
Indolent	0.0591413
Indolent	0.0591413
Indolent	0.0595827
Indolent	0.0595827
Indolent	0.0597637
Indolent	0.0602674
Indolent	0.0607239
Indolent	0.0609067
Indolent	0.0609067
Indolent	0.0617894
Indolent	0.0622308
Indolent	0.0622843
Indolent	0.062325
Indolent	0.062474
Indolent	0.062474
Indolent	0.062621
Indolent	0.0629577
Indolent	0.0631135
Indolent	0.0631135
Indolent	0.0635548
Indolent	0.063631
Indolent	0.0639962
Indolent	0.0643044
Indolent	0.0643044
Indolent	0.0644594
Indolent	0.0648863
Indolent	0.0657616
Indolent	0.0659877
Indolent	0.066203
Indolent	0.0663244
Indolent	0.0666389
Indolent	0.0666443
Indolent	0.0666611
Indolent	0.0670857
Indolent	0.0670857
Indolent	0.067527
Indolent	0.0687282
Indolent	0.0688511
Indolent	0.0696911
Indolent	0.0696911
Indolent	0.0697338
Indolent	0.0701751
Indolent	0.0706165
Indolent	0.0707011
Indolent	0.0708626
Indolent	0.0708626
Indolent	0.0713745
Indolent	0.0714992
Indolent	0.0721433
Indolent	0.0723845
Indolent	0.0727212
Indolent	0.0728232
Indolent	0.0728232
Indolent	0.0733945
Indolent	0.0734239
Indolent	0.0735079
Indolent	0.0739645
Indolent	0.0744211
Indolent	0.0750779
Indolent	0.0753853
Indolent	0.0754145
Indolent	0.0758017
Indolent	0.0759127
Indolent	0.0759127
Indolent	0.0762182
Indolent	0.0764121
Indolent	0.0764245
Indolent	0.0770979
Indolent	0.0774677
Indolent	0.0774677
Indolent	0.0777712
Indolent	0.0781195
Indolent	0.0781195
Indolent	0.0783007
Indolent	0.0785465
Indolent	0.0785608
Indolent	0.0789868
Indolent	0.0808013
Indolent	0.0808131
Indolent	0.081138
Indolent	0.0815347
Indolent	0.0816503
Indolent	0.0816503
Indolent	0.0817262
Indolent	0.0820917
Indolent	0.0826393
Indolent	0.0828154
Indolent	0.0829744
Indolent	0.0834157
Indolent	0.0834947
Indolent	0.0835525
Indolent	0.0855147
Indolent	0.0856225
Indolent	0.0858036
Indolent	0.0865052
Indolent	0.0866573
Indolent	0.0869465
Indolent	0.0869465
Indolent	0.0870842
Indolent	0.0878292
Indolent	0.0882706
Indolent	0.0887917
Indolent	0.0887917
Indolent	0.0891295
Indolent	0.0895947
Indolent	0.0895947
Indolent	0.090036
Indolent	0.0909014
Indolent	0.0925848
Indolent	0.0926841
Indolent	0.0942682
Indolent	0.0944495
Indolent	0.0944495
Indolent	0.0949415
Indolent	0.095195
Indolent	0.096215
Indolent	0.0966249
Indolent	0.0979804
Indolent	0.0981832
Indolent	0.0983082
Indolent	0.0984217
Indolent	0.0986449
Indolent	0.0993182
Indolent	0.0997458
Indolent	0.100744
Indolent	0.102452
Indolent	0.102685
Indolent	0.102879
Indolent	0.103695
Indolent	0.104705
Indolent	0.105013
Indolent	0.106366
Indolent	0.107249
Indolent	0.110034
Indolent	0.112697
Indolent	0.114132
Indolent	0.114832
Indolent	0.116112
Indolent	0.116489
Indolent	0.116959
Indolent	0.117499
Indolent	0.1191
Indolent	0.120367
Indolent	0.121616
Indolent	0.123559
Indolent	0.125077
Indolent	0.126227
Indolent	0.127551
Indolent	0.128434
Indolent	0.132761
Indolent	0.135005
Indolent	0.137702
Indolent	0.13831
Indolent	0.141725
Indolent	0.143006
Indolent	0.143422
Indolent	0.143433
Indolent	0.146421
Indolent	0.150156
Indolent	0.153149
Indolent	0.153186
Indolent	0.155386
Indolent	0.156239
Indolent	0.160652
Indolent	0.161362
Indolent	0.161789
Indolent	0.166831
Indolent	0.167714
Indolent	0.170326
Indolent	0.172461
Indolent	0.172713
Indolent	0.173315
Indolent	0.173386
Indolent	0.175022
Indolent	0.179446
Indolent	0.181396
Indolent	0.181837
Indolent	0.191547
Indolent	0.192951
Indolent	0.196843
Indolent	0.20876
Indolent	0.213442
Indolent	0.214295
Indolent	0.227927
Indolent	0.22818
Indolent	0.233505
Indolent	0.240762
Indolent	0.2493
Indolent	0.251571
Indolent	0.269363
Indolent	0.289
Indolent	0.291734
Indolent	0.307182
Indolent	0.30983
Indolent	0.345776
Indolent	0.347109
Indolent	0.355289
Indolent	0.364616
Indolent	0.369681
Indolent	0.387508
Indolent	0.416393
Indolent	0.424582
Indolent	0.447091
Indolent	0.47256
Indolent	0.493553
Indolent	0.647906
Indolent	0.658057
Indolent	0.669333
Indolent	0.689422
Indolent	0.714992
Aggressive	0.81643
Aggressive	0.899924
Aggressive	1.08926
Aggressive	1.11662
Aggressive	1.29405
Aggressive	1.39203
Aggressive	1.40445
Aggressive	1.53105
Aggressive	1.57695
Aggressive	1.78616
Aggressive	1.85942
Aggressive	2.0217
Aggressive	2.06244
Aggressive	2.13686
Aggressive	2.17013
Aggressive	2.55063
Aggressive	2.81156
Aggressive	2.87762
Aggressive	3.05107
Aggressive	3.12169
Aggressive	3.55333
Aggressive	3.65043
Aggressive	3.68656
Aggressive	4.13327
Aggressive	4.49558
Aggressive	5.40348
Aggressive	5.97018
Aggressive	6.31058
Aggressive	6.45409

## Sheet: SF1
Data provided in GEO GSE162005 (bulk RNA-seq)
Supp fig 1F
Sample		PAM50 probability
Sample#	Lesion Type	Normal	Luminal A	Luminal B	Her2	Basal
s1	Indolent	0.371221	0.628779	0	0	0
s3	Indolent	0.331263	0.668737	0	0	0
s9	Indolent	0.472204	0.527796	0	0	0
s11	Indolent	0.446019	0.553981	0	0	0
s13	Indolent	0.273021	0.726979	0	0	0
s15	Indolent	0.300206	0.699793	0	0	0
s17	Indolent	0.409641	0.590359	0	0	0
s2	Aggressive	0	0	0.480475	0.422907	0.0966184
s4	Aggressive	0	0	0.12716	0.361591	0.51125
s6	Aggressive	0	0	0.0885437	0.305437	0.606019
s10	Aggressive	0.10257	0	0	0.0172749	0.880155
s12	Aggressive	0	0	0.101839	0.17256	0.725601
s14	Aggressive	0	0	0	0.247337	0.752663
s16	Aggressive	0	0	0.266014	0.214709	0.519276
s18	Aggressive	0	0	0.0462309	0.0555682	0.898201

## Sheet: Fig 2
Data provided in GEO GSE162005 (bulk RNA-seq)
Figure 2F
Survival analysis
Cell type injected	Event Status	Days Elapsed
Indolent	0	344
Indolent	1	21
Indolent	1	98
Indolent	1	135
Indolent	1	94
Indolent	1	141
Indolent	1	24
Indolent	1	157
Indolent	1	49
Indolent	0	439
Indolent	1	85
Indolent	1	21
Indolent	1	24
Indolent	1	135
Indolent	1	115
Indolent	1	20
Indolent	1	24
Indolent	0	48
Indolent	1	48
Indolent	1	48
Indolent	1	48
Indolent	1	48
Aggressive	0	439
Aggressive	1	52
Aggressive	1	94
Aggressive	0	74
Aggressive	1	64
Aggressive	1	16
Aggressive	1	141
Aggressive	1	43
Aggressive	0	439
Aggressive	1	153
Aggressive	0	48
Aggressive	1	83
Aggressive	1	48
Aggressive	1	136
Aggressive	1	24
Aggressive	1	20
Aggressive	1	20
Aggressive	1	49
Aggressive	1	30
Aggressive	1	104
Aggressive	1	48
Aggressive	0	48
Aggressive	0	48
Aggressive	1	48
Aggressive	0	48
Aggressive	0	48
Aggressive	0	48

## Sheet: SF2
Data provided in GEO GSE162005 (bulk RNA-seq)
Supp fig 2D-G
Erbb4
Indolent, read count	Aggressive, read count
90.5208	3.54981
63.8049	2.23552
169.602	3.54146
76.9998	12.0353
34.8351	11.6943
157.845	0
175.854	2.83839
	6.98373
Erbb3
Indolent, read count	Aggressive, read count
8199.94	3676.42
10582.6	4254.2
17068.3	6490.32
14919	8459.74
10738.1	5929.92
17632.2	8246.24
14194.8	3575.43
	5703.09
Erbb2
Indolent, read count	Aggressive, read count
6505.02	5815.77
8587.6	8344.08
13676.2	11488.5
12077.6	10236.6
10093.3	9055
12593.7	13298.3
9085.76	5980.5
	9607.86
Egfr
Indolent, read count	Aggressive, read count
3090.19	1732.31
3159.69	1747.06
3594.96	3390.36
2948.81	5157.68
2037.45	3249.22
2996.15	5600.78
2485.21	2103.25
	2989.04

## Sheet: Fig 3, SF3
Data provided in GEO GSE161983 (scRNA-seq)
Figure 3D; Supp fig 3C-F
Cluster	Indolent, # cells	Aggressive, # cells
Basal 1	199	2272
LB	48	186
Luminal 1	1176	623
Luminal 2	350	202
Macrophage	461	548
Neutrophil	93	173
NS Immune	166	70
Fibroblast	25	49

## Sheet: Fig 4
Figure 4E
CK5+CK8+ tumor cells
Indolent, % tumor cells	Aggressive, % tumor cells
0.828	46.23
0.094	34.124
0.915	55.869
1.618	23.8
Figure 4F
Vim+ tumor cells
Indolent, % tumor cells	Aggressive, % tumor cells
3.252	36.995
1.782	46.004
4.051	57.289
2.999	49.352
Figure 4G
pS6+ tumor cells
Indolent, % tumor cells	Aggressive, % tumor cells
27.833	76.255
27.281	59.779
13.658	64.341
27.239	80.19

## Sheet: Fig 5
Data provided in GEO GSE161983 (scRNA-seq)
Figure 5A-C
Gene set		GSVA scores
set	pathway	Luminal 1 Indolent	LB Indolent	Basal Indolent	Luminal 2 Indolent	Luminal 1 Aggressive	LB Aggressive	Basal Aggressive	Luminal 2 Aggressive
HMKS	ADIPOGENESIS	0.142637	0.021608	-0.079248	0.0335483	-0.0124737	0.0833385	0.00219691	0.166745
HMKS	ALLOGRAFT_REJECTION	-0.415208	-0.215374	-0.380488	-0.365472	-0.442515	-0.29234	-0.315464	-0.339827
HMKS	ANDROGEN_RESPONSE	0.0782806	0.202495	-0.0491642	0.0118995	-0.185186	-0.100015	-0.168056	-0.190398
HMKS	ANGIOGENESIS	-0.325645	0.235959	-0.0698525	-0.316374	-0.323266	0.0770525	-0.136085	-0.256561
HMKS	APICAL_JUNCTION	-0.201761	0.162594	0.0873932	-0.0315552	-0.280155	0.122996	0.0419224	0.010179
HMKS	APICAL_SURFACE	0.13335	0.333249	0.0334906	0.0144679	0.0180815	0.248976	-0.23429	0.0621023
HMKS	APOPTOSIS	-0.23676	0.0175862	-0.247735	-0.0697139	-0.215242	0.0210639	-0.295618	0.0411613
HMKS	BILE_ACID_METABOLISM	0.270713	0.0563574	-0.0817492	0.0555188	0.17388	0.103762	-0.0516679	0.151958
HMKS	CHOLESTEROL_HOMEOSTASIS	0.0482791	0.0914686	0.25892	-0.104668	-0.0187984	-0.0131697	0.167576	0.131209
HMKS	COAGULATION	-0.19018	0.121259	-0.194512	-0.18735	-0.159768	-0.0449314	-0.143618	-0.130364
HMKS	COMPLEMENT	-0.214358	-0.00882132	-0.365192	-0.345897	-0.232105	-0.10151	-0.318929	-0.370719
HMKS	DNA_REPAIR	-0.2423	0.0382072	0.264245	-0.14822	0.0165908	0.0602292	0.289153	0.0240045
HMKS	E2F_TARGETS	-0.422559	-0.256395	0.626808	-0.394531	0.236558	-0.0233824	0.618414	-0.340093
HMKS	EPITHELIAL_MESENCHYMAL_TRANSITION	-0.409654	0.367121	-0.16209	-0.482126	-0.406067	0.264367	-0.138666	-0.383016
HMKS	ESTROGEN_RESPONSE_EARLY	0.124457	0.10193	0.0135026	0.0928856	0.096802	0.173219	-0.2096	0.0499619
HMKS	ESTROGEN_RESPONSE_LATE	0.0305214	0.105941	0.0570064	0.0700109	0.126314	0.196638	-0.0147975	0.126936
HMKS	FATTY_ACID_METABOLISM	0.0830726	0.124809	0.0161034	0.00303885	0.0131617	0.218625	0.231694	0.309662
HMKS	G2M_CHECKPOINT	-0.387592	-0.10973	0.583359	-0.270979	0.169539	-0.125818	0.475025	-0.267761
HMKS	GLYCOLYSIS	-0.238938	0.0235471	0.302739	-0.286128	-0.24916	0.114646	0.333273	0.00328274
HMKS	HEDGEHOG_SIGNALING	-0.0427679	0.33548	0.00971882	-0.371147	-0.0374079	0.114447	-0.172954	-0.0841475
HMKS	HEME_METABOLISM	0.027525	0.0895474	-0.266138	-0.0730241	-0.153136	-0.0736267	-0.340386	-0.132041
HMKS	HYPOXIA	-0.17622	-0.0820216	-0.167562	-0.332967	-0.19111	0.155061	-0.153948	-0.273108
HMKS	IL2_STAT5_SIGNALING	-0.352222	-0.0334459	-0.25047	-0.369811	-0.331117	-0.0607075	-0.283915	-0.309407
HMKS	IL6_JAK_STAT3_SIGNALING	-0.345162	0.000833565	-0.510934	-0.28753	-0.446058	-0.239035	-0.527888	-0.395367
HMKS	INFLAMMATORY_RESPONSE	-0.298703	-0.125119	-0.424107	-0.347609	-0.373667	-0.338956	-0.437934	-0.399642
HMKS	INTERFERON_ALPHA_RESPONSE	0.237037	0.189439	-0.552084	-0.113518	0.248992	-0.0726768	-0.522744	-0.0566816
HMKS	INTERFERON_GAMMA_RESPONSE	-0.0531581	0.0157382	-0.539152	-0.344038	-0.141474	-0.143153	-0.488492	-0.297086
HMKS	KRAS_SIGNALING_DN	0.201649	0.0354106	-0.0475018	-0.0542027	0.0713185	0.130663	0.0109578	0.0378568
HMKS	KRAS_SIGNALING_UP	-0.305778	0.0099644	-0.189843	-0.188242	-0.278263	-0.0995778	-0.29158	-0.226483
HMKS	MITOTIC_SPINDLE	-0.143867	-0.0415845	0.158437	0.0322575	-0.0234763	-0.0214984	0.0136378	-0.0318975
HMKS	MTORC1_SIGNALING	-0.316416	-0.0450188	0.300816	-0.407059	-0.341157	0.0528987	0.357024	-0.254516
HMKS	MYC_TARGETS_V1	-0.460313	0.258781	0.624891	-0.227995	-0.0406589	0.330306	0.645311	0.000515963
HMKS	MYC_TARGETS_V2	-0.134693	-0.161591	0.525563	-0.332382	0.146794	-0.129362	0.638646	-0.332353
HMKS	MYOGENESIS	0.0498329	0.00894794	-0.00421497	-0.00947818	-0.0376178	0.0187776	-0.111962	-0.00589405
HMKS	NOTCH_SIGNALING	-0.308601	-0.281282	0.0828942	0.0949301	-0.215243	-0.0928272	-0.223545	-0.209635
HMKS	OXIDATIVE_PHOSPHORYLATION	-0.0682799	0.134182	0.300317	0.138893	0.0700867	0.29489	0.401777	0.403478
HMKS	P53_PATHWAY	-0.2436	0.206921	0.0466248	-0.157973	-0.168128	0.222561	-0.0535153	-0.143561
HMKS	PANCREAS_BETA_CELLS	0.133413	0.206274	-0.0234103	-0.104404	-0.127153	0.192148	0.0273086	-0.20582
HMKS	PEROXISOME	0.121076	0.129409	0.0794906	-0.0295364	-0.0686599	0.124872	0.0219686	0.0982233
HMKS	PI3K_AKT_MTOR_SIGNALING	-0.356504	0.116517	0.0388925	-0.189561	-0.371255	-0.271434	-0.0623759	-0.124506
HMKS	PROTEIN_SECRETION	-0.141195	-0.0825363	-0.148201	0.0141384	-0.231005	-0.215106	-0.289785	0.06037
HMKS	REACTIVE_OXYGEN_SPECIES_PATHWAY	-0.108072	-0.033084	-0.244858	-0.29181	-0.164769	-0.00257923	-0.242174	-0.118941
HMKS	SPERMATOGENESIS	-0.13029	-0.0570113	0.130447	0.0875657	0.172265	0.0963539	0.229625	0.309065
HMKS	TGF_BETA_SIGNALING	-0.348313	0.306437	-0.157051	-0.0210456	-0.342168	0.12031	-0.489035	-0.196351
HMKS	TNFA_SIGNALING_VIA_NFKB	-0.222703	-0.0503435	-0.427704	-0.328958	-0.251649	-0.194242	-0.502814	-0.440775
HMKS	UNFOLDED_PROTEIN_RESPONSE	-0.0669936	0.181979	0.0982852	-0.154186	-0.278104	-0.112489	0.150714	-0.259561
HMKS	UV_RESPONSE_DN	-0.13827	0.0451371	-0.176986	-0.144491	-0.210195	0.00331727	-0.340096	-0.188
HMKS	UV_RESPONSE_UP	-0.0971879	-0.00591128	-0.0614905	-0.16582	-0.106227	0.0245375	-0.0684997	-0.0520951
HMKS	WNT_BETA_CATENIN_SIGNALING	-0.228319	0.203166	0.194521	-0.2489	-0.19436	0.281265	-0.278195	-0.252621
HMKS	XENOBIOTIC_METABOLISM	0.034817	0.2165	-0.119485	-0.0889487	-0.168401	0.1265	-0.0282173	0.0396965
KEGG	AMPK signaling pathway	0.114584	0.244897	0.00385794	0.0111998	0.0707033	0.0890892	-0.227514	-0.071688
KEGG	Antigen processing and presentation	0.0206292	0.0377185	-0.411632	-0.379736	-0.0826009	0.147815	-0.313881	-0.370401
KEGG	Apelin signaling pathway	-0.281046	-0.0555484	-0.116402	-0.0479988	-0.226615	-0.152207	-0.17035	-0.062043
KEGG	Apoptosis	-0.32268	-0.0446862	-0.197339	-0.0762565	-0.24943	-0.0329951	-0.236947	-0.0393891
KEGG	B cell receptor signaling pathway	-0.434822	-0.267057	-0.449292	-0.169227	-0.350517	-0.264262	-0.420335	-0.150081
KEGG	Cell cycle	-0.337689	-0.0300036	0.43524	-0.184644	-0.0435846	0.02531	0.396006	-0.134537
KEGG	Cellular senescence	-0.164931	0.0505584	0.0801754	-0.0500662	-0.139279	0.0297884	-0.0308019	-0.110302
KEGG	Central carbon metabolism in cancer	-0.154458	0.197023	0.0853832	-0.166932	-0.207022	0.106889	0.159093	-0.0391803
KEGG	Chemical carcinogenesis	0.0946791	0.0355315	-0.0518812	0.158064	0.0791464	0.0565646	-0.00482196	0.343863
KEGG	Chemokine signaling pathway	-0.336849	-0.114536	-0.295356	-0.181577	-0.369494	-0.302003	-0.337258	-0.222659
KEGG	Choline metabolism in cancer	0.0200474	0.135931	-0.167449	0.157243	-0.0140545	0.020892	-0.233078	0.165984
KEGG	Complement and coagulation cascades	-0.1705	-0.206048	-0.341338	-0.324236	-0.314774	-0.264493	-0.295469	-0.141131
KEGG	Cytosolic DNA-sensing pathway	-0.242077	0.013738	-0.247695	-0.142622	0.0510166	-0.0382214	-0.178342	-0.162364
KEGG	ErbB signaling pathway	-0.119804	0.173499	0.0268732	0.269112	-0.20628	-0.0292457	-0.258635	0.131801
KEGG	Fc epsilon RI signaling pathway	-0.287069	-0.181697	-0.10025	-0.00867177	-0.340503	-0.243441	-0.233768	0.119033
KEGG	Fc gamma R-mediated phagocytosis	-0.278346	-0.0405619	-0.191691	-0.15437	-0.331718	-0.35832	-0.337839	-0.0561867
KEGG	Ferroptosis	0.0400699	0.462405	-0.274077	-0.444702	-0.117137	0.377623	-0.354074	-0.346225
KEGG	FoxO signaling pathway	-0.242585	0.0797764	-0.188811	-0.00474995	-0.186963	-0.0412465	-0.32283	-0.0676242
KEGG	Hedgehog signaling pathway	-0.33418	0.154568	0.188617	0.119474	-0.240852	0.177618	-0.206284	0.202136
KEGG	Hematopoietic cell lineage	-0.0778782	-0.031191	-0.332367	-0.409621	-0.362192	-0.260179	-0.34538	-0.405231
KEGG	HIF-1 signaling pathway	-0.181346	0.0835146	-0.134874	-0.291984	-0.256412	0.112843	-0.13698	-0.214816
KEGG	Hippo signaling pathway	-0.044279	0.280556	0.228828	0.107293	-0.0577421	0.196358	-0.0919652	0.000681901
KEGG	Hippo signaling pathway -multiple species	0.168502	0.263932	-0.0543022	0.063513	0.0502493	0.0715674	-0.542355	-0.0951979
KEGG	IL-17 signaling pathway	-0.275722	0.101763	-0.145796	-0.050331	-0.166922	-0.0453204	-0.197542	-0.0434499
KEGG	Intestinal immune network for IgA production	-0.356612	-0.365432	-0.571574	-0.500119	-0.480955	-0.533106	-0.383031	-0.460608
KEGG	Jak-STAT signaling pathway	-0.214953	0.0312249	-0.387161	-0.176274	-0.258597	0.126523	-0.376134	-0.272032
KEGG	Leukocyte transendothelial migration	-0.225171	-0.188116	-0.124133	-0.0150417	-0.400358	-0.262069	-0.291441	-0.132494
KEGG	MAPK signaling pathway	-0.205233	0.135137	-0.238253	-0.0484693	-0.263434	-0.077534	-0.326332	-0.134043
KEGG	MicroRNAs in cancer	-0.332394	0.210389	0.194412	-0.137232	-0.262983	0.124303	-0.097445	-0.194095
KEGG	mTOR signaling pathway	-0.17241	0.198345	-0.141304	-0.13429	-0.18195	0.0228194	-0.25088	-0.0764018
KEGG	Natural killer cell mediated cytotoxicity	-0.322907	-0.0367378	-0.289781	-0.173668	-0.354428	-0.246242	-0.355077	-0.183505
KEGG	Necroptosis	-0.256176	-0.217244	-0.140214	0.052236	-0.255804	-0.27152	-0.158638	-0.0266383
KEGG	NF-kappa B signaling pathway	-0.385646	-0.0810458	-0.415358	-0.270425	-0.36195	-0.427281	-0.465732	-0.27119
KEGG	NOD-like receptor signaling pathway	-0.264415	-0.187811	-0.437784	-0.182725	-0.296724	-0.306574	-0.419875	-0.158607
KEGG	Notch signaling pathway	-0.0842069	-0.038266	-0.239011	0.0656997	-0.180609	0.118392	-0.361288	-0.111521
KEGG	Oocyte meiosis	-0.248091	0.00666464	0.410314	-0.0054901	-0.240614	-0.106507	0.334595	0.115984
KEGG	p53 signaling pathway	-0.413171	0.0425607	0.248086	-0.128893	-0.282887	0.0099104	0.144497	0.0857849
KEGG	Pathways in cancer	-0.240732	0.0512798	-0.060536	-0.095513	-0.216577	0.0164972	-0.139089	-0.132932
KEGG	PI3K-Akt signaling pathway	-0.131695	0.232951	-0.0550179	-0.1681	-0.144984	0.0758807	-0.129	-0.115328
KEGG	Platelet activation	-0.172889	-0.0870328	-0.170644	-0.157994	-0.40269	-0.283701	-0.277203	-0.122626
KEGG	Proteoglycans in cancer	-0.295303	0.23157	0.0771502	-0.00525587	-0.315376	0.0700008	-0.0984831	-0.0199365
KEGG	Rap1 signaling pathway	-0.197576	0.131121	-0.0311743	-0.158134	-0.310264	-0.0434199	-0.114441	-0.14068
KEGG	Ras signaling pathway	-0.152533	0.164291	-0.0971464	-0.0905374	-0.211825	-0.0490334	-0.166435	0.027757
KEGG	RIG-I-like receptor signaling pathway	-0.251319	-0.157702	-0.446034	0.0173142	-0.14025	-0.0385003	-0.492559	-0.0623832
KEGG	T cell receptor signaling pathway	-0.360871	-0.0814777	-0.286803	0.0404283	-0.335328	-0.123056	-0.368152	0.0358639
KEGG	TGF-beta signaling pathway	-0.123121	0.302751	0.0793036	-0.0578278	-0.172207	0.286508	-0.17101	-0.26055
KEGG	Th1 and Th2 cell differentiation	-0.408299	-0.108594	-0.458963	-0.195865	-0.397026	-0.0210359	-0.406042	-0.180032
KEGG	Th17 cell differentiation	-0.39363	-0.235839	-0.466676	-0.115341	-0.35112	-0.0439403	-0.426915	-0.141906
KEGG	TNF signaling pathway	-0.301165	0.0157073	-0.303029	-0.066951	-0.221406	-0.115093	-0.413633	-0.235239
KEGG	Toll-like receptor signaling pathway	-0.268042	-0.171108	-0.420238	-0.140533	-0.280139	-0.261946	-0.448688	-0.135918
KEGG	Transcriptional misregulation in cancer	-0.352259	0.0413924	-0.268952	-0.188082	-0.308144	0.0478279	-0.398675	-0.232276
KEGG	Viral carcinogenesis	-0.169122	0.0375902	0.0212319	-0.00278815	-0.201522	-0.0127154	-0.154164	-0.124373
KEGG	Wnt signaling pathway	-0.187455	0.280553	0.0393744	0.0414099	-0.105471	0.227439	-0.104975	-0.0157506

## Sheet: Fig 6; SF5
Data provided in GEO GSE161983 (scRNA-seq)
Figure 6C, Supp fig 5B-E
Cluster	Indolent, # cells	Aggressive, # cells
T cell 1	624	505
Tcell 2	833	194
T cell 3	46	59
T cell 4	64	17
NK cell	649	340
B cell	447	85
Plasma cell	52	90
Macrophage	58	399
Neutrophil	230	453
pDC	24	127
cDC	37	92
Figure 6G
Gene set		GSVA scores
set	pathway	T Cell 1 Indolent	T Cell 1 Aggressive	T Cell 2 Indolent	T Cell 2 Aggressive	NK Cell Indolent	NK Cell Aggressive	Neutrophil Indolent	Neutrophil Aggressive	B Cell Indolent	B Cell Aggressive	Macrophage Indolent	Macrophage Aggressive	pDC Indolent	pDC Aggressive	Plasma Cell Indolent	Plasma Cell Aggressive	cDC Indolent	cDC Aggressive	T Cell 3 Indolent	T Cell 3 Aggressive	T Cell 4 Indolent	T Cell 4 Aggressive
HMKS	ADIPOGENESIS	-0.117072	-0.276817	-0.373346	-0.358687	0.0187402	-0.164156	-0.0381449	-0.118485	-0.257407	-0.242083	0.354263	0.246937	0.120891	-0.037404	0.0345333	0.0335061	0.128158	0.110917	0.165726	0.0209443	-0.0977116	0.120404
HMKS	ALLOGRAFT_REJECTION	0.0129868	0.0936449	-0.226165	0.0025592	-0.173219	-0.120619	0.106757	0.1123	-0.311887	-0.016919	0.0937757	-0.0408017	0.0276626	-0.128353	-0.169057	-0.240212	0.218975	0.0905448	-0.048322	-0.00751795	0.120619	0.253425
HMKS	ANDROGEN_RESPONSE	0.0661214	0.00172957	-0.352591	-0.105433	0.000395621	0.0705893	0.225424	0.140589	-0.197576	-0.0953094	0.143798	-0.0524311	0.0760255	0.00919439	-0.053442	-0.111779	0.0817853	-0.0954751	-0.0101495	-0.182638	0.0649016	0.122892
HMKS	ANGIOGENESIS	-0.458578	-0.334097	-0.356002	-0.136637	-0.159056	0.295461	0.499839	0.53751	-0.496984	-0.146941	0.340368	0.410947	-0.164099	-0.248141	0.181291	0.389843	0.347726	0.289972	-0.271225	-0.317324	0.0900095	0.183986
HMKS	APICAL_JUNCTION	-0.255928	-0.0571104	-0.264441	-0.0412977	-0.106719	0.244539	0.352714	0.382248	-0.353923	-0.101104	0.230498	0.288419	-0.065962	-0.172518	-0.247153	-0.0966908	0.285393	0.294201	-0.136663	-0.138733	-0.129827	0.0835102
HMKS	APICAL_SURFACE	-0.145586	-0.0742908	-0.302656	-0.0564621	0.213747	0.486455	0.49497	0.441135	-0.460398	-0.142828	0.179309	0.0710084	0.0418824	-0.0775013	-0.00449109	0.132432	-0.243796	0.0327309	-0.136832	-0.0825967	0.202336	0.131839
HMKS	APOPTOSIS	-0.116683	-0.100808	-0.304595	-0.0402307	-0.227942	0.126062	0.388757	0.373117	-0.39522	-0.0921033	0.22465	0.111921	-0.151013	-0.100044	-0.250697	-0.166758	0.106818	0.065454	-0.226819	-0.148087	-0.0164199	0.294285
HMKS	BILE_ACID_METABOLISM	-0.208078	-0.240081	-0.164684	-0.385713	-0.085422	-0.132392	0.0346929	0.0881414	-0.270654	-0.189883	0.306793	0.355235	0.180873	0.0849988	0.326821	0.0749536	-0.0106641	0.311803	0.033575	-0.01879	-0.138113	-0.164221
HMKS	CHOLESTEROL_HOMEOSTASIS	-0.248968	-0.209463	-0.502099	-0.364396	-0.319836	0.0367252	0.233072	0.107056	-0.462974	-0.321887	0.223467	0.242382	0.0720625	0.258811	0.198531	0.214827	0.297796	0.340101	-0.103223	-0.115643	0.0166105	-0.116924
HMKS	COAGULATION	-0.454505	-0.278464	-0.396463	-0.181816	-0.334291	-0.0573322	0.533314	0.479706	-0.385453	-0.0297959	0.389014	0.461833	0.0137027	-0.110209	0.0734276	0.148031	0.237312	0.233772	-0.364427	-0.180055	-0.0853677	0.237061
HMKS	COMPLEMENT	-0.212862	-0.156313	-0.303491	-0.0658291	-0.237089	-0.10637	0.310081	0.368917	-0.361816	-0.10102	0.416592	0.319919	-0.0996833	-0.141421	-0.253079	-0.206201	0.306151	0.213514	-0.194938	-0.137772	-0.00052914	0.136246
HMKS	DNA_REPAIR	0.2868	0.0176776	-0.0751425	-0.311805	0.254153	0.0285669	-0.300385	-0.368271	0.149387	-0.218937	-0.213227	-0.315234	0.0747477	-0.135152	-0.176152	-0.167389	-0.00875413	-0.198205	0.422431	0.36576	0.0588128	-0.19942
HMKS	E2F_TARGETS	-0.0964951	0.0604777	-0.163878	-0.00580991	-0.19417	0.11863	-0.426048	-0.467993	0.24823	0.228592	-0.388347	-0.441453	-0.278787	-0.435354	0.268838	0.329241	-0.0731585	-0.135537	0.720959	0.695384	-0.0689259	-0.0336547
HMKS	EPITHELIAL_MESENCHYMAL_TRANSITION	-0.335171	-0.116365	-0.360361	-0.0302295	-0.240916	0.27738	0.570476	0.597588	-0.449739	-0.023834	0.287504	0.310851	-0.217767	-0.218857	0.251354	0.306589	0.131349	0.198719	-0.359463	-0.261007	-0.0237422	0.363461
HMKS	ESTROGEN_RESPONSE_EARLY	-0.201251	-0.0216499	-0.109525	0.0851493	-0.0574347	0.281034	0.39668	0.283558	-0.24026	-0.0572711	0.0270277	0.00238566	-0.203921	-0.26959	0.0262024	0.0842059	0.0801403	0.152422	-0.186048	-0.168253	0.11911	0.232735
HMKS	ESTROGEN_RESPONSE_LATE	-0.173458	0.0791451	-0.209576	-0.0841201	-0.034002	0.262004	0.35007	0.207455	-0.35149	-0.163669	0.0537618	0.0255977	-0.172752	-0.263319	0.147627	0.174022	0.148498	0.256536	0.000183327	0.0276057	-0.019539	0.16633
HMKS	FATTY_ACID_METABOLISM	0.130808	-0.0618179	-0.372261	-0.415515	0.0121194	-0.144203	-0.152923	-0.305447	-0.229892	-0.267719	0.142094	0.207427	0.0797371	0.0581057	0.10266	-0.0268394	0.0835621	0.142443	0.367168	0.241127	-0.114886	-0.0908594
HMKS	G2M_CHECKPOINT	-0.112692	0.0470324	-0.215111	0.0525699	-0.249652	0.230426	-0.353559	-0.317184	0.0407319	0.26639	-0.372303	-0.371443	-0.24931	-0.387782	0.116696	0.148963	-0.0860895	-0.149277	0.595563	0.58795	0.0157651	0.0806553
HMKS	GLYCOLYSIS	-0.118104	-0.141493	-0.339559	-0.34005	-0.106547	-0.075347	0.170157	0.103333	-0.38561	-0.253903	0.324577	0.271768	-0.121666	-0.149942	0.329391	0.233917	0.0749656	0.141938	0.156941	0.11101	-0.104617	-0.155378
HMKS	HEDGEHOG_SIGNALING	0.157373	0.465025	-0.185899	0.26782	-0.29659	0.153635	-0.219466	0.147167	-0.493016	-0.00699089	-0.175338	0.112872	-0.370649	-0.00562806	0.0372621	0.0399149	0.196369	0.318788	-0.116349	0.144769	0.25142	0.119029
HMKS	HEME_METABOLISM	0.202215	-0.0226778	-0.00801634	-0.106899	0.0162898	-0.241698	0.200798	0.11977	-0.135762	-0.0233005	0.178152	0.12656	-0.136905	-0.099074	0.0492986	-0.0653228	-0.0729555	-0.166656	-0.0814174	-0.18903	-0.100049	-0.12209
HMKS	HYPOXIA	-0.283229	-0.126336	-0.397619	-0.247407	-0.178646	0.1831	0.442924	0.515944	-0.388055	-0.148731	0.288491	0.399163	-0.248261	-0.233521	-0.091909	-0.0607125	0.107807	0.18997	-0.32431	-0.320947	-0.070435	0.218084
HMKS	IL2_STAT5_SIGNALING	0.250146	0.376281	-0.339931	-0.0649396	-0.252824	-0.0483028	0.106389	0.167078	-0.455242	-0.220237	0.112133	-0.0756016	-0.345574	-0.395291	-0.119926	-0.0782752	0.137459	0.241951	-0.0690695	0.142224	0.193381	0.389465
HMKS	IL6_JAK_STAT3_SIGNALING	-0.294235	-0.124526	-0.355422	-0.0683514	-0.390231	-0.185804	0.368303	0.443031	-0.446058	-0.141114	0.462133	0.306478	-0.0989226	-0.000859149	-0.265511	-0.34492	0.341634	0.368631	-0.377154	-0.357907	0.155073	0.360478
HMKS	INFLAMMATORY_RESPONSE	-0.290197	-0.18162	-0.378988	0.020662	-0.36922	0.0121272	0.481307	0.464294	-0.425865	-0.16636	0.449742	0.380497	-0.258475	-0.272529	-0.276698	-0.183388	0.341086	0.274072	-0.370803	-0.363179	0.194335	0.369249
HMKS	INTERFERON_ALPHA_RESPONSE	0.0178312	-0.264849	-0.268102	-0.097579	-0.218749	-0.370441	0.331503	0.366853	-0.407013	-0.279297	0.311981	0.196048	0.00731078	-0.151101	-0.305189	-0.32914	0.447874	0.400685	-0.321434	-0.33838	-0.232101	0.148354
HMKS	INTERFERON_GAMMA_RESPONSE	0.0119559	-0.130436	-0.316186	-0.0515112	-0.186709	-0.233692	0.259841	0.358234	-0.387753	-0.241186	0.355587	0.220966	-0.175666	-0.200042	-0.264661	-0.294955	0.421749	0.362795	-0.295707	-0.340136	-0.0577923	0.220828
HMKS	KRAS_SIGNALING_DN	-0.291425	-0.0962615	0.0305495	0.198652	0.0440192	0.297312	0.324235	0.346863	-0.240302	-0.0701025	0.0658503	0.198652	-0.0457775	-0.173937	0.364338	0.349248	0.125224	0.359656	-0.276087	-0.111043	0.0754423	0.224904
HMKS	KRAS_SIGNALING_UP	-0.221702	-0.13187	-0.2037	-0.109294	-0.228491	0.174643	0.370808	0.335765	-0.334611	-0.0163011	0.24776	0.15892	-0.117508	-0.165033	0.0577815	-0.0573157	0.199702	0.121257	-0.29323	-0.260728	0.135693	0.272677
HMKS	MITOTIC_SPINDLE	-0.0741313	-0.0030087	-0.142431	0.0763547	-0.156921	0.15611	0.0350202	0.041078	-0.183628	0.00225026	-0.135524	-0.116155	-0.156739	-0.203705	-0.20459	-0.0907443	0.094694	0.0940339	0.327391	0.239006	-0.105809	-0.100026
HMKS	MTORC1_SIGNALING	-0.09124	-0.278318	-0.496964	-0.342626	-0.0628409	-0.156991	-0.190312	-0.252362	-0.185104	-0.125855	0.256747	0.0401617	0.135567	-0.00211152	0.0906347	-0.0779195	0.205855	-0.0629038	0.343441	0.198156	0.116019	-0.0185946
HMKS	MYC_TARGETS_V1	0.262753	-0.16302	-0.175327	-0.20363	0.273585	0.0415848	-0.602769	-0.673108	0.462183	0.398448	-0.348112	-0.461767	0.0959683	-0.21677	-0.425607	-0.422101	-0.0393474	-0.240192	0.655311	0.592934	0.383021	0.0947713
HMKS	MYC_TARGETS_V2	0.0524525	-0.371325	0.177077	-0.0934714	0.0447338	-0.0730789	-0.504812	-0.669069	0.714258	0.629178	-0.377195	-0.51154	-0.134603	-0.333794	0.0438811	0.120031	-0.445801	-0.315635	0.429544	0.33382	0.403625	-0.113048
HMKS	MYOGENESIS	-0.358104	-0.140193	-0.205581	-0.0298212	-0.136624	0.218053	0.40015	0.441749	-0.26779	-0.0642862	0.252725	0.245512	-0.0613208	0.0240166	0.127805	0.192811	0.143539	0.184674	-0.269674	-0.138703	0.0862661	0.227446
HMKS	NOTCH_SIGNALING	-0.122018	-0.406176	0.00484187	0.340331	0.0156585	0.0839681	0.34352	0.408647	-0.240139	-0.0461628	0.278063	0.28627	-0.129531	-0.0684116	-0.192255	-0.296269	-0.315966	-0.0526096	-0.310557	-0.299888	0.108026	0.047677
HMKS	OXIDATIVE_PHOSPHORYLATION	0.196867	-0.0333079	-0.433781	-0.536517	-0.00619311	-0.302316	-0.499824	-0.598677	-0.27957	-0.281412	0.351705	0.352901	0.276569	0.0101454	-0.182483	-0.143927	0.221351	0.243737	0.480745	0.49275	0.0670698	-0.0956823
HMKS	P53_PATHWAY	-0.181658	0.0363121	-0.283084	-0.0263844	0.0244181	0.257457	0.236555	0.188742	-0.345064	-0.135447	0.122833	0.07762	-0.209953	-0.255428	-0.157218	-0.167935	0.0728	-0.0161524	-0.206732	-0.164278	0.103075	0.273398
HMKS	PANCREAS_BETA_CELLS	0.0750185	0.296533	-0.0489173	-0.16953	-0.166393	-0.184407	-0.236043	-0.55044	0.0580296	-0.0842935	-0.225971	-0.0780364	0.502264	0.0326844	0.250377	0.191535	0.00119881	0.00754617	-0.100823	-0.116578	0.237351	0.0153124
HMKS	PEROXISOME	0.0305173	-0.0659149	-0.342941	-0.442269	0.150938	-0.0191456	-0.255058	-0.314815	-0.390695	-0.397127	0.267221	0.203871	0.1945	0.273904	0.132624	-0.112295	0.221526	0.0842902	0.1678	0.0633404	-0.00621038	-0.146931
HMKS	PI3K_AKT_MTOR_SIGNALING	0.0370748	-0.0945946	-0.39629	-0.285387	0.0971251	-0.0489762	0.0518774	0.067621	-0.181984	-0.247688	0.254625	0.0975245	-0.0692216	0.00695009	-0.372684	-0.454141	0.292808	0.071772	0.055185	0.0243697	0.0192488	0.0365058
HMKS	PROTEIN_SECRETION	-0.0218474	-0.155715	-0.428818	-0.397234	0.139464	-0.200408	0.120076	0.0706528	-0.311341	-0.368159	0.423085	0.291505	0.253892	0.266704	0.0188951	-0.128647	0.111347	-0.0838181	-0.158666	-0.271924	-0.0627472	-0.0872875
HMKS	REACTIVE_OXYGEN_SPECIES_PATHWAY	-0.141464	-0.341707	-0.310872	-0.26969	-0.0512792	-0.295034	0.144791	0.00909554	-0.41091	-0.236148	0.371644	0.10002	-0.0762036	-0.195537	-0.139856	-0.234546	0.262749	0.171384	-0.0049255	-0.0835934	0.297132	-0.0701784
HMKS	SPERMATOGENESIS	0.000365222	0.228397	0.0317225	-0.0183079	0.0324846	0.134219	-0.149213	-0.133971	-0.0577918	0.196214	-0.210545	-0.164261	-0.243918	-0.17491	0.0781457	0.183119	-0.166639	-0.134162	0.300706	0.390318	0.0921222	-0.0303741
HMKS	TGF_BETA_SIGNALING	-0.320063	-0.0648427	-0.367568	0.312801	0.115235	0.35787	0.339035	0.31905	-0.185138	0.0970978	0.213199	0.181025	-0.155447	-0.13444	-0.585964	-0.527632	-0.00961814	-0.0430015	-0.380028	-0.404636	0.261731	0.321946
HMKS	TNFA_SIGNALING_VIA_NFKB	-0.455632	-0.172906	-0.440286	0.118302	-0.286888	0.293694	0.513623	0.499159	-0.345075	0.0748174	0.376167	0.332155	-0.382655	-0.288959	-0.352826	-0.319765	0.288178	0.314457	-0.563854	-0.526806	0.237148	0.501592
HMKS	UNFOLDED_PROTEIN_RESPONSE	-0.249199	-0.398737	-0.202233	-0.302349	-0.00803786	-0.167528	-0.346132	-0.456498	0.0512244	0.0872478	-0.226416	-0.293861	0.193114	0.0223835	0.271578	0.217273	0.00826403	-0.342522	0.195252	-0.0891509	0.436586	0.105425
HMKS	UV_RESPONSE_DN	-0.090845	0.00635059	-0.209507	0.143733	-0.0302087	0.21877	0.386274	0.333328	-0.164825	0.117272	0.0570991	-0.106283	-0.100546	-0.18034	-0.27035	-0.21629	-0.0167217	0.000661033	-0.230397	-0.288093	0.299611	0.253068
HMKS	UV_RESPONSE_UP	-0.157345	-0.12329	-0.327927	-0.243313	-0.0846104	0.0843139	0.126308	0.0203374	-0.13659	-0.018952	0.038602	0.0279875	-0.0742979	-0.171862	-0.0535553	-0.0293061	0.0952399	-0.0225483	0.0366865	0.0563861	0.0981738	0.0559322
HMKS	WNT_BETA_CATENIN_SIGNALING	-0.0893851	-0.196553	0.0866343	0.309146	0.358386	0.267027	0.0305725	0.18672	-0.261884	0.199656	0.167116	0.0784583	-0.191821	-0.35051	-0.273256	-0.0518793	-0.277996	-0.153305	-0.000240832	-0.191932	0.00630102	0.0385813
HMKS	XENOBIOTIC_METABOLISM	-0.248687	-0.299286	-0.339081	-0.26947	-0.255553	-0.125291	0.31198	0.136246	-0.299599	-0.141913	0.371803	0.247097	-0.131732	0.00834558	0.285472	0.229086	0.0797054	0.120989	0.00108218	-0.113473	-0.142279	0.0281016
KEGG	AMPK signaling pathway	-0.0302859	-0.00141194	-0.244057	-0.0841573	0.0445453	0.121616	0.0532889	-0.0292623	-0.128458	0.0593527	0.0838048	-0.0748341	-0.0393664	0.218959	-0.245328	-0.189191	0.163153	0.131381	-0.163398	-0.217624	-0.0813461	-0.0365596
KEGG	Antigen processing and presentation	0.0158085	-0.00596944	-0.474973	-0.394604	-0.237976	-0.0983987	-0.208122	-0.335254	-0.289085	-0.193663	-0.0119317	0.106398	0.07118	0.247495	-0.248608	-0.172584	0.482465	0.367278	0.040201	0.168309	0.0329891	0.392915
KEGG	Apelin signaling pathway	-0.260887	-0.199073	-0.289201	0.0494499	-0.00576784	0.0136933	0.0958792	0.281162	-0.110565	-0.0862451	0.272186	0.215241	0.082847	0.0974471	-0.245811	-0.207913	0.0086346	0.136674	-0.154721	-0.186165	-0.149527	0.033579
KEGG	Apoptosis	-0.132739	-0.105619	-0.374873	-0.0910028	-0.0880373	-0.0822229	0.16451	0.108337	-0.231059	0.0366494	0.180835	0.0293849	-0.0560748	-0.0375686	-0.25923	-0.192381	0.181197	0.0962482	-0.119402	-0.0429047	-0.132686	0.000128475
KEGG	B cell receptor signaling pathway	-0.389979	-0.324335	-0.471855	-0.187696	-0.231791	-0.168168	0.200218	0.239459	0.083217	0.235346	0.401972	0.252939	0.0393561	0.214334	-0.308257	-0.234575	0.219549	0.190687	-0.327379	-0.40724	-0.283093	0.105963
KEGG	Cell cycle	-0.101338	-0.0356766	-0.150626	-0.0476306	0.00166881	0.0970929	-0.306197	-0.320663	-0.0994555	0.111044	-0.221278	-0.346589	-0.155991	-0.27796	-0.10256	0.0141079	-0.0118931	-0.266891	0.522434	0.494047	-0.0523547	0.26062
KEGG	Cellular senescence	0.0286834	0.161235	-0.323728	-0.0482276	0.0813064	0.098683	-0.0472921	-0.134334	-0.0289001	0.0410137	-0.106776	-0.166032	-0.0993387	-0.116645	-0.258017	-0.212896	0.00404771	-0.0488083	0.162938	0.142153	-0.0924834	0.167281
KEGG	Central carbon metabolism in cancer	-0.0777904	-0.10251	-0.268498	-0.119393	-0.0585056	0.0294609	0.271798	0.173759	-0.126978	-0.116125	0.225846	0.0994389	-0.11781	-0.0295126	-0.241235	-0.179458	-0.0139689	0.281356	0.0191903	0.027944	-0.00518833	0.0321093
KEGG	Chemical carcinogenesis	-0.274297	-0.300963	-0.129186	-0.290771	-0.0488775	0.184469	0.363817	0.242831	-0.21526	0.0436552	0.128254	0.376839	-0.262356	-0.312917	0.332387	0.356515	0.132128	0.165589	0.00842596	0.213173	-0.12869	0.0863638
KEGG	Chemokine signaling pathway	-0.120293	-0.0184051	-0.282404	0.0638802	-0.0589755	0.0483417	0.209565	0.32346	-0.344197	-0.0702669	0.372319	0.233012	-0.0119006	-0.059911	-0.340128	-0.350287	0.193049	0.253366	-0.198494	-0.203461	-0.0321233	0.175169
KEGG	Choline metabolism in cancer	-0.0260054	0.00786821	-0.277483	0.00927295	-0.191546	-0.084737	0.228468	0.271388	-0.141232	0.0519086	0.213683	0.197761	0.111834	0.148024	-0.277375	-0.199158	0.0382017	0.224642	-0.202629	-0.263606	-0.342642	-0.093648
KEGG	Complement and coagulation cascades	-0.523203	-0.192912	-0.201395	0.0692082	-0.440286	-0.226901	0.535902	0.584093	-0.332419	-0.0769672	0.549752	0.548415	-0.10296	-0.105335	0.390238	0.485677	0.243368	0.215493	-0.297633	-0.221559	-0.00730045	0.365447
KEGG	Cytosolic DNA-sensing pathway	0.128907	-0.00609592	-0.167029	-0.36388	0.11875	-0.0687671	-0.0833494	-0.110731	-0.249921	-0.00133001	0.183214	0.233453	-0.000159103	-0.0409189	-0.142849	-0.182858	0.0283089	0.019012	-0.133149	-0.0544437	0.112565	-0.218254
KEGG	ErbB signaling pathway	-0.20466	0.0316407	-0.0936083	0.13045	-0.00941704	0.0285465	0.186781	0.172374	-0.138396	-0.0851904	0.0754859	-0.0219264	0.031127	0.220126	-0.33832	-0.329009	-0.0401192	0.114114	-0.171831	-0.380634	-0.00544844	0.0300563
KEGG	Fc epsilon RI signaling pathway	-0.327267	-0.153502	-0.31869	0.0747537	-0.136785	-0.160584	0.357599	0.322421	-0.117389	-0.0139428	0.326368	0.165946	0.221707	0.191101	-0.338583	-0.33754	-0.0248599	0.165601	-0.298578	-0.271528	-0.298333	0.103002
KEGG	Fc gamma R-mediated phagocytosis	-0.232842	-0.289926	-0.470949	-0.26313	-0.225327	-0.282006	0.298133	0.333957	-0.244769	-0.118575	0.344502	0.247606	0.140013	0.0993727	-0.442529	-0.391718	0.211836	0.359478	-0.227186	-0.293022	-0.160409	0.0398522
KEGG	Ferroptosis	-0.308731	-0.396361	-0.326593	-0.379115	0.20348	-0.194951	0.468301	0.296132	-0.231325	-0.347631	0.467904	0.338142	0.319601	0.171747	-0.140884	-0.349457	-0.0270524	0.00750468	-0.111531	-0.279014	0.0262719	0.0826941
KEGG	FoxO signaling pathway	-0.0997198	0.0427568	-0.107773	0.223872	0.0972038	0.0881068	0.156533	0.215412	-0.0767235	0.144253	0.0971163	-0.151763	-0.106449	0.140912	-0.264437	-0.2445	-0.129564	-0.0815266	-0.246168	-0.302215	-0.21557	0.101843
KEGG	Hedgehog signaling pathway	0.0589568	0.218076	-0.157491	0.114926	0.368479	0.441758	-0.028594	0.152414	-0.161532	0.0107852	-0.0998862	0.107334	0.0606052	0.0296713	-0.243391	-0.18625	0.0189437	0.185358	-0.373203	-0.170184	-0.103736	-0.0985023
KEGG	Hematopoietic cell lineage	-0.256508	-0.0923354	-0.202434	-0.0631723	-0.311107	-0.208023	0.305826	0.300719	-0.0330073	0.199195	0.218216	0.051567	-0.0213918	0.00215697	0.253878	0.165449	0.34978	0.246387	-0.268667	-0.255687	0.133067	0.305827
KEGG	HIF-1 signaling pathway	-0.13479	0.0013489	-0.226617	-0.0951689	-0.124603	-0.158049	0.256447	0.347454	-0.209577	-0.0433489	0.185551	0.214491	-0.0361899	-0.119764	-0.280893	-0.338369	0.111385	0.157534	-0.0481758	-0.152281	-0.0437178	0.0682092
KEGG	Hippo signaling pathway	-0.131146	-0.0468721	-0.164345	0.206882	0.27323	0.451115	0.243544	0.199302	-0.297742	-0.225114	0.0948751	-0.0585865	-0.0749646	-0.0755099	-0.323796	-0.208803	0.143013	0.00816103	-0.102744	-0.177266	0.00422639	0.203209
KEGG	Hippo signaling pathway -multiple species	-0.341842	-0.171391	-0.390931	-0.192007	0.136217	0.259405	0.383032	0.260578	-0.0869133	-0.0725234	0.325234	0.418343	-0.159035	-0.021686	-0.266235	-0.121054	0.387914	0.252496	-0.465293	-0.390078	0.0244307	0.235043
KEGG	IL-17 signaling pathway	-0.291303	0.0543982	-0.305816	0.127759	-0.229883	0.180273	0.338045	0.412068	-0.303931	0.0522018	0.119509	0.20405	-0.099999	-0.0696657	-0.38524	-0.162429	0.170369	0.0524013	-0.352363	-0.120435	0.231968	0.216586
KEGG	Intestinal immune network for IgA production	-0.241099	-0.190079	-0.386758	-0.0582863	-0.416073	-0.365365	0.100808	-0.0298942	0.172793	0.298221	0.174522	0.199939	-0.0926428	-0.186981	0.281736	0.183188	0.470984	0.548773	-0.113077	-0.255703	0.0218268	0.374758
KEGG	Jak-STAT signaling pathway	-0.0902213	0.0800845	-0.111075	0.269209	-0.154056	0.0693317	0.309542	0.332862	-0.288231	-0.11158	0.131781	-0.0013726	-0.0874815	-0.0610198	-0.193926	-0.276912	0.130234	0.231974	-0.275536	-0.244331	0.0749383	0.218909
KEGG	Leukocyte transendothelial migration	-0.205124	-0.13545	-0.315267	-0.121168	-0.0543261	0.194729	0.467735	0.407003	-0.263224	-0.19275	0.268547	-0.0226875	0.109018	-0.0520806	-0.375107	-0.257775	0.185446	0.0962349	-0.11003	-0.18922	-0.183765	0.230915
KEGG	MAPK signaling pathway	-0.230186	-0.00666593	-0.293868	0.0974147	-0.0132345	0.16162	0.237235	0.310407	-0.147377	0.0286916	0.171243	0.0610793	-0.0544382	0.0330917	-0.247145	-0.16313	0.0981802	0.168204	-0.259143	-0.289374	-0.055331	0.0925962
KEGG	MicroRNAs in cancer	-0.220051	-0.129672	-0.203597	0.0939157	0.0209064	0.294278	0.215046	0.16628	-0.189215	0.0865807	0.133645	-0.0830661	-0.0510601	-0.00718466	-0.221389	-0.0852249	0.15862	0.0552094	-0.0344131	-0.114412	-0.0924028	0.0422502
KEGG	mTOR signaling pathway	-0.175897	-0.221819	-0.248574	-0.0287235	-0.0235861	-0.0304025	0.145058	0.180154	-0.101998	-0.0413308	0.267907	0.131477	0.120467	0.202917	-0.180624	-0.17952	0.0923252	0.104735	-0.19869	-0.294139	-0.214256	-0.00867711
KEGG	Natural killer cell mediated cytotoxicity	-0.0576459	0.00236593	-0.18695	0.0841612	0.299708	0.272241	0.151504	0.160408	-0.290272	-0.265993	0.14936	-0.126348	0.0657285	-0.0248915	-0.253434	-0.304298	-0.00135297	-0.100234	0.0755885	-0.0919243	-0.0978467	0.171919
KEGG	Necroptosis	0.23332	0.0718452	-0.123176	-0.0414038	0.0393082	-0.104237	-0.00879298	0.0424276	-0.250941	-0.155389	0.112455	0.0881901	0.0141987	-0.166469	-0.368572	-0.294972	0.11437	0.0570476	0.135222	0.142218	-0.00529247	-0.106465
KEGG	NF-kappa B signaling pathway	-0.229054	-0.0188325	-0.384287	0.00247677	-0.369291	-0.0305313	0.277868	0.359948	-0.220529	0.0661155	0.216882	0.122813	-0.206812	-0.257008	-0.30397	-0.314612	0.385475	0.133492	-0.313696	-0.254104	0.176316	0.272095
KEGG	NOD-like receptor signaling pathway	-0.060301	0.0232997	-0.344943	-0.0723915	-0.228337	-0.136579	0.223748	0.334271	-0.325827	-0.151539	0.267966	0.342811	0.00763919	-0.0194472	-0.398661	-0.372969	0.114122	0.202989	-0.276014	-0.187999	-0.0550217	0.0510134
KEGG	Notch signaling pathway	0.17062	-0.0828569	0.141367	0.194934	0.0869167	0.0732571	0.0110052	0.23233	-0.268787	0.056089	0.27642	0.0355573	-0.0823053	-0.100602	-0.354312	-0.304729	-0.162321	-0.148939	-0.181801	-0.0759709	0.00737825	-0.0689717
KEGG	Oocyte meiosis	-0.108187	0.033684	-0.301174	-0.34207	0.119672	0.190786	-0.297337	-0.151523	-0.232792	-0.0747913	0.0978149	-0.138882	0.0164367	-0.303307	-0.0748555	-0.0742096	-0.0284291	-0.0807855	0.470683	0.410087	-0.104983	0.0726202
KEGG	p53 signaling pathway	-0.114248	0.250532	-0.342542	0.110706	-0.0277104	0.239888	0.171312	0.126882	-0.129903	0.0299398	-0.104227	-0.0912793	-0.177523	-0.286295	0.0876746	0.0250829	-0.0400479	-0.110403	0.0946551	0.209731	-0.13669	0.0618843
KEGG	Pathways in cancer	-0.134291	-0.0429547	-0.231029	0.098214	-0.0285825	0.159383	0.204993	0.282452	-0.268912	-0.0779896	0.127723	0.0420802	-0.0550114	-0.0982339	-0.2338	-0.180596	0.0860896	0.0944438	-0.0987853	-0.0910494	0.00642693	0.165622
KEGG	PI3K-Akt signaling pathway	-0.235255	-0.0801026	-0.261753	0.0549278	-0.00357748	0.22595	0.276443	0.295524	-0.250754	0.0557987	0.144143	0.0954608	-0.00549548	0.0231921	-0.0975036	-0.00350893	0.170754	0.149703	-0.184398	-0.175296	-0.0560631	0.177497
KEGG	Platelet activation	-0.127249	-0.0222323	-0.308565	-0.0602072	-0.0459785	0.0113906	0.24638	0.332401	-0.249768	-0.145197	0.256808	0.0587341	0.0265634	-0.101407	-0.386988	-0.320005	0.0884953	0.237489	-0.0480612	-0.118451	0.0127433	0.230459
KEGG	Proteoglycans in cancer	-0.191822	-0.187471	-0.321649	0.0624603	-0.0765342	0.15379	0.335906	0.327343	-0.175025	-0.035743	0.207264	0.0956043	-0.0315027	-0.00715269	-0.3254	-0.227594	0.111719	0.150133	-0.209896	-0.283946	0.0787999	0.238688
KEGG	Rap1 signaling pathway	-0.242005	-0.135384	-0.176298	0.0295547	0.0151169	0.180718	0.378836	0.407605	-0.278261	-0.141503	0.32007	0.177608	-0.0244191	-0.0498613	-0.255371	-0.137295	0.0684899	0.174524	-0.218216	-0.16511	-0.11099	0.150706
KEGG	Ras signaling pathway	-0.103297	-0.0799731	-0.215974	0.0258576	-0.0665807	0.0562002	0.303833	0.337029	-0.286126	-0.0571126	0.295406	0.18759	0.10563	-0.00152843	-0.266291	-0.195766	0.120416	0.212147	-0.238112	-0.17581	-0.11669	0.0494671
KEGG	RIG-I-like receptor signaling pathway	0.181741	-0.0674546	-0.213594	0.0823882	0.0734083	-0.117096	0.0319898	0.327899	-0.307202	-0.235651	0.101193	0.146978	0.0735357	0.116769	-0.441338	-0.429445	0.191279	0.00601671	-0.385845	-0.20053	0.014468	-0.102201
KEGG	T cell receptor signaling pathway	0.215462	0.310296	-0.011441	0.235763	-0.0586502	-0.0481196	0.151789	0.00452221	-0.278297	-0.118568	0.0352684	-0.223246	-0.0683219	-0.0714603	-0.435189	-0.419611	-0.0192852	0.0437404	-0.148637	-0.0749486	0.00463983	0.240132
KEGG	TGF-beta signaling pathway	-0.243858	-0.220701	-0.182959	0.168781	0.191139	0.258472	0.305212	0.364373	-0.22981	0.0241172	0.11722	0.0160213	0.0183884	0.0487144	-0.355249	-0.312404	0.0695792	-0.151207	-0.253291	-0.281672	0.151846	0.165671
KEGG	Th1 and Th2 cell differentiation	0.168946	0.203223	-0.131504	0.18589	-0.0777714	0.0355288	-0.0621558	-0.040976	-0.264873	0.0819938	-0.12533	-0.171415	-0.0929132	-0.324827	-0.436041	-0.416829	0.0927463	0.0961935	-0.0331724	-0.0677635	0.277241	0.362971
KEGG	Th17 cell differentiation	0.229638	0.215238	-0.165946	0.28677	-0.0968888	-0.0225131	-0.109976	-0.0790205	-0.221045	0.152638	-0.150568	-0.262364	-0.0327905	-0.232328	-0.447478	-0.421122	0.0389499	0.0132991	-0.017271	-0.0507604	0.285207	0.394361
KEGG	TNF signaling pathway	-0.217881	-0.0112968	-0.3055	0.114798	-0.186733	0.0480897	0.333241	0.389536	-0.368516	-0.0976928	0.280114	0.224486	-0.0920432	-0.0626672	-0.375304	-0.352478	0.334486	0.12999	-0.302911	-0.293733	0.161727	0.0565806
KEGG	Toll-like receptor signaling pathway	-0.33611	-0.148545	-0.346092	-0.0729474	-0.275476	-0.230828	0.381056	0.386122	-0.296518	-0.104019	0.460816	0.426188	-0.0349067	0.0440036	-0.354973	-0.315985	0.32312	0.289077	-0.430322	-0.332264	-0.109817	-0.0724126
KEGG	Transcriptional misregulation in cancer	-0.2766	-0.117793	-0.282181	0.114105	-0.193446	0.102306	0.314667	0.286496	-0.137719	0.249353	0.199206	-0.0304527	-0.17617	-0.0754021	-0.313423	-0.211948	0.218335	0.0725615	-0.163374	-0.193571	0.127405	0.283377
KEGG	Viral carcinogenesis	0.0472369	0.0804936	-0.359424	-0.129883	-0.118809	-0.0769465	-0.026906	-0.0598843	-0.23497	-0.111805	0.0638168	-0.0644541	-0.0272663	-0.0298037	-0.296724	-0.301035	0.258468	-0.0123383	0.128982	0.0363204	-0.0243229	0.0430762
KEGG	Wnt signaling pathway	-0.0967966	-0.0732714	0.109538	0.245391	0.171385	0.3397	0.156754	0.136394	-0.00110743	-0.0220404	-0.0789509	-0.0933927	0.0326435	-0.154061	-0.289059	-0.185473	-0.0463388	-0.0581742	-0.136553	-0.188606	0.0104934	0.00620937

## Sheet: SF6
Supp fig 6B
CD4+ cells per mm2
Indolent (in situ)	Aggressive (invasive)
216.726	78.0234
226.917	100.387
158.428	64.9331
Supp fig 6D
CD8+ cells per mm2
Indolent (in situ)	Aggressive (invasive)
311.185	214.524
170.405	63.5872
293.537	257.279
329.685	277.388
Supp fig 6F
T cell clusters
Cluster	Indolent, # cells	Aggressive, # cells
CD4+, Non-suppressed	185	101
CD4+, Suppressed	232	199
CD8+, Non-suppressed	792	176
CD8+, Suppressed	292	277
Data provided in GEO GSE161983 (scRNA-seq)

## Sheet: Fig 7B-F
Lesion quantification			%Segs			Tumor latency
Area(mm2)	TreatmentGroup		Isotype	Anti-IL17/17R		Treatment Group	Event Status	Days Elapsed
9.51523	anti-IL17		30.9	8.1		Isotype	1	26
0.0184666	anti-IL17		65.6	16		Isotype	1	18
0.030612	anti-IL17		10.3	53.5		Isotype	0	26
0.0526126	anti-IL17		35.6	14.5		Isotype	1	22
0.107031	anti-IL17		18.2	5.9		Isotype	0	27
0.0419636	anti-IL17		82.4	9.6		Isotype	1	15
0.0186302	anti-IL17		55.1	8.7		Isotype	1	20
0.0166043	anti-IL17		36.1			Isotype	1	20
0.102996	anti-IL17		60			Isotype	1	17
0.0189979	anti-IL17		84.7			Isotype	1	20
0.0506432	anti-IL17		9.7			Isotype	0	33
0.00769703	anti-IL17		10.8			Isotype	0	33
0.0572162	anti-IL17		71			Isotype	1	18
0.0995384	anti-IL17		12.6			Isotype	0	33
0.0455635	anti-IL17		60.4			Isotype	1	14
0.0443891	anti-IL17		64.9			Isotype	1	18
0.0422302	anti-IL17		9.1			Isotype	0	33
0.0186558	anti-IL17		71.3			Isotype	1	16
0.00601988	anti-IL17		11.5			Isotype	0	21
73.5307	anti-IL17		55.8			Isotype	1	16
0.0159369	anti-IL17		63.5			Isotype	1	16
0.0241701	anti-IL17		12.9			Isotype	0	21
0.0457117	anti-IL17		14.2			Isotype	0	21
0.0523713	anti-IL17		11.9			Isotype	0	21
0.0843967	anti-IL17		58.3			Isotype	1	16
0.230973	anti-IL17		11			Isotype	1	26
0.0221894	anti-IL17		11.9			Isotype	0	26
0.0351864	anti-IL17		21.8			Isotype	1	26
0.0164618	anti-IL17		21.6			Isotype	0	26
0.126204	anti-IL17		10			Isotype	0	44
45.2453	anti-IL17		65.1			Isotype	1	25
0.0120273	anti-IL17		78.7			Isotype	1	18
0.0442769	anti-IL17					anti IL-17/17R	0	33
0.111366	anti-IL17					anti IL-17/17R	0	33
0.0453038	anti-IL17					anti IL-17/17R	1	18
0.0148738	anti-IL17					anti IL-17/17R	0	33
0.00263466	anti-IL17					anti IL-17/17R	0	33
0.00504297	anti-IL17					anti IL-17/17R	0	33
0.00275589	anti-IL17					anti IL-17/17R	0	33
0.0028094	anti-IL17
0.00341591	anti-IL17
5.79875	anti-IL17
0.012743	anti-IL17
0.015837	anti-IL17
0.00324536	anti-IL17
0.00364239	anti-IL17
0.00603358	anti-IL17
0.0671242	anti-IL17
0.0114661	anti-IL17
0.0479261	anti-IL17
8.54258	anti-IL17
23.0679	anti-IL17
0.0827334	anti-IL17
0.0150477	anti-IL17
0.0209747	anti-IL17
0.0643024	anti-IL17
45.5898	Isotype
0.0278111	Isotype
0.0575354	Isotype
0.0611428	Isotype
0.0565625	Isotype
0.0280478	Isotype
0.048223	Isotype
0.0470484	Isotype
0.0122108	Isotype
0.113796	Isotype
0.0556659	Isotype
43.5242	Isotype
0.0234043	Isotype
0.0174864	Isotype
0.0199068	Isotype
0.0642081	Isotype
0.0425481	Isotype
0.208773	Isotype
0.00807009	Isotype
0.0449164	Isotype
0.00319857	Isotype
0.0143955	Isotype
12.9087	Isotype
0.0996866	Isotype
0.028993	Isotype
0.176562	Isotype
34.179	Isotype
8.46668	Isotype
20.1304	Isotype
0.0689381	Isotype
0.0106818	Isotype
0.00439118	Isotype
0.0764129	anti-IL17
0.00285898	anti-IL17
0.0756884	anti-IL17
0.0133773	anti-IL17
0.0943241	anti-IL17
0.0345516	anti-IL17
0.00719132	anti-IL17
0.086244	anti-IL17
0.140265	anti-IL17
0.0163782	anti-IL17
0.0150228	anti-IL17
0.042022	anti-IL17
0.0607134	anti-IL17
1.10179	anti-IL17
0.513705	anti-IL17
0.362513	anti-IL17
0.0602735	anti-IL17
0.0771976	anti-IL17
0.235396	anti-IL17
0.0717439	anti-IL17
0.0374844	anti-IL17
0.00541109	anti-IL17
0.0789572	anti-IL17
0.0480309	anti-IL17
0.0571642	anti-IL17
0.160402	anti-IL17
0.00997092	anti-IL17
0.0843257	anti-IL17
0.030288	anti-IL17
0.0415417	anti-IL17
0.0116596	anti-IL17
1.85424	anti-IL17
0.0239852	anti-IL17
0.0874398	anti-IL17
0.132374	anti-IL17
0.00603295	anti-IL17
0.0777273	anti-IL17
0.0113456	anti-IL17
0.189984	anti-IL17
0.0119459	Isotype
0.210604	Isotype
1.10906	Isotype
0.00823887	Isotype
0.012154	Isotype
0.00386037	Isotype
0.0120611	Isotype
0.0103246	Isotype
0.0415754	Isotype
0.563198	Isotype
0.0248906	Isotype
0.0241407	Isotype
0.0629226	Isotype
0.84168	Isotype
0.105901	Isotype
0.0323145	Isotype
0.179626	Isotype
0.0117565	anti-IL17
0.0881542	anti-IL17
0.0241578	anti-IL17
0.011611	anti-IL17
0.0160362	anti-IL17
0.0365716	anti-IL17
0.0136765	anti-IL17
0.00984766	anti-IL17
0.00560967	anti-IL17
0.0102591	anti-IL17
0.0900471	anti-IL17
0.0221197	anti-IL17
0.0214577	anti-IL17
0.00652039	anti-IL17
0.0180922	anti-IL17
0.00617193	anti-IL17
0.00323128	anti-IL17
0.00459116	anti-IL17
0.0164663	anti-IL17
0.00906831	anti-IL17
0.0163835	anti-IL17
0.22942	anti-IL17
0.0110071	anti-IL17
0.0596977	anti-IL17
0.00447957	anti-IL17
0.020878	anti-IL17
0.0423934	anti-IL17
0.0151345	anti-IL17
0.00496917	anti-IL17
0.0346787	anti-IL17
0.0161889	anti-IL17
0.0040223	anti-IL17
0.00327782	anti-IL17
0.0423247	anti-IL17
0.00529417	anti-IL17
0.00381586	anti-IL17
0.0091889	anti-IL17
0.00418208	anti-IL17
0.0458097	anti-IL17
0.00779289	anti-IL17
0.00375296	anti-IL17
0.0135286	anti-IL17
0.0268085	anti-IL17
16.5769	Isotype
0.0339346	Isotype
0.0254868	Isotype
0.0082376	Isotype
0.010175	Isotype
0.147653	Isotype
0.0233876	Isotype
0.0131315	Isotype
0.0456279	Isotype
0.0565739	Isotype
0.106415	Isotype
2.70466	Isotype
0.284994	Isotype
0.0195415	Isotype
0.0643512	Isotype
0.017172	Isotype
0.00875079	Isotype
0.0574312	Isotype
0.402785	Isotype
0.0241996	Isotype
0.0220306	Isotype
0.0148275	Isotype
5.20198	Isotype
0.0139925	Isotype
0.0813704	Isotype
0.012567	Isotype
0.00969791	Isotype
0.00348477	Isotype
0.0383219	Isotype
0.0107228	Isotype
0.0165599	Isotype
0.252692	Isotype
0.025255	Isotype
7.6964	Isotype
0.088001	Isotype
0.0197596	Isotype
0.00507188	Isotype
0.00468106	Isotype
0.0204478	Isotype
0.00652559	Isotype
0.0371056	Isotype
0.158521	Isotype
0.0156787	Isotype
0.0208942	Isotype
5.38121	Isotype
0.005133	Isotype
0.00501659	Isotype
0.00891196	Isotype
0.0215404	Isotype
0.00867293	Isotype
0.00650302	Isotype
0.00391895	Isotype
0.0229186	Isotype
1.41473	Isotype
81.0252	Isotype
0.0757977	Isotype
0.0341298	Isotype
0.0509351	anti-IL17
0.0248312	anti-IL17
0.0388027	anti-IL17
0.0317484	anti-IL17
0.062114	anti-IL17
0.293626	anti-IL17
0.0576507	anti-IL17
0.0871645	anti-IL17
0.141651	anti-IL17
0.0652148	anti-IL17
0.00834628	anti-IL17
0.0141849	anti-IL17
0.0623728	anti-IL17
0.0185853	anti-IL17
0.00747943	anti-IL17
0.030536	anti-IL17
0.0334406	anti-IL17
0.246416	anti-IL17
0.10336	anti-IL17
0.0145498	anti-IL17
0.010308	anti-IL17
0.0660208	anti-IL17
0.0157835	anti-IL17
0.0445819	anti-IL17
0.0136205	anti-IL17
0.0270005	anti-IL17
0.0848244	anti-IL17
0.0578378	anti-IL17
0.0291882	anti-IL17
0.0782629	anti-IL17
0.00741171	anti-IL17
0.0668987	anti-IL17
0.00931635	anti-IL17
0.0068724	anti-IL17
0.0308005	anti-IL17
0.439174	anti-IL17
0.00462844	anti-IL17
0.024885	anti-IL17
0.0697382	anti-IL17
0.00745292	anti-IL17
0.205578	anti-IL17
0.260546	anti-IL17
0.0147609	anti-IL17
0.0876545	anti-IL17
0.00959545	anti-IL17
0.00850542	anti-IL17
0.134643	anti-IL17
0.123544	anti-IL17
0.0514338	anti-IL17
0.0493626	anti-IL17
0.0113451	anti-IL17
0.0696912	anti-IL17
0.0200393	anti-IL17
0.0336943	anti-IL17
0.0176937	anti-IL17
0.0118242	anti-IL17
0.00941525	anti-IL17
0.0256835	anti-IL17
0.0454491	anti-IL17
0.017367	anti-IL17
0.0110987	anti-IL17
0.0185676	anti-IL17
0.0874198	anti-IL17
0.0550267	anti-IL17
0.00952786	anti-IL17
0.0027408	anti-IL17
0.0144118	anti-IL17
0.00462539	anti-IL17
0.0047276	anti-IL17
0.948831	anti-IL17
0.907746	anti-IL17
0.477981	anti-IL17
0.576792	anti-IL17
0.196797	anti-IL17
0.0456611	anti-IL17
0.0189557	anti-IL17
0.0153223	anti-IL17
0.0109234	anti-IL17
37.759	Isotype
0.0121748	Isotype
0.0079462	Isotype
0.00438066	Isotype
36.3496	Isotype
0.104212	Isotype
0.036117	Isotype
0.294569	Isotype
0.0715968	Isotype
0.0466274	Isotype
0.0218342	Isotype
0.0165987	Isotype
0.0214534	Isotype
0.017631	Isotype
0.0818062	Isotype
0.0135915	Isotype
0.00725079	Isotype
0.0126479	Isotype
0.0101392	Isotype
0.0242545	Isotype

[truncated: 1 more sheets: Fig 7H-L]
